# Supplementary material for: Substrate spectrum of PPM1D in the cellular response to DNA double-strand breaks
Source: iScience. 2022 Aug 9;25(9):104892. doi: 10.1016/j.isci.2022.104892 (PMC9436757; doi:10.1016/j.isci.2022.104892)
Supplement: Table S1. Phosphorylation sites quantified from U2OS cells after treatment with etoposide and PPM1Di, related to Figure 1 [file mmc2.xlsx]

## Sheet: Table S1
Gene.names	Protein	Position	Amino.acid	Protein.names	Localization.prob	PEP	Delta.score	Sequence.window	Phospho..STY..Probabilities	Position.in.peptide	Charge	Mass.error..ppm.	log2FC(Eto/DMSO)	pval(Eto/DMSO)	log2FC(Eto+PPM1Di/DMSO)	pval(Eto+PPM1Di/DMSO)	log2FC(Eto+PPM1Di/Eto)	pval(Eto+PPM1Di/Eto)
SERPINB6	P35237	151	S	Serpin B6	0.995532	0.0004761	58.895	TWVAEKTEGKIAELLSPGSVDPLTRLVLVNA	IAELLS(0.996)PGS(0.004)VDPLTR	6	2	0.75442	-0.308638	0.190499	-0.344027	0.181149	0.0449074	0.758457
HDGFRP3	Q9Y3E1	121	S	Hepatoma-derived growth factor-related protein 3	0.988529	1.30159e-105	202.8	SSSETEGEGGNTADASSEEEGDRVEEDGKGK	FTGYQAIQQQSSSETEGEGGNT(0.023)ADAS(0.989)S(0.989)EEEGDRVEEDGKGK	26	4	0.12303	0.287282	0.0353412	0.357045	NA	0.0840643	NA
HDGFRP3	Q9Y3E1	122	S	Hepatoma-derived growth factor-related protein 3	0.988529	4.27118e-35	115.54	SSETEGEGGNTADASSEEEGDRVEEDGKGKR	FTGYQAIQQQSSSETEGEGGNT(0.023)ADAS(0.989)S(0.989)EEEGDRVEEDGKGK	27	4	0.12303	0.266757	NA	0.357045	NA	0.0840643	NA
HDLBP	Q00341	31	S	Vigilin	1	2.2136e-141	255.65	RSGLVPQQIKVATLNSEEESDPPTYKDAFPP	VATLNS(1)EEESDPPTYKDAFPPLPEK	6	3	0.10013	-0.0344632	0.794503	-0.0788067	0.271471	-0.0435427	0.711417
RPS9	P46781	163	S	40S ribosomal protein S9	0.907108	0.000573713	38.583	IVRLDSQKHIDFSLRSPYGGGRPGRVKRKNA	HIDFS(0.092)LRS(0.907)PY(0.001)GGGRPGR	8	4	1.2497	-0.964967	NA	-0.398779	NA	0.706641	NA
RPS9	P46781	153	S	40S ribosomal protein S9	0.999999	4.65423e-05	78.326	RKQVVNIPSFIVRLDSQKHIDFSLRSPYGGG	LDS(1)QKHIDFSLR	3	3	-0.36298	0.15082	NA	0.00518438	NA	-0.100701	NA
TFPT	P0C1Z6	249	S	TCF3 fusion partner	1	9.20138e-25	154.92	VSRGPDKLLPYPTLASPASD___________	LLPYPTLAS(1)PAS(1)D	9	2	0.22219	NA	NA	NA	NA	NA	NA
TFPT	P0C1Z6	252	S	TCF3 fusion partner	1	9.20138e-25	154.92	GPDKLLPYPTLASPASD______________	LLPYPTLAS(1)PAS(1)D	12	2	0.22219	NA	NA	NA	NA	NA	NA
TFPT	P0C1Z6	180	S	TCF3 fusion partner	0.999993	4.18336e-08	106.35	TLSPPRRTPAPPEPGSPAPGEGPSGRKRRRV	TPAPPEPGS(1)PAPGEGPSGR	9	2	0.85963	0.293754	0.215091	0.0510548	0.47969	0.199156	0.0997424
EHD1	Q9H4M9	456	S	EH domain-containing protein 1	1	7.6668e-267	367.26	VGKDKPTYDEIFYTLSPVNGKITGANAKKEM	DKPTYDEIFYTLS(1)PVNGK	13	2	1.4273	-0.274462	0.616637	-0.268759	0.299704	-0.000304689	0.999184
YTHDF3	Q7Z739	385	S	YTH domain-containing family protein 3	0.837934	8.96745e-52	136.94	AGSENFGLGVVPVSASPSSVEVHPVLEKLKA	GAGFNQNNGAGSENFGLGVVPVS(0.076)AS(0.838)PS(0.067)S(0.019)VEVHPVLEK	25	3	0.74597	-0.0145679	0.96448	-0.12219	0.252642	0.150832	0.350146
PSMA2	P25787	7	S	Proteasome subunit alpha type;Proteasome subunit alpha type-2	0.856079	1.24246e-09	103.16	_________MAERGYSFSLTTFSPSGKLVQI	AERGY(0.004)S(0.856)FS(0.118)LT(0.019)T(0.003)FSPSGK	6	2	0.20705	0.610982	0.0567395	1.31941	0.00402876	0.714374	0.00964418
TCEB3	Q14241	542	S	Transcription elongation factor B polypeptide 3	0.821526	3.31116e-05	103.9	LELISSFQPKRKAFSSPQEEEEAGFTGRRMN	AFS(0.178)S(0.822)PQEEEEAGFTGR	4	2	-0.17339	0.00312921	0.988265	-0.343549	0.0394199	-0.312313	0.157976
TCEB3	Q14241	151	S	Transcription elongation factor B polypeptide 3	0.998684	0.0363042	40.532	GDYQETWKATGSRSYSPDHRQKKHRKLSELE	S(0.001)YS(0.999)PDHR	3	2	0.48411	-0.111073	0.454446	-0.214157	0.141525	-0.120169	0.237257
hCG_1782202;DIABLO	Q9NR28	230	S	Diablo homolog, mitochondrial	1	6.8187e-22	75.665	ELRQKTQEEGEERAESEQEAYLRED______	TQEEGEERAES(1)EQEAYLRED	11	3	-0.71539	0.297015	NA	0.201383	NA	-0.0974093	NA
BAT3;BAG6	P46379	1081	S	Large proline-rich protein BAG6	0.756	0.000262463	55.582	AVSRAAKAAGARPLTSPESLSRDLEAPEVQE	AAGARPLT(0.192)S(0.756)PES(0.022)LS(0.031)R	9	3	1.7212	0.030548	NA	0.0132121	NA	0.0848807	NA
BAT3;BAG6	P46379	113	S	Large proline-rich protein BAG6	0.99197	1.21286e-42	110.17	ASSGTGSASATHGGGSPPGTRGPGASVHDRN	APPQTHLPSGASSGTGSAS(0.003)AT(0.002)HGGGS(0.992)PPGT(0.002)R	26	3	1.8934	-0.00678868	0.939692	0.0254012	0.819888	0.131834	0.301678
BAT3;BAG6	P46379	964	S	Large proline-rich protein BAG6	1	4.1377e-07	53.653	PLPEEPMEVQGAERASPEPQRENASPAPGTT	VGDPPQPLPEEPMEVQGAERAS(1)PEPQR	22	3	0.163	-0.0288801	0.78846	-0.0167156	0.866745	0.0982424	0.562622
BAT3;BAG6	P46379	973	S	Large proline-rich protein BAG6	1	8.98837e-20	137.21	QGAERASPEPQRENASPAPGTTAEEAMSRGP	ASPEPQRENAS(1)PAPGTTAEEAMSR	11	3	-0.022879	0.13925	0.551948	0.0396997	0.598147	-0.0873183	0.759567
BAT3;BAG6	P46379	1117	S	Large proline-rich protein BAG6	1	5.78033e-15	129.7	LRSDIQKRLQEDPNYSPQRFPNAQRAFADDP	LQEDPNYS(1)PQRFPNAQR	8	3	0.45023	-0.0658208	0.833579	-0.390629	0.0624056	-0.333108	0.145815
VGLL4	Q14135	149	S	Transcription cofactor vestigial-like protein 4	0.985557	1.9353e-05	73.026	ALTKNSLDASRPAGLSPTLTPGERQQVGLCL	NSLDAS(0.002)RPAGLS(0.986)PT(0.011)LT(0.001)PGER	12	3	0.10797	-0.290607	0.126381	-0.428689	0.157451	-0.136104	0.647766
VGLL4	Q14135	103	S	Transcription cofactor vestigial-like protein 4	0.947254	0.0454266	11.937	TANGDCRRDPRERSRSPIERAVAPTMSLHGS	S(0.053)RS(0.947)PIER	3	2	0.017688	0.327687	NA	-0.416404	NA	-0.768027	NA
VGLL4	Q14135	52	S	Transcription cofactor vestigial-like protein 4	0.782867	0.0046901	47.177	VASALSSHRTGPPPISPSKRKFSMEPGDEDL	TGPPPIS(0.783)PS(0.217)K	7	2	0.57481	-0.210238	0.213205	-0.604206	0.0126467	-0.363445	0.0573717
MYO18B	Q8IUG5	2296	S	Unconventional myosin-XVIIIb	1	5.98329e-10	107.8	YQTTGASTLRRGRAGSDEGNLSLRVGAKSPL	GRAGS(1)DEGNLSLRVGAK	5	3	-0.20513	0.409066	0.010482	0.158526	0.194083	-0.196086	0.200662
MYO18B	Q8IUG5	2377	S	Unconventional myosin-XVIIIb	0.997041	4.78915e-10	120.38	GRKLSSPTTPRDMLLSPTLRPRRRCLESSVD	DMLLS(0.997)PT(0.003)LRPR	5	2	0.81923	-0.0582999	0.549084	-0.210765	0.163926	-0.125767	0.3029
MYO18B	Q8IUG5	112	S	Unconventional myosin-XVIIIb	0.778313	3.32845e-10	94.645	SSPGSSDILGKESEGSRSPDPEQMTSINGEK	ES(0.013)EGS(0.778)RS(0.209)PDPEQMTSINGEK	5	3	-0.35776	-1.55004	0.00179948	-1.54552	0.00134843	0.00668643	0.960825
MYO18B	Q8IUG5	20	S	Unconventional myosin-XVIIIb	0.999996	6.73859e-62	203.48	SRLALWEQKIREEDKSPPPSSPPPLFSVIPG	IREEDKS(1)PPPS(0.556)S(0.444)PPPLFSVIPGGFIK	7	3	0.63825	-0.36037	0.138547	-0.197297	0.183808	0.0933882	0.435509
MYO18B	Q8IUG5	25	S	Unconventional myosin-XVIIIb	0.995528	6.73859e-62	203.48	WEQKIREEDKSPPPSSPPPLFSVIPGGFIKQ	IREEDKS(0.997)PPPS(0.008)S(0.996)PPPLFSVIPGGFIK	12	3	0.45603	-0.48935	0.100609	-0.380774	0.00625594	0.068997	0.793069
MYO18B	Q8IUG5	62	S	Unconventional myosin-XVIIIb	1	1.45069e-18	131.42	KEAKEARQRKQLAVASPEREIPEISISQPNS	QLAVAS(1)PEREIPEISISQPNSK	6	3	0.11583	-0.0455428	0.624583	0.0338783	0.621145	-0.00846469	0.927527
MYO18B	Q8IUG5	1216	S	Unconventional myosin-XVIIIb	0.999984	7.96074e-43	146.33	CLVPNPVVESRSGQESPPPPQPGRDKPGAGG	SGQES(1)PPPPQPGRDKPGAGGPLALDIPALR	5	4	-0.81385	-0.267506	0.107675	-0.311623	0.0110004	-0.319951	0.0593502
MYO18B	Q8IUG5	2309	S	Unconventional myosin-XVIIIb	1	4.82131e-06	76.324	AGSDEGNLSLRVGAKSPLEIEGAAGGLLRST	VGAKS(1)PLEIEGAAGGLLR	5	3	0.083411	-0.320396	NA	0.00317044	NA	0.292546	NA
FILIP1	Q7Z7B0	559	S	Filamin-A-interacting protein 1	0.995768	0.0206565	18.827	TEKLIEESKKLLKLKSEMEEKVYNLTRERDE	LKS(0.996)EMEEKVY(0.715)NLT(0.289)R	3	2	-4.1247	NA	NA	NA	NA	NA	NA
FNBP1L	Q5T0N5	488	S	Formin-binding protein 1-like	0.991257	3.16111e-124	264.72	SEVEGKTGGRGDRRHSSDINHLVTQGRESPE	RHS(0.991)S(0.009)DINHLVT(0.005)QGRES(0.995)PEGSYTDDANQEVR	3	4	-0.19336	-0.0431109	0.634285	0.0977871	0.199834	0.274058	0.0398961
FNBP1L	Q5T0N5	501	S	Formin-binding protein 1-like	0.999997	0	428.77	RHSSDINHLVTQGRESPEGSYTDDANQEVRG	HSSDINHLVTQGRES(1)PEGSYTDDANQEVR	15	4	-0.99313	-0.128028	0.204266	-0.112945	0.151333	0.0345508	0.706732
FNBP1L	Q5T0N5	505	S	Formin-binding protein 1-like	0.985484	1.95254e-42	160.59	DINHLVTQGRESPEGSYTDDANQEVRGPPQQ	HSSDINHLVT(0.178)QGRES(0.823)PEGS(0.985)Y(0.011)T(0.002)DDANQEVR	19	4	-1.068	0.117326	0.360004	-0.0448326	0.546191	-0.181332	0.327719
FNBP1L	Q5T0N5	295	S	Formin-binding protein 1-like	0.999995	1.14915e-72	204.59	DFPFEDYSQHIYRTISDGTISASKQESGKMD	TIS(1)DGTISASKQESGKMDAK	3	3	0.87444	-0.100334	0.485154	0.0205386	0.80706	0.120332	0.382509
FNBP1L	Q5T0N5	300	S	Formin-binding protein 1-like	0.886196	5.73429e-07	81.001	DYSQHIYRTISDGTISASKQESGKMDAKTTV	T(0.001)IS(0.999)DGT(0.008)IS(0.886)AS(0.092)KQES(0.014)GKMDAK	8	3	-0.52752	-0.278825	0.1125	-0.00773836	0.933412	0.190358	0.258009
AMBRA1	Q9C0C7	1227	S	Activating molecule in BECN1-regulated autophagy protein 1	1	1.00476e-05	81.016	RGLLPEAGQLAERGLSPRTASWDQPGTPGRE	GLLPEAGQLAERGLS(1)PR	15	2	0.39692	-0.682423	0.46733	0.103441	0.656132	0.912956	0.259399
AMBRA1	Q9C0C7	639	S	Activating molecule in BECN1-regulated autophagy protein 1	0.996406	8.18862e-05	44.915	GQTPSSSRLELSSSASPQEERTVGVAFNQET	LELSS(0.001)S(0.003)AS(0.996)PQEER	8	2	0.34865	-1.08555	0.233784	-0.497171	0.0135416	0.579793	0.448224
BOP1	Q14137	126	S	Ribosome biogenesis protein BOP1	1	2.10908e-33	157.05	TEMASARIGDEYAEDSSDEEDIRNTVGNVPL	IGDEYAEDS(1)S(1)DEEDIR	9	2	0.77354	NA	NA	NA	NA	NA	NA
BOP1	Q14137	127	S	Ribosome biogenesis protein BOP1	1	2.10908e-33	157.05	EMASARIGDEYAEDSSDEEDIRNTVGNVPLE	IGDEYAEDS(1)S(1)DEEDIR	10	2	0.77354	NA	NA	NA	NA	NA	NA
ATAD5	Q96QE3	589	S	ATPase family AAA domain-containing protein 5	0.769637	0.0199008	30.667	LTQSKAESEASLLNVSTPKSTRRSGRISSTP	LT(0.005)QS(0.121)KAES(0.144)EAS(0.189)LLNVS(0.77)T(0.827)PKS(0.922)T(0.022)R	16	3	2.6782	2.31017	NA	2.41395	NA	0.133695	NA
ATAD5	Q96QE3	593	S	ATPase family AAA domain-containing protein 5	0.922148	0.0199008	30.667	KAESEASLLNVSTPKSTRRSGRISSTPTTET	LT(0.005)QS(0.121)KAES(0.144)EAS(0.189)LLNVS(0.77)T(0.827)PKS(0.922)T(0.022)R	20	3	2.6782	2.31017	NA	2.41395	NA	0.133695	NA
ATAD5	Q96QE3	306	S	ATPase family AAA domain-containing protein 5	0.977284	3.77972e-14	111.14	VPSETVDEIVKSGYISESENSEISQQVRFKT	S(0.007)GYIS(0.977)ES(0.015)ENSEISQQVR	5	2	-2.8811	0.712904	NA	-0.462972	NA	-1.1042	NA
ATAD5	Q96QE3	44	S	ATPase family AAA domain-containing protein 5	1	0.0121079	35.56	KDDDTSTCKTITKYLSPLGKTRDRVFAPPKP	YLS(1)PLGK	3	2	0.017908	NA	NA	NA	NA	NA	NA
KIAA1468	Q9P260	180	S	LisH domain and HEAT repeat-containing protein KIAA1468	0.999568	4.46681e-18	150.62	EPSTASGGGQLNRAGSISTLDSLDFARYSDD	AGS(1)ISTLDSLDFAR	3	2	0.036226	0.368621	0.0820451	0.542611	0.00114984	0.140275	0.314744
KIAA1468	Q9P260	193	S	LisH domain and HEAT repeat-containing protein KIAA1468	0.937322	1.89864e-11	73.47	AGSISTLDSLDFARYSDDGNRETDEKVAVLE	AGS(0.966)IS(0.032)T(0.002)LDS(0.037)LDFARYS(0.937)DDGNRET(0.026)DEK	16	3	-0.40253	-0.252207	0.17961	-0.402369	0.269642	-0.248628	0.425501
GRIPAP1	Q4V328	688	S	GRIP1-associated protein 1	0.750732	2.39843e-30	105.1	REILREKESSAVPARSLSSSPQAQPPRPAEL	ESSAVPARS(0.751)LS(0.35)S(0.478)S(0.422)PQAQPPRPAELSDEEVAELFQR	9	4	-0.68237	-0.416419	0.21863	-0.150498	0.144089	0.305998	0.349596
GRIPAP1	Q4V328	691	S	GRIP1-associated protein 1	0.841965	6.35704e-35	160.27	LREKESSAVPARSLSSSPQAQPPRPAELSDE	SLS(0.007)S(0.842)S(0.151)PQAQPPRPAELSDEEVAELFQRLAETQQEK	4	4	0.2954	-0.277802	0.172783	-0.282158	NA	0.0571791	0.749342
GRIPAP1	Q4V328	692	S	GRIP1-associated protein 1	0.975401	1.27961e-50	182.02	REKESSAVPARSLSSSPQAQPPRPAELSDEE	SLSS(0.025)S(0.975)PQAQPPRPAELSDEEVAELFQR	5	3	0.20808	-0.138184	0.362796	-0.225913	0.021933	-0.0919845	0.525525
NOSIP	Q9Y314	107	S	Nitric oxide synthase-interacting protein	1	5.14003e-05	86.216	RGTRREEQKELQRAASQDHVRGFLEKESAIV	AAS(1)QDHVRGFLEK	3	3	0.98818	0.510237	0.0192536	1.21509	0.0377516	0.651906	0.16976
NOSIP	Q9Y314	138	S	Nitric oxide synthase-interacting protein	0.988688	7.76622e-34	140.11	SRPLNPFTAKALSGTSPDDVQPGPSVGPPSK	ALS(0.001)GT(0.011)S(0.989)PDDVQPGPSVGPPSK	6	2	-0.53227	-0.125003	0.380684	0.24509	0.0926388	0.354242	0.0653235
BCL2L12	Q9HB09	195	S	Bcl-2-like protein 12	0.999646	2.84004e-05	75.76	QRLEQLVQEQLKSPPSPELQGPPSTEKEAIL	SPPS(1)PELQGPPSTEK	4	2	1.1568	0.0628059	0.57439	0.0274017	0.764261	-0.0259402	0.796125
BCL2L12	Q9HB09	242	S	Bcl-2-like protein 12	0.980536	2.53879e-17	136.53	KLASDPALRSKLVRLSSDSFARLVELFCSRD	LVRLS(0.981)S(0.019)DS(0.001)FAR	5	2	0.62252	-0.0909094	0.410316	0.0612489	0.386357	0.0833268	0.460292
BCL2L12	Q9HB09	243	S	Bcl-2-like protein 12	0.77133	2.46815e-07	99.179	LASDPALRSKLVRLSSDSFARLVELFCSRDD	LVRLS(0.228)S(0.771)DS(0.001)FAR	6	3	0.59879	-0.205863	NA	0.0999011	NA	0.315102	NA
BCL2L12;HIST1H2BO	Q9HB09	113	S	Bcl-2-like protein 12	1	6.55209e-24	117.29	LRVLAAFLRRGEAAGSPVPTPPRSPAQEEPT	RGEAAGS(1)PVPT(1)PPRS(1)PAQEEPTDFLSR	7	3	-0.79128	-0.137706	0.361957	-0.0172979	0.800077	0.0499112	0.776619
BCL2L12;HIST1H2BO	Q9HB09	121	S	Bcl-2-like protein 12	0.999968	6.55209e-24	117.29	RRGEAAGSPVPTPPRSPAQEEPTDFLSRLRR	RGEAAGS(1)PVPT(1)PPRS(1)PAQEEPTDFLSR	15	3	0.055555	-0.137706	0.361957	-0.0172979	0.800077	0.0499112	0.776619
MAGI1	Q96QZ7	1412	S	Membrane-associated guanylate kinase, WW and PDZ domain-containing protein 1	1	0.00236454	42.121	SRRRRSLERLLEQRRSPERRRGGSPERRAKS	LLEQRRS(1)PER	7	3	0.41318	-0.275734	NA	-0.321027	NA	-0.194889	NA
EIF2B4	Q9UI10	130	S	Translation initiation factor eIF-2B subunit delta	0.853835	0.0043616	32.247	KQARKGEQGGPPPKASPSTAGETPSGVKRLP	KGEQGGPPPKAS(0.854)PS(0.104)T(0.038)AGET(0.002)PS(0.001)GVK	12	3	2.1435	0.782409	NA	1.16742	NA	0.420725	NA
UCHL3	P15374	130	S	Ubiquitin carboxyl-terminal hydrolase isozyme L3	0.979903	6.86608e-19	148.61	SGSTLKKFLEESVSMSPEERARYLENYDAIR	KFLEESVS(0.02)MS(0.98)PEER	10	3	2.285	-0.119312	0.282246	-0.117235	0.39246	0.0183869	0.893709
ANK3	Q12955	4298	S	Ankyrin-3	1	2.63142e-19	142.48	LKPKIHGSGHVEEPASPLAAYQKSLEETSKL	IHGSGHVEEPAS(1)PLAAYQK	12	3	0.08874	0.623295	0.0963744	0.392386	0.00634643	-0.260702	0.447596
NCAM1	P13591	784	S	Neural cell adhesion molecule 1	0.999995	3.21104e-36	188.69	GKDMEEGKAAFSKDESKEPIVEVRTEEERTP	AAFSKDES(1)KEPIVEVR	8	3	0.81841	-0.0373266	0.935964	-0.0677924	0.621609	-0.0761329	0.825124
BCL2L13	Q9BXK5	426	S	Bcl-2-like protein 13	0.935202	4.23112e-10	96.232	EKEINAREESLVEELSPASEKKPVPPSEGKS	EESLVEELS(0.935)PAS(0.065)EK	9	2	-1.4744	NA	NA	NA	NA	NA	NA
BCL2L13	Q9BXK5	444	S	Bcl-2-like protein 13	0.992998	2.59172e-10	115.86	SEKKPVPPSEGKSRLSPAGEMKPMPLSEGKS	S(0.007)RLS(0.993)PAGEMKPMPLSEGK	4	3	-0.060249	0.302076	0.233987	-0.279745	0.225965	-0.532571	0.104777
RNF34	Q969K3	254	S	E3 ubiquitin-protein ligase RNF34	0.991196	1.3576e-22	143.73	AEDRNPGLSKERVRASLSDLSSLDDVEGMSV	ERVRAS(0.991)LS(0.009)DLSSLDDVEGMSVR	6	3	0.71718	-0.0919181	0.593281	0.0317318	0.671644	0.169615	0.298217
APOB	P04114	3943	S	Apolipoprotein B-100;Apolipoprotein B-48	0.999362	0.0218971	24.535	LNVLGTHKIEDGTLASKTKGTFAHRDFSAEY	IEDGT(0.002)LAS(0.999)KT(0.999)KGT(0.999)FAHR	8	2	1.4872	-1.97727	NA	-2.50414	NA	-0.560196	NA
KHSRP	Q92945	480	S	Far upstream element-binding protein 2	1	2.58522e-08	129.11	PPNGDPNFKLFIIRGSPQQIDHAKQLIEEKI	LFIIRGS(1)PQQIDHAK	7	3	0.72206	0.110407	0.325638	0.0257441	0.763436	-0.111598	0.258777
KHSRP	Q92945	181	S	Far upstream element-binding protein 2	0.999926	1.0075e-23	143.46	QINKIQQDSGCKVQISPDSGGLPERSVSLTG	VQIS(1)PDSGGLPER	4	2	-1.3641	0.109129	0.39201	-0.0325039	0.682465	-0.23364	0.0537809
DDB2	Q92466	24	S	DNA damage-binding protein 2	1	4.41036e-09	106.25	TQKTSEIVLRPRNKRSRSPLELEPEAKKLCA	S(1)RS(1)PLELEPEAK	1	2	1.4979	-0.00955584	0.938896	-0.0878054	0.227694	-0.0521009	0.726696
DDB2	Q92466	26	S	DNA damage-binding protein 2	1	1.36203e-44	181.59	KTSEIVLRPRNKRSRSPLELEPEAKKLCAKG	S(1)RS(1)PLELEPEAK	3	2	1.4979	-0.0514385	0.674115	-0.0505676	0.466267	0.00412558	0.967115
MDM4	O15151	342	S	Protein Mdm4	0.948474	4.6683e-13	153.36	RKDWYSDCSKLTHSLSTSDITAIPEKENEGN	LTHS(0.001)LS(0.948)T(0.039)S(0.012)DITAIPEK	6	2	0.26421	0.127031	0.495847	0.451474	0.206555	0.257403	0.136283
FKBP12-Exin;FKBP1A	P62942	9	S	Peptidyl-prolyl cis-trans isomerase FKBP1A	0.848421	0.00377821	45.383	_______MGVQVETISPGDGRTFPKRGQTCV	GVQVET(0.086)IS(0.848)PGDGRT(0.066)FPK	8	3	0.38667	0.40163	NA	0.189413	NA	-0.244788	NA
PABPC1;PABPC3	P11940	629	S	Polyadenylate-binding protein 1;Polyadenylate-binding protein 3	0.934317	0.00133012	47.56	LQAHQAKEAAQKAVNSATGVPTV________	AVNS(0.934)AT(0.066)GVPTV	4	2	-0.11111	NA	NA	NA	NA	NA	NA
PABPC1	P11940	315	S	Polyadenylate-binding protein 1	0.999541	0.000178066	62.86	NLDDGIDDERLRKEFSPFGTITSAKVMMEGG	EFS(1)PFGTITSAK	3	2	0.30928	-0.219925	NA	-0.0978106	NA	0.0342157	NA
ALMS1	Q8TCU4	464	S	Alstrom syndrome protein 1	0.999744	0.000648654	50.559	RESEYHSSDLRMLRMSPDTVPKAPKHLKAGD	MLRMS(1)PDTVPK	5	2	-0.25558	-0.00690673	0.957999	-0.114984	0.288407	-0.148933	0.302704
ALMS1	Q8TCU4	2465	S	Alstrom syndrome protein 1	0.999695	1.58489e-117	248.75	SPKTSITDSREEEGVSESEDGGGSSVDSLAA	TSITDSREEEGVS(1)ESEDGGGSSVDSLAAHVK	13	3	0.71506	-0.144326	0.622787	0.04157	0.722985	0.079122	0.682293
PYCR2	Q96C36	304	S	Pyrroline-5-carboxylate reductase 2	0.790335	1.74186e-36	188.51	RVKLESPTVSTLTPSSPGKLLTRSLALGGKK	VKLESPTVSTLT(0.012)PS(0.198)S(0.79)PGK	15	3	-0.062084	0.215773	0.465313	0.0729899	0.589923	-0.118446	0.710052
POLR3G	O15318	157	S	DNA-directed RNA polymerase III subunit RPC7	1	4.82778e-26	173.21	LKKMEELEKRGDGEKSDEENEEKEGSKEKSK	RGDGEKS(1)DEENEEK	7	3	-0.70136	-0.168318	0.4326	-0.0782788	0.360805	0.240413	0.375149
CASP8AP2	Q9UKL3	567	S	CASP8-associated protein 2	0.996065	0.000252251	63.269	KDLKLSFMKKLNLTLSPAKKQPVSQDNQHKI	KLNLT(0.004)LS(0.996)PAK	7	2	-0.43253	-1.3267	NA	-0.57115	NA	0.889318	NA
SLC39A7	Q92504	275	S	Zinc transporter SLC39A7	1	8.39043e-05	70.163	SHGHGRQERSTKEKQSSEEEEKETRGVQKRR	EKQS(1)S(1)EEEEKETR	4	2	0.26317	0.0731347	NA	-0.0412093	NA	-0.1121	NA
SLC39A7	Q92504	276	S	Zinc transporter SLC39A7	0.999997	8.39043e-05	70.163	HGHGRQERSTKEKQSSEEEEKETRGVQKRRG	EKQS(1)S(1)EEEEKETR	5	2	0.26317	0.00201836	NA	-0.355147	NA	0.118758	NA
RANBP17	Q9H2T7	576	S	Ran-binding protein 17	0.998591	0.000721522	33.291	__________VYARMSEVLGITDDNHVLETF	MS(0.999)EVLGIT(0.001)DDNHVLET(1)FMT(1)K	2	2	-0.87059	3.99105	NA	2.98371	NA	-1.01552	NA
UBXN1	Q04323	199	S	UBX domain-containing protein 1	0.849065	2.99589e-47	148.33	GSQPPPVAPEPGPVPSSPSQEPPTKREYDQC	YGGSVGSQPPPVAPEPGPVPS(0.849)S(0.114)PS(0.03)QEPPT(0.008)KR	21	3	0.41783	-0.084888	0.618306	-0.170767	0.281021	-0.169562	0.343279
UBXN1	Q04323	200	S	UBX domain-containing protein 1	0.95223	5.51712e-59	172.4	SQPPPVAPEPGPVPSSPSQEPPTKREYDQCR	KYGGSVGSQPPPVAPEPGPVPS(0.019)S(0.952)PS(0.028)QEPPTKR	23	3	0.4846	-0.287664	0.0509669	-0.303267	0.0483915	-0.0606302	0.583135
NSMCE2	Q96MF7	116	S	E3 SUMO-protein ligase NSE2	0.999963	4.01371e-143	286.78	KLLVEKKFLALQSKNSDADFQNNEKFVQFKQ	KFLALQSKNS(1)DADFQNNEK	10	3	0.23412	-0.0343852	0.750417	0.650144	0.200629	0.623432	0.207815
CMIP	Q8IY22	377	S	C-Maf-inducing protein	0.999993	3.74791e-15	135	PCDRKPTLPLRLLHPSPDLVSQEATLSEARL	LLHPS(1)PDLVSQEATLSEAR	5	3	0.9046	-0.857208	NA	0.111966	NA	0.808591	NA
ELF4	Q99607	188	S	ETS-related transcription factor Elf-4	0.951412	0.00241068	63.601	KSKKRIRKTKGNRSTSPVTDPSIPIRKKSKD	S(0.024)T(0.024)S(0.951)PVTDPSIPIR	3	2	0.91595	-0.61967	NA	-0.395132	NA	0.19862	NA
POLA1	P09884	209	S	DNA polymerase;DNA polymerase alpha catalytic subunit	0.999798	2.79949e-20	147.41	FSVHTATAVPSGKIASPVSRKEPPLTPVPLK	IAS(1)PVSRKEPPLTPVPLK	3	3	0.35363	-0.280721	0.0862395	-0.231092	0.229995	0.0296967	0.810775
POLA1	P09884	186	S	DNA polymerase;DNA polymerase alpha catalytic subunit	0.999994	7.13203e-11	100.91	PQITPPPVMILKKKRSIGASPNPFSVHTATA	S(1)IGASPNPFSVHTATAVPSGK	1	3	0.071428	0.308316	0.530881	1.23275	9.32024e-05	0.858698	0.0790051
EHD4	Q9H223	459	S	EH domain-containing protein 4	0.999998	3.72615e-155	292.81	VAKDKPVYDELFYTLSPINGKISGVNAKKEM	DKPVYDELFYTLS(1)PINGK	13	2	0.79488	-0.336348	0.495626	-0.642262	0.0250658	-0.423184	0.143572
CTNNBL1	Q8WYA6	545	S	Beta-catenin-like protein 1	1	1.34101e-188	307.01	RHIIKEYAENIGDGRSPEFRENEQKRILGLL	EYAENIGDGRS(1)PEFRENEQK	11	3	-1.0937	0.22049	0.21772	0.313421	0.00818712	0.039	0.7876
CTNNBL1	Q8WYA6	389	S	Beta-catenin-like protein 1	0.999991	0.0187078	37.687	VDILGLRTIFPLFMKSPRKIKKVGTTEKEHE	TIFPLFMKS(1)PR	9	2	1.0137	-0.0713454	NA	0.033793	NA	0.0973411	NA
BIVM-ERCC5;ERCC5	P28715	156	S	DNA repair protein complementing XP-G cells	1	2.7111e-12	95.435	NDLYVLPPLQEEEKHSSEEEDEKEWQERMNQ	ENDLYVLPPLQEEEKHS(1)S(1)EEEDEK	17	3	-0.8541	0.257623	0.0580991	-0.0397565	0.685593	-0.148325	0.195573
BIVM-ERCC5;ERCC5	P28715	157	S	DNA repair protein complementing XP-G cells	1	2.7111e-12	95.435	DLYVLPPLQEEEKHSSEEEDEKEWQERMNQK	ENDLYVLPPLQEEEKHS(1)S(1)EEEDEK	18	3	-0.8541	0.257623	0.0580991	-0.0397565	0.685593	-0.148325	0.195573
BIVM-ERCC5;ERCC5	P28715	562	S	DNA repair protein complementing XP-G cells	0.999702	3.47787e-13	150.84	NELCPYESKFDSSLLSSDDETKCKPNSASEV	FDSSLLS(1)S(0.997)DDET(0.003)K	7	2	-1.169	0.218955	0.257867	0.0747363	0.388932	-0.185943	0.250246
BIVM-ERCC5;ERCC5	P28715	563	S	DNA repair protein complementing XP-G cells	0.997311	6.50915e-15	150.84	ELCPYESKFDSSLLSSDDETKCKPNSASEVI	FDSSLLS(1)S(0.997)DDET(0.003)K	8	2	-1.169	0.084158	0.646593	-0.134381	0.13098	-0.179451	0.237383
BIVM-ERCC5;ERCC5	P28715	382	S	DNA repair protein complementing XP-G cells	0.847289	5.69877e-05	94.932	RQARGRNAPAAVDEGSISPRTLSAIKRALDD	NAPAAVDEGS(0.847)IS(0.153)PR	10	2	-0.60535	0.161565	NA	-0.00515964	NA	-0.139188	NA
BIVM-ERCC5;ERCC5	P28715	384	S	DNA repair protein complementing XP-G cells	0.988518	1.19141e-25	152.16	ARGRNAPAAVDEGSISPRTLSAIKRALDDDE	GRNAPAAVDEGS(0.011)IS(0.989)PR	14	3	0.28854	0.10618	0.275297	-0.0592795	0.420215	-0.104863	0.284435
BIVM-ERCC5;ERCC5	P28715	341	S	DNA repair protein complementing XP-G cells	0.999701	3.32263e-05	72.444	CEKLKTEKEPDATPPSPRTLLAMQAALLGSS	LKTEKEPDATPPS(1)PR	13	3	1.8062	0.0238109	0.872436	-0.0998773	0.34175	-0.107191	0.46366
ZNF516	Q92618	852	S	Zinc finger protein 516	0.993066	6.01431e-05	64.629	RTQVPGGMPGSKSGSSPLGVVTKAASMPKNK	SGS(0.007)S(0.993)PLGVVTK	4	2	-0.58612	-0.597885	0.00696567	-0.5281	0.043554	0.0312828	0.845775
SLC35E2	P0CK97	227	S	Solute carrier family 35 member E2	0.999773	0.0219248	8.7708	GRGAAASDRRSPVPPSERHGVRPHGENLPGD	SPVPPS(1)ER	6	2	0.62602	-0.0965452	NA	-0.0703453	NA	-0.00469639	NA
NRBF2	Q96F24	113	S	Nuclear receptor-binding factor 2	0.999967	1.10997e-59	181.95	LQTSHKPSAEDAEGQSPLSQKYSPSTEKCLP	DAAAHLQTSHKPSAEDAEGQS(1)PLS(0.009)QKY(0.053)S(0.904)PS(0.028)T(0.006)EK	21	4	1.154	-0.448457	0.0204379	-0.514441	0.00264263	-0.0609994	0.61579
NRBF2	Q96F24	116	S	Nuclear receptor-binding factor 2	0.971859	2.66928e-14	77.024	SHKPSAEDAEGQSPLSQKYSPSTEKCLPEIQ	DAAAHLQTSHKPS(0.007)AEDAEGQS(0.993)PLS(0.972)QKY(0.137)S(0.661)PS(0.177)T(0.054)EK	24	4	0.1372	0.443182	NA	0.276794	NA	-0.464703	NA
NRBF2	Q96F24	120	S	Nuclear receptor-binding factor 2	0.984934	1.75214e-117	249.91	SAEDAEGQSPLSQKYSPSTEKCLPEIQGIFD	DAAAHLQTSHKPSAEDAEGQSPLSQKYS(0.985)PS(0.011)T(0.004)EK	28	4	-0.18818	0.0704146	0.767268	0.0331995	0.743651	0.100726	0.564875
ZNF446	Q9NWS9	137	S	Zinc finger protein 446	0.900213	0.000124821	57.088	QEVLPAAQKTEEPLGSPHPSGTVESPGEGPQ	TEEPLGS(0.9)PHPS(0.047)GT(0.047)VES(0.007)PGEGPQDTR	7	3	2.1501	-0.719923	NA	0.0821576	NA	0.747688	NA
MYC	P01106	62	S	Myc proto-oncogene protein	0.968776	1.90852e-12	148.66	EDIWKKFELLPTPPLSPSRRSGLCSPSYVAV	KFELLPT(1)PPLS(0.969)PS(0.031)RR	11	3	-0.15271	0.335904	0.493233	-0.241921	0.228995	-0.690901	0.261576
MYC	P01106	281	S	Myc proto-oncogene protein	0.943019	1.89154e-06	44.727	SVEKRQAPGKRSESGSPSAGGHSKPPHSPLV	SES(0.026)GS(0.943)PS(0.138)AGGHS(0.071)KPPHS(0.822)PLVLK	5	3	-1.0838	-0.165256	NA	0.231432	NA	0.277271	NA
MYC	P01106	293	S	Myc proto-oncogene protein	0.822128	1.89154e-06	44.727	ESGSPSAGGHSKPPHSPLVLKRCHVSTHQHN	SES(0.026)GS(0.943)PS(0.138)AGGHS(0.071)KPPHS(0.822)PLVLK	17	3	-1.0838	-0.165256	NA	0.231432	NA	0.277271	NA
EIF5B	O60841	107	S	Eukaryotic translation initiation factor 5B	1	1.719e-47	200.03	TSKDKKKKGQKGKKQSFDDNDSEELEDKDSK	KQS(1)FDDNDS(1)EELEDKDSK	3	3	0.36689	-0.348333	0.087039	-0.0585616	0.541993	0.201506	0.19053
EIF5B	O60841	113	S	Eukaryotic translation initiation factor 5B	1	0	531.65	KKGQKGKKQSFDDNDSEELEDKDSKSKKTAK	QSFDDNDS(1)EELEDKDSK	8	2	0.51212	0.0191801	0.830336	-0.0270705	0.671481	-0.00369308	0.967919
EIF5B	O60841	182	S	Eukaryotic translation initiation factor 5B	1	1.21775e-120	246.94	DEDNSKKIKERSRINSSGESGDESDEFLQSR	INS(1)S(1)GES(1)GDES(1)DEFLQSRK	3	2	-0.47955	0.30441	0.0955138	0.189427	0.146298	-0.135398	0.354718
EIF5B	O60841	183	S	Eukaryotic translation initiation factor 5B	1	1.21775e-120	246.94	EDNSKKIKERSRINSSGESGDESDEFLQSRK	INS(1)S(1)GES(1)GDES(1)DEFLQSRK	4	2	-0.47955	0.30441	0.0955138	0.189427	0.146298	-0.135398	0.354718
EIF5B	O60841	186	S	Eukaryotic translation initiation factor 5B	1	1.21775e-120	246.94	SKKIKERSRINSSGESGDESDEFLQSRKGQK	INS(1)S(1)GES(1)GDES(1)DEFLQSRK	7	2	-0.47955	0.30441	0.0955138	0.189427	0.146298	-0.135398	0.354718
EIF5B	O60841	190	S	Eukaryotic translation initiation factor 5B	1	1.21775e-120	246.94	KERSRINSSGESGDESDEFLQSRKGQKKNQK	INS(1)S(1)GES(1)GDES(1)DEFLQSRK	11	2	-0.47955	NA	NA	NA	NA	NA	NA
EIF5B	O60841	164	S	Eukaryotic translation initiation factor 5B	1	7.30773e-114	252.54	KAKGKAQKSNKKWDGSEEDEDNSKKIKERSR	WDGS(1)EEDEDNSK	4	2	1.5059	0.162923	0.187837	0.0356893	0.59322	0.0147664	0.8729
EIF5B	O60841	214	S	Eukaryotic translation initiation factor 5B	1	1.17945e-187	295.71	GQKKNQKNKPGPNIESGNEDDDASFKIKTVA	NKPGPNIES(1)GNEDDDAS(1)FKIK	9	3	-1.3197	0.0395828	0.668896	0.0292714	0.64726	0.0136254	0.881274
EIF5B	O60841	222	S	Eukaryotic translation initiation factor 5B	1	5.37904e-12	118	KPGPNIESGNEDDDASFKIKTVAQKKAEKKE	NKPGPNIES(1)GNEDDDAS(1)FKIK	17	3	-1.3197	-0.203714	0.101941	-0.262307	0.0366005	-0.054549	0.639304
EIF5B	O60841	135	S	Eukaryotic translation initiation factor 5B	1	3.86235e-143	292.09	DSKSKKTAKPKVEMYSGSDDDDDFNKLPKKA	VEMYS(1)GS(1)DDDDDFNKLPKK	5	2	-0.58378	0.192274	0.419477	0.0132907	0.842014	-0.175665	0.426522
EIF5B	O60841	137	S	Eukaryotic translation initiation factor 5B	1	3.86235e-143	292.09	KSKKTAKPKVEMYSGSDDDDDFNKLPKKAKG	VEMYS(1)GS(1)DDDDDFNKLPKK	7	2	-0.58378	0.265585	0.322393	0.177859	0.138117	-0.111237	0.521706
EIF5B	O60841	295	S	Eukaryotic translation initiation factor 5B	0.77755	8.70342e-06	65.905	TVKSKVTVDTGVIPASEEKAETPTAAEDDNE	VTVDTGVIPAS(0.778)EEKAET(0.172)PT(0.051)AAEDDNEGDK	11	3	-0.60712	-0.398988	NA	-0.184621	NA	0.276556	NA
MASTL	Q96GX5	370	S	Serine/threonine-protein kinase greatwall	1	8.49598e-50	200.13	IETKGFNKKDLELALSPIHNSSALPTTGRSC	DLELALS(1)PIHNSSALPTTGR	7	2	0.78471	-0.526918	0.265195	-0.468269	0.0181127	0.0610539	0.839767
ZFP36L2	P47974	125	S	Zinc finger protein 36, C3H1 type-like 2	0.999977	1.16245e-33	151.16	TALLNKENKFRDRSFSENGDRSQHLLHLQQQ	SFS(1)ENGDRSQHLLHLQQQQK	3	4	-0.51106	0.127445	0.685975	0.0999928	0.540704	0.0921724	0.829338
ZFP36L2;ZFP36L1	P47974	490	S	Zinc finger protein 36, C3H1 type-like 2;Zinc finger protein 36, C3H1 type-like 1	0.999167	2.39307e-13	139.45	PSLDPGRRLPIFSRLSISDD___________;PTLDNSRRLPIFSRLSISDD___________	LPIFSRLS(0.999)IS(0.001)DD	8	2	-0.068552	0.224762	0.526879	0.164059	0.40472	-0.0341785	0.855536
ZFP36L2	P47974	426	S	Zinc finger protein 36, C3H1 type-like 2	0.913775	1.71193e-06	56.449	APPSATLPAGAAAPPSPPFSFQLPRRLSDSP	SQQQQQQQGLAPPAQPPAPPS(0.006)AT(0.005)LPAGAAAPPS(0.914)PPFS(0.075)FQLPR	33	4	-0.68422	0.0702519	NA	0.067914	NA	0.0160684	NA
BSG	P35613	362	S	Basigin	1	1.91272e-14	130.35	KRRKPEDVLDDDDAGSAPLKSSGQHQNDKGK	RKPEDVLDDDDAGS(1)APLK	14	3	-0.77497	0.0746956	0.490308	-0.0733795	0.495122	-0.153088	0.150406
SPTBN1	Q01082	2341	S	Spectrin beta chain, non-erythrocytic 1	0.982647	1.52777e-147	277.76	AQTLPTSVVTITSESSPGKREKDKEKDKEKR	AQTLPTSVVTITSES(0.017)S(0.983)PGKREK	16	2	-0.19409	-0.0512943	0.912346	-0.0491112	0.86757	-0.0475929	0.796119
SPTBN1	Q01082	2165	S	Spectrin beta chain, non-erythrocytic 1	0.984607	5.92583e-05	65.783	MVNGATEQRTSSKESSPIPSPTSDRKAKTAL	ES(0.015)S(0.985)PIPS(0.875)PT(0.112)S(0.013)DRK	3	2	0.98981	0.477886	0.0423495	0.285457	0.175085	-0.125669	0.681727
SPTBN1	Q01082	2169	S	Spectrin beta chain, non-erythrocytic 1	0.977204	2.80896e-05	65.783	ATEQRTSSKESSPIPSPTSDRKAKTALPAQS	T(0.001)S(0.001)S(0.106)KES(0.484)S(0.409)PIPS(0.977)PT(0.016)S(0.007)DRK	11	3	0.0074476	0.345914	0.152982	0.228854	0.192231	-0.128973	0.670313
SPTBN1	Q01082	2128	S	Spectrin beta chain, non-erythrocytic 1	0.99998	0.0015874	61.188	AESQQQWDTSKGEQVSQNGLPAEQGSPRMAE;AESQQQWDTSKGEQVSQNGLPAEQGSPRVSY	GEQVS(1)QNGLPAEQGSPR	5	2	-0.10227	-0.386959	NA	-0.440968	NA	-0.0226834	NA
SPTBN1	Q01082	2138	S	Spectrin beta chain, non-erythrocytic 1	1	0	375.3	KGEQVSQNGLPAEQGSPRMAETVDTSEMVNG;KGEQVSQNGLPAEQGSPRVSYRSQTYQNYKN	VSEEAESQQQWDTSKGEQVSQNGLPAEQGS(1)PR	30	3	-1.3503	-0.201611	0.422027	0.0388462	0.851231	0.262123	0.0729914
SPTBN1	Q01082	257	S	Spectrin beta chain, non-erythrocytic 1	1	0.000409526	50.995	EQHLGLTKLLDPEDISVDHPDEKSIITYVVT	LLDPEDIS(1)VDHPDEK	8	2	-0.74071	0.356933	NA	0.70044	NA	0.379177	NA
SPTBN1	Q01082	2161	S	Spectrin beta chain, non-erythrocytic 1	0.830593	8.86115e-22	143.29	DTSEMVNGATEQRTSSKESSPIPSPTSDRKA	MAETVDTSEMVNGAT(0.169)EQRT(0.5)S(0.5)S(0.831)K	21	3	-1.2894	0.110462	0.431061	0.459144	0.029566	0.310902	0.0955986
SPTBN1	Q01082	2358	S	Spectrin beta chain, non-erythrocytic 1	1	0.00201032	66.674	GKREKDKEKDKEKRFSLFGKKK_________	RFS(1)LFGK	3	2	-0.12568	0.521252	NA	0.390668	NA	-0.144744	NA
SPTBN1	Q01082	2102	S	Spectrin beta chain, non-erythrocytic 1	0.999686	0.00179549	33.838	VRRQQEEEERKRRPPSPEPSTKVSEEAESQQ	RRPPS(1)PEPSTK	5	3	-0.90914	-0.174801	0.4559	-0.111468	0.599315	0.133537	0.350212
SUCO	Q9UBS9	1103	S	SUN domain-containing ossification factor	1	6.90138e-07	82.074	EVDPNDLYIVEPLKFSPEKKKKRCKYKIEKI	EVDPNDLYIVEPLKFS(1)PEK	16	3	0.074793	-1.22898	NA	-0.307573	NA	0.983605	NA
SUCO	Q9UBS9	1226	S	SUN domain-containing ossification factor	0.791398	0.00132951	59.901	DQGKLIKTLIQTKSGSLPSLHDIIKGNKEIT	S(0.209)GS(0.791)LPSLHDIIK	3	2	2.0129	-0.0937405	NA	1.13567	NA	1.154	NA
NAT10	Q9H0A0	934	S	N-acetyltransferase 10	0.999953	0.00163017	67.267	VAAKDVVMEPTMKTLSDDLDEAAKEFQEKHK	TLS(1)DDLDEAAK	3	2	-0.31624	0.0795658	NA	0.252173	NA	0.187514	NA
MKI67	P46013	584	S	Antigen KI-67	0.999969	5.1031e-26	178.72	VEVKAQSLVISPPAPSPRKTPVASDQRRRSC	AQSLVISPPAPS(1)PR	12	2	0.63409	-0.309517	0.383654	-0.353254	0.0713425	-0.0427762	0.850283
MKI67	P46013	1815	S	Antigen KI-67	1	8.49607e-15	101.67	GTPVQKLDQPGNLPGSNRRLQTRKEKAQALE	DINTFLGT(1)PVQKLDQPGNLPGS(1)NRR	22	3	0.2567	NA	NA	NA	NA	NA	NA
MKI67	P46013	374	S	Antigen KI-67	0.933331	0.00105067	55.086	QKHKNKDLYTTGRRESVNLGKSEGFKAGDKT	DLYT(0.018)T(0.049)GRRES(0.933)VNLGK	10	3	0.96767	-1.57699	NA	-1.98342	NA	-0.313172	NA
MKI67	P46013	1937	S	Antigen KI-67	1	0.000496286	80.897	GTPVEKLDLLGNLPGSKRRPQTPKEKAKALE	LDLLGNLPGS(1)K	10	2	-0.34962	-4.2395	NA	NA	NA	NA	NA
MKI67	P46013	357	S	Antigen KI-67	1	4.05367e-87	242.8	PAKMKTPVQYSQQQNSPQKHKNKDLYTTGRR	TPVQYSQQQNS(1)PQK	11	2	0.84072	-0.0850937	0.724964	-0.0179377	0.820848	0.0176836	0.91441
MKI67	P46013	859	S	Antigen KI-67	0.944831	2.41923e-20	149.19	TPRNTYKMTSLETKTSDTETEPSKTVSTANR	MTSLETKT(0.048)S(0.945)DT(0.006)ETEPSK	9	3	-0.31046	0.43636	0.0449817	-0.234655	0.156549	-0.624002	0.0154903
MKI67	P46013	308	S	Antigen KI-67	1	1.99372e-270	358.73	RPKSGGSGHAVAEPASPEQELDQNKGKGRDV	SGGSGHAVAEPAS(1)PEQELDQNK	13	2	0.29617	-0.0253752	0.860968	-0.0649335	0.482008	-0.0791516	0.44671
MKI67	P46013	1071	S	Antigen KI-67	0.999952	1.13725e-08	102.05	REPAGDGKSIRTFKESPKQILDPAARVTGMK	TFKES(1)PKQILDPAAR	5	3	2.4693	-0.310143	0.482166	-0.715246	0.0386638	-0.329088	0.0990959
CYP3A4;CYP3A7	P24462	420	S	Cytochrome P450 3A7;Cytochrome P450 3A4	1	0.0245933	46.426	PKYWTEPEKFLPERFSKKNKDNIDPYIYTPF	FLPERFS(1)K	7	2	1.4377	-0.422501	NA	-0.145334	NA	0.280838	NA
SMAP2	Q8WU79	219	S	Stromal membrane-associated protein 2	0.880657	7.06177e-10	116.21	SNTLEKDLDLLASVPSPSSSGSRKVVGSMPT	DLDLLASVPS(0.881)PS(0.053)S(0.053)S(0.009)GS(0.004)R	10	2	0.43188	-0.464373	0.118315	-0.471067	0.0115198	-0.00276705	0.985755
TEX2	Q8IWB9	295	S	Testis-expressed sequence 2 protein	0.998208	0.000234134	53.954	VPEMEAKIEDTKRRLSEVIYEPFQLLSKIIG	RRLS(0.998)EVIY(0.002)EPFQLLSK	4	3	0.405	-0.257719	0.144452	0.348806	0.0716167	0.496938	0.102322
TEX2	Q8IWB9	222	S	Testis-expressed sequence 2 protein	0.915112	1.40348e-12	99.341	PARHRHLMKTLVKSLSTDTSRQESDTVSYKP	S(0.002)LS(0.915)T(0.066)DT(0.011)S(0.003)RQES(0.003)DTVSYKPPDSK	3	3	-1.6819	-0.110057	0.761154	0.256781	0.51124	0.359191	0.0603883
TEX2	Q8IWB9	196	S	Testis-expressed sequence 2 protein	0.931502	0.000478534	56.549	TLSSAKPFMSLVKSLSTEVEPKESPHPARHR	S(0.005)LS(0.932)T(0.064)EVEPKESPHPAR	3	3	0.59701	0.0105634	0.975785	0.189245	0.114042	0.446774	0.0330395
TEX2	Q8IWB9	266	S	Testis-expressed sequence 2 protein	0.912298	8.39012e-05	65.316	TQPRNTGGDSKTAPSSPLTSPSDTRSFFKVP	T(0.001)APS(0.084)S(0.912)PLT(0.501)S(0.373)PS(0.106)DT(0.012)RS(0.011)FFKVPEMEAK	5	3	2.1436	-0.56352	0.0111801	0.00606428	0.928917	0.519849	0.0114807
AUTS2	Q8WXX7	1233	S	Autism susceptibility gene 2 protein	0.965354	2.54744e-50	193.94	SAPPPLISTLGGRPVSPRRTTPLSAEIRERP	TPPTAALSAPPPLIS(0.017)T(0.017)LGGRPVS(0.965)PR	23	3	0.0013112	-0.0314156	0.851508	0.0109665	0.874601	0.00697997	0.974057
AUTS2	Q8WXX7	941	S	Autism susceptibility gene 2 protein	0.999965	0.000968513	61.167	GRAAGEEAKQLARVPSPYVRTPVVESARPNS	QLARVPS(1)PYVR	7	3	0.69707	-0.349419	NA	0.00977712	NA	0.319965	NA
SCARF2	Q96GP6	687	S	Scavenger receptor class F member 2	1	1.97881e-100	233.82	WIHGKHSAAAAGRAPSPPPPGSEAAPSPSKR	HSAAAAGRAPS(1)PPPPGSEAAPS(0.986)PS(0.014)K	11	3	0.69108	-0.370842	0.0697987	-0.098244	0.32834	0.361222	0.0132289
SCARF2	Q96GP6	698	S	Scavenger receptor class F member 2	0.997946	1.97881e-100	233.82	GRAPSPPPPGSEAAPSPSKRKRTPSDKSAHT	HSAAAAGRAPS(1)PPPPGSEAAPS(0.998)PS(0.002)K	22	3	0.36017	-0.218251	0.260088	-0.260969	0.0233636	-0.0675375	0.710443
SCARF2	Q96GP6	651	S	Scavenger receptor class F member 2	0.99994	5.39506e-13	122.42	ARPARARGEIGGLSLSPSPERRKPPPPDPAT	GEIGGLSLS(1)PS(1)PER	9	2	-0.95927	0.282405	0.0429882	0.24279	0.0314687	-0.0656764	0.615104
SCARF2	Q96GP6	653	S	Scavenger receptor class F member 2	0.999992	2.04015e-06	84.18	PARARGEIGGLSLSPSPERRKPPPPDPATKP	GEIGGLSLS(1)PS(1)PER	11	2	-1.6113	-0.962226	0.147388	-0.936974	0.170132	0.0869609	0.467648
SCARF2	Q96GP6	718	S	Scavenger receptor class F member 2	0.999687	0.000158258	68.031	KRTPSDKSAHTVEHGSPRTRDPTPRPPGLPE	SAHTVEHGS(1)PR	9	3	-0.34114	-0.28225	0.101743	-0.533109	0.0159776	-0.281336	0.0739446
SCARF2	Q96GP6	784	S	Scavenger receptor class F member 2	0.97017	1.57453e-05	75.431	EAASMLAAELRGKTRSLGRAEVALGAQGPRE	T(0.03)RS(0.97)LGRAEVALGAQGPR	3	3	0.79396	0.0910904	0.40281	0.0360271	0.591585	0.0049866	0.963804
ITSN2	Q9NZM3	884	S	Intersectin-2	0.999791	2.53637e-50	193.51	VNTSWQKKSAFTRTVSPGSVSPIHGQGQVVE	TVS(1)PGSVSPIHGQGQVVENLK	3	3	0.24062	0.0921265	0.373583	0.0160008	0.803126	-0.094251	0.429981
ITSN2	Q9NZM3	889	S	Intersectin-2	0.999994	5.50568e-107	261.92	QKKSAFTRTVSPGSVSPIHGQGQVVENLKAQ	TVSPGSVS(1)PIHGQGQVVENLK	8	2	0.3897	0.0468902	0.617063	0.00826242	0.900712	-0.0215424	0.811357
COG1;ADCK1	Q8WTW3	7	S	Conserved oligomeric Golgi complex subunit 1	0.92804	0.000427485	64.085	_________MATAATSPALKRLDLRDPAALF	ATAAT(0.072)S(0.928)PALK	6	2	0.86021	1.40196	NA	0.559541	NA	-0.789985	NA
CLK1;CLK4	Q9HAZ1	339	S	Dual specificity protein kinase CLK4;Dual specificity protein kinase CLK1	0.796465	4.35145e-31	172.73	FGSATYDDEHHSTLVSTRHYRAPEVILALGW	VVDFGSATYDDEHHS(0.001)T(0.003)LVS(0.796)T(0.199)R	19	3	0.36603	0.0418023	0.907661	-0.0206065	0.903454	-0.208145	0.346469
UBE2C	O00762	3	S	Ubiquitin-conjugating enzyme E2 C	0.999996	0.000545032	69.144	_____________MASQNRDPAATSVAAARK	AS(1)QNRDPAATSVAAARK	2	3	0.51444	NA	NA	NA	NA	NA	NA
BNIP3L	O60238	118	S	BCL2/adenovirus E1B 19 kDa protein-interacting protein 3-like	0.961887	3.17306e-05	97.45	QIMFDVEMHTSRDHSSQSEEEVVEGEKEVEA	DHS(0.035)S(0.962)QS(0.004)EEEVVEGEK	4	2	-1.5664	-0.482504	0.34342	0.245012	0.0239368	0.699928	0.188562
BNIP3L	O60238	120	S	BCL2/adenovirus E1B 19 kDa protein-interacting protein 3-like	0.99995	4.65076e-121	264.29	MFDVEMHTSRDHSSQSEEEVVEGEKEVEALK	DHSSQS(1)EEEVVEGEK	6	2	-0.1321	-0.027601	0.929133	-0.0165407	0.856279	-0.00264523	0.991024
BNIP3L	O60238	62	S	BCL2/adenovirus E1B 19 kDa protein-interacting protein 3-like	0.86958	2.23192e-13	92.135	NDNGNGKNGGLEHVPSSSSIHNGDMEKILLD	NGGLEHVPS(0.87)S(0.11)S(0.13)S(0.89)IHNGDMEK	9	3	1.6398	-0.326628	0.0889417	-0.382647	0.234214	-0.0352713	0.872794
BNIP3L	O60238	65	S	BCL2/adenovirus E1B 19 kDa protein-interacting protein 3-like	0.890231	2.23192e-13	92.135	GNGKNGGLEHVPSSSSIHNGDMEKILLDAQH	NGGLEHVPS(0.87)S(0.11)S(0.13)S(0.89)IHNGDMEK	12	3	1.6398	-0.262986	0.125917	-0.0805676	0.478066	0.18383	0.237997
METTL10	Q5JPI9	21	S	Methyltransferase-like protein 10	0.987362	0.003906	20.016	DGGGGAAVAARSDKGSPGEDGFVPSALGTRE	S(0.012)DKGS(0.987)PGEDGFVPSALGTR	5	2	1.234	0.245345	0.384423	1.24548	0.0391307	1.00001	0.152761
FAT1	Q14517	4473	S	Protocadherin Fat 1;Protocadherin Fat 1, nuclear form	0.924845	0.000237874	72.521	QFESIHPPRDMPAAGSLGSSSRNRQRFNLNQ	DMPAAGS(0.925)LGS(0.016)S(0.022)S(0.036)R	7	2	-2.2239	-0.425267	0.184425	0.424947	0.122192	0.773035	0.0223082
FOXP1	Q9H334	83	S	Forkhead box protein P1	0.998857	1.58404e-61	222.21	LLLQQQQQQQVSGLKSPKRNDKQPALQVPVS	QLLLQQQQQQQVS(0.001)GLKS(0.999)PK	17	3	0.28953	0.134616	0.581736	0.0640457	0.419516	-0.0863249	0.764223
BCL9	O00512	687	S	B-cell CLL/lymphoma 9 protein	0.995278	2.13457e-26	171.52	GNNPIFPRIPVEGPLSPSRGDFPKGIPPQMG	IPVEGPLS(0.995)PS(0.005)RGDFPK	8	3	0.11494	-0.0965938	0.370438	-0.0939	0.225381	0.0189709	0.862112
BCL9	O00512	104	S	B-cell CLL/lymphoma 9 protein	0.999803	6.96959e-44	175.21	AGNGAKGKGKRERSISADSFDQRDPGTPNDD	SIS(1)ADSFDQRDPGT(1)PNDDSDIK	3	3	-1.4649	0.539412	0.36568	0.369215	0.0423746	-0.118584	0.787741
BCL9	O00512	35	S	B-cell CLL/lymphoma 9 protein	0.920375	9.7844e-25	125.42	PKSKQEVMVRPPTVMSPSGNPQLDSKFSNQG	SKQEVMVRPPT(0.017)VMS(0.92)PS(0.063)GNPQLDSK	14	3	1.2293	-0.212232	0.220435	0.657165	0.321331	0.861441	0.255815
BCL9	O00512	917	S	B-cell CLL/lymphoma 9 protein	0.999942	1.19027e-10	110.04	AASIKSPPVLGSAAASPVHLKSPSLPAPSPG	SPPVLGSAAAS(1)PVHLK	11	3	-0.141	-0.632175	0.0142398	-0.397748	0.0141663	0.201034	0.0783131
BCL9	O00512	1044	S	B-cell CLL/lymphoma 9 protein	0.987906	1.75186e-10	77.27	IKTVASSDDDSPPARSPNLPSMNNMPGMGIN	TVAS(0.001)S(0.001)DDDS(0.009)PPARS(0.988)PNLPS(0.001)MNNMPGMGINTQNPR	14	3	-1.3676	-0.607331	NA	-0.237081	NA	0.431997	NA
RRBP1	Q9P2E9	1409	S	Ribosome-binding protein 1	0.872303	0.000568215	62.813	QLEKAEDGSSSKEGTSV______________	AEDGS(0.001)S(0.012)S(0.049)KEGT(0.066)S(0.872)V	12	2	0.9755	0.492417	NA	0.339251	NA	-0.122554	NA
RRBP1	Q9P2E9	615	S	Ribosome-binding protein 1	1	2.25726e-14	139.85	TESASVQGRNTDVAQSPEAPKQEAPAKKKSG	NTDVAQS(1)PEAPKQEAPAK	7	2	-0.75522	-0.505969	0.342452	-0.412511	0.141044	0.0637174	0.814452
RRBP1	Q9P2E9	1276	S	Ribosome-binding protein 1	1	5.61817e-34	130.98	MKSHVEDGDIAGAPASSPEAPPAEQDPVQLK	SHVEDGDIAGAPAS(1)S(1)PEAPPAEQDPVQLK	14	3	-0.56032	0.0890897	0.561318	-0.0858231	0.240365	-0.160328	0.269754
RRBP1	Q9P2E9	1277	S	Ribosome-binding protein 1	1	1.01784e-34	139.94	KSHVEDGDIAGAPASSPEAPPAEQDPVQLKT	SHVEDGDIAGAPAS(1)S(1)PEAPPAEQDPVQLK	15	3	-0.56032	-0.0621736	0.523045	-0.113232	0.200607	-0.092144	0.367058
NFKBIE	O00221	157	S	NF-kappa-B inhibitor epsilon	0.990199	0.000144669	53.615	EARKGPDEAEESQYDSGIESLRSLRSLPEST	KGPDEAEESQY(0.004)DS(0.99)GIES(0.006)LR	13	3	0.22343	0.30019	0.111837	0.62905	0.00951648	0.357041	0.0591957
MPP2	Q14168	42	S	MAGUK p55 subfamily member 2	1	0.000215897	81.635	GAAELDLIFLRGIMESPIVRSLAKAHERLEE	GIMES(1)PIVR	5	2	-0.7474	0.0893709	0.386531	-0.325354	0.0162788	-0.558603	0.0347594
MPP2	Q14168	145	S	MAGUK p55 subfamily member 2	0.999998	1.21614e-49	184.34	THDSVASKTYETPPPSPGLDPTFSNQPVPPD	T(0.042)YET(0.958)PPPS(1)PGLDPTFSNQPVPPDAVR	8	3	0.85216	-0.35191	0.10859	0.00874385	0.928186	0.317471	0.0781166
ZMYND8	Q9ULU4	668	S	Protein kinase C-binding protein 1	0.999944	0.000144895	69.779	PASEKADPGAVKDKASPEPEKDFSEKAKPSP	DKAS(1)PEPEKDFSEK	4	3	-0.4261	-0.0111461	0.915511	-0.347621	0.0141824	-0.265699	0.0793489
ZMYND8	Q9ULU4	547	S	Protein kinase C-binding protein 1	1	1.20078e-35	174.4	LSESVQQQSTPVPLISPKRQIRSRFQLNLDK	ELSESVQQQSTPVPLIS(1)PK	17	2	0.67727	-0.77083	NA	-1.38124	NA	-0.665775	NA
ZMYND8	Q9ULU4	462	S	Protein kinase C-binding protein 1	0.992449	0.000228582	61.43	EQDAEKKATSSHFSASEESMDFLDKSTASPA	KAT(0.075)S(0.086)S(0.099)HFS(0.747)AS(0.992)EES(1)MDFLDK	10	3	0.5156	-0.165888	NA	0.313246	NA	0.510861	NA
ZMYND8	Q9ULU4	465	S	Protein kinase C-binding protein 1	0.99988	0.000228582	61.43	AEKKATSSHFSASEESMDFLDKSTASPASTK	KAT(0.075)S(0.086)S(0.099)HFS(0.747)AS(0.992)EES(1)MDFLDK	13	3	0.5156	-0.165888	NA	0.313246	NA	0.510861	NA
ZMYND8	Q9ULU4	406	S	Protein kinase C-binding protein 1	0.983325	6.51635e-06	122.2	IDKQEKVKLNFDMTASPKILMSKPVLSGGTG	LNFDMT(0.017)AS(0.983)PK	8	2	0.61083	-0.0762325	0.53607	-0.350422	0.372519	-0.422152	0.0521455
ZMYND8	Q9ULU4	425	S	Protein kinase C-binding protein 1	0.991667	0.00599944	37.542	LMSKPVLSGGTGRRISLSDMPRSPMSTNSSV	RIS(0.992)LS(0.008)DMPR	3	2	0.36032	-0.326473	0.0912571	0.691803	0.0405337	1.03648	0.0172507
ZMYND8	Q9ULU4	24	S	Protein kinase C-binding protein 1	0.966483	0.0121486	38.781	DPGSAERTAQKRKFPSPPHSSNGHSPQDTST	RKFPS(0.966)PPHS(0.043)S(0.042)NGHS(0.947)PQDT(0.3)S(0.277)T(0.22)S(0.204)PIK	5	4	-0.4085	0.467279	NA	0.0395596	NA	-0.380747	NA
ZMYND8	Q9ULU4	33	S	Protein kinase C-binding protein 1	0.947317	0.0121486	38.781	QKRKFPSPPHSSNGHSPQDTSTSPIKKKKKP	RKFPS(0.966)PPHS(0.043)S(0.042)NGHS(0.947)PQDT(0.3)S(0.277)T(0.22)S(0.204)PIK	14	4	-0.4085	0.467279	NA	0.0395596	NA	-0.380747	NA
ZMYND8	Q9ULU4	444	S	Protein kinase C-binding protein 1	0.995804	1.792e-23	144.33	MPRSPMSTNSSVHTGSDVEQDAEKKATSSHF	SPMSTNSSVHT(0.004)GS(0.996)DVEQDAEK	13	3	0.16848	0.142097	0.651884	-0.138209	0.517127	-0.272315	0.131125
ZMYND8	Q9ULU4	652	S	Protein kinase C-binding protein 1	0.970812	0.000124517	64.382	KPTNPVEIKEELKSTSPASEKADPGAVKDKA	S(0.013)T(0.016)S(0.971)PAS(1)EKADPGAVK	3	2	-0.79716	0.0610501	0.652599	-0.0166479	0.863464	0.076877	0.567844
ZMYND8	Q9ULU4	655	S	Protein kinase C-binding protein 1	0.999694	0.000124517	64.382	NPVEIKEELKSTSPASEKADPGAVKDKASPE	S(0.013)T(0.016)S(0.971)PAS(1)EKADPGAVK	6	2	-0.79716	0.0610501	0.652599	-0.0166479	0.863464	0.076877	0.567844
ZMYND8	Q9ULU4	486	S	Protein kinase C-binding protein 1	0.999809	9.59972e-75	192.24	KSTASPASTKTGQAGSLSGSPKPFSPQLSAP	TGQAGS(1)LS(0.219)GS(0.781)PKPFSPQLSAPITTK	6	3	0.81771	-0.216406	0.120015	-0.334447	0.204338	-0.158543	0.206235
ZMYND8	Q9ULU4	490	S	Protein kinase C-binding protein 1	0.997939	6.7667e-75	204.75	SPASTKTGQAGSLSGSPKPFSPQLSAPITTK	TGQAGSLS(0.002)GS(0.998)PKPFSPQLSAPITTK	10	3	-0.77375	0.0441798	0.663037	-0.222686	0.234876	-0.290004	0.0725534
ZMYND8	Q9ULU4	756	S	Protein kinase C-binding protein 1	0.999889	1.83417e-76	231.17	DVVGKTPPSTTVGSHSPPETPVLTRSSAQTS	TPPSTTVGSHS(1)PPETPVLTR	11	3	0.10494	-0.0515075	0.598345	-0.184557	0.217222	-0.157186	0.208526
MLLT6	P55198	258	S	Protein AF-17	0.929568	1.82422e-06	69.455	KDKERLKQKHKKRPESPPSILTPPVVPTADK	KRPES(0.93)PPS(0.07)ILTPPVVPTADK	5	3	-0.45106	-0.235131	0.261188	-0.33279	0.0537107	-0.147173	0.420311
C11orf96	Q7Z7L8	425	S	Uncharacterized protein C11orf96	0.996591	4.35172e-08	123.56	LSLQREQLSSCKLRNSLDSSDSDSAL_____	LRNS(0.997)LDS(0.003)SDSDSAL	4	2	-0.6846	0.0989241	0.612933	-0.0567709	0.557353	-0.172128	0.40683
C11orf96	Q7Z7L8	428	S	Uncharacterized protein C11orf96	0.972737	0.000141828	71.483	QREQLSSCKLRNSLDSSDSDSAL________	LRNS(0.009)LDS(0.973)S(0.928)DS(0.827)DS(0.264)AL	7	2	-1.8345	0.205709	0.20085	-0.170104	0.150842	-0.333116	0.0720287
C11orf96	Q7Z7L8	429	S	Uncharacterized protein C11orf96	0.951231	0.000141828	71.483	REQLSSCKLRNSLDSSDSDSAL_________	LRNS(0.04)LDS(0.961)S(0.951)DS(0.743)DS(0.306)AL	8	2	-0.84516	0.205709	0.20085	-0.170104	0.150842	-0.333116	0.0720287
C11orf96	Q7Z7L8	431	S	Uncharacterized protein C11orf96	0.984025	1.7823e-06	101.94	QLSSCKLRNSLDSSDSDSAL___________	LRNSLDS(0.001)S(0.004)DS(0.984)DS(0.011)AL	10	2	-0.42587	2.88474	0.00962766	1.89607	0.0336882	-0.973238	0.00435923
WIPF1	O43516	340	S	WAS/WASL-interacting protein family member 1	0.987964	0.000150233	70.897	SSGNDETPRLPQRNLSLSSSTPPLPSPGRSG	NLS(0.988)LS(0.012)SSTPPLPSPGR	3	2	0.90009	-0.411215	NA	-0.040853	NA	0.317651	NA
SPATS2;LLGL2;LLGL1	Q6P1M3	649	S	Lethal(2) giant larvae protein homolog 2;Lethal(2) giant larvae protein homolog 1	1	0.0190095	34.566	LALEGPLSRVKSLKKSLRQSFRRMRRSRVSS	S(1)LRQS(1)FRR	1	3	0.0122	0.121015	NA	0.063779	NA	-0.309538	NA
SPATS2;LLGL2;LLGL1	Q6P1M3	653	S	Lethal(2) giant larvae protein homolog 2;Lethal(2) giant larvae protein homolog 1	1	0.0190095	34.566	GPLSRVKSLKKSLRQSFRRMRRSRVSSRKRH	S(1)LRQS(1)FRR	5	3	0.0122	0.121015	NA	0.063779	NA	-0.309538	NA
MAP3K9	P80192	533	S	Mitogen-activated protein kinase kinase kinase 9	0.842214	1.21769e-06	81.146	ISLPSDFQHKFTVQASPTMDKRKSLINSRSS	FTVQAS(0.842)PT(0.158)MDK	6	2	0.1821	-1.29176	0.171629	-1.59981	0.189377	-0.302238	0.328136
MAP3K9	P80192	548	S	Mitogen-activated protein kinase kinase kinase 9	0.802094	3.60561e-10	106.5	SPTMDKRKSLINSRSSPPASPTIIPRLRAIQ	S(0.002)LINS(0.011)RS(0.185)S(0.802)PPAS(0.988)PT(0.012)IIPR	8	2	1.6423	-0.255563	NA	0.0732718	NA	0.323658	NA
MAP3K9	P80192	552	S	Mitogen-activated protein kinase kinase kinase 9	0.988431	3.60561e-10	106.5	DKRKSLINSRSSPPASPTIIPRLRAIQLTPG	S(0.002)LINS(0.011)RS(0.185)S(0.802)PPAS(0.988)PT(0.012)IIPR	12	2	1.6423	-0.194103	0.13288	-0.205881	0.149574	-0.00413003	0.978034
TBX3	O15119	707	S	T-box transcription factor TBX3	0.757829	1.82866e-08	131.46	LNSRSSTLSSSSMSLSPKLCAEKEAATSELQ	SSTLSSS(0.001)S(0.012)MS(0.229)LS(0.758)PK	12	2	0.12632	-0.0383084	0.819419	-0.409045	0.0116846	-0.510284	0.0417456
KIF1Bbeta;KIF1B	O60333	1454	S	Kinesin-like protein KIF1B	0.997884	0.00150922	65.043	TGIYELSLCKMSDTGSPGMQRRRRKILDTSV	MSDT(0.002)GS(0.998)PGMQR	6	2	0.20344	0.161782	0.286698	-0.0324242	0.759594	-0.158754	0.276533
KIF1Bbeta;KIF1B	O60333	1057	S	Kinesin-like protein KIF1B	0.999983	0.000591554	72.605	NQSDFSSVAMTRSGLSLEELRIVEGQGQSSE	SGLS(1)LEELR	4	2	0.13396	-0.116848	0.670798	0.210636	0.130427	0.199023	0.416965
MYEF2	Q9P2K5	17	S	Myelin expression factor 2	0.999871	3.95205e-141	276.3	ADANKAEVPGATGGDSPHLQPAEPPGEPRRE	ADANKAEVPGATGGDS(1)PHLQPAEPPGEPR	16	3	0.29796	0.00419726	0.963025	0.145589	0.385841	0.0874325	0.675211
IQSEC1	Q6DN90	512	S	IQ motif and SEC7 domain-containing protein 1	0.999999	1.17527e-27	158.77	EQTLSKQTYHKEARNSWDSPAFSNDVIRKRH	EARNS(1)WDSPAFSNDVIRK	5	3	-0.34638	0.355918	NA	0.0961269	NA	0.283803	NA
IQSEC1	Q6DN90	180	S	IQ motif and SEC7 domain-containing protein 1	1	1.06068e-09	140.21	RMSRRIVLSNMRMQFSFEGPEKVHSSYFEGK	MQFS(1)FEGPEK	4	2	0.50187	-0.0775957	0.785504	0.294236	0.340712	0.345855	0.0822283
	A0A087WWK8	926	S		0.902791	8.67232e-42	155.46	SLRDLSEAGKRGRRSSAGSLESNVEGSIISS	RS(0.039)S(0.903)AGS(0.059)LESNVEGSIISSPHMR	3	3	-0.75916	0.123539	0.468256	0.303899	0.0609436	0.196961	0.201127
	A0A087WWK8	929	S		0.945859	3.2428e-19	134.11	DLSEAGKRGRRSSAGSLESNVEGSIISSPHM	RS(0.207)S(0.813)AGS(0.946)LES(0.034)NVEGSIIS(0.162)S(0.838)PHMR	6	3	-1.5153	0.0336475	0.811612	-0.111639	0.188786	-0.143241	0.314196
	A0A087WWK8	941	S		0.838034	3.2428e-19	134.11	SAGSLESNVEGSIISSPHMRRRATSTRECPS	RS(0.207)S(0.813)AGS(0.946)LES(0.034)NVEGSIIS(0.162)S(0.838)PHMR	18	3	-1.5153	0.101319	0.322744	0.0791059	0.61067	-0.0890322	0.549208
IQSEC1	Q6DN90	107	S	IQ motif and SEC7 domain-containing protein 1	0.998988	1.90314e-12	134	RKQAEEEAIKRSRSLSESYELSSDLQDKQVE	SLS(0.999)ES(0.001)YELSSDLQDK	3	2	-0.74267	0.114132	0.426927	0.240342	0.076765	-0.0357827	0.786146
RBM15	Q96T37	700	S	Putative RNA-binding protein 15	1	1.41814e-13	129.49	NSDNDRSSRLLLERPSPIRDRRGSLEKSQGD	LLLERPS(1)PIRDR	7	3	-0.37372	0.0340377	0.904017	-0.146912	0.58842	-0.23471	0.0743513
RBM15	Q96T37	294	S	Putative RNA-binding protein 15	0.999973	5.60077e-05	92.096	GHRHPPGGGGGQRSLSPGGAALGYRDYRLQQ	SLS(1)PGGAALGYR	3	2	0.23752	0.0192109	0.913919	0.0630467	0.776396	0.0369068	0.734836
PTPRG	P23470	1435	S	Receptor-type tyrosine-protein phosphatase gamma	0.999994	7.57707e-22	129.25	PMTVDKNGAVLIADESDPAESMESLV_____	NGAVLIADES(1)DPAESMESLV	10	2	0.206	NA	NA	NA	NA	NA	NA
PTPRG	P23470	1440	S	Receptor-type tyrosine-protein phosphatase gamma	1	6.82771e-28	147.08	KNGAVLIADESDPAESMESLV__________	NGAVLIADESDPAES(1)MES(1)LV	15	2	0.23476	NA	NA	NA	NA	NA	NA
PTPRG	P23470	1443	S	Receptor-type tyrosine-protein phosphatase gamma	1	6.82771e-28	147.08	AVLIADESDPAESMESLV_____________	NGAVLIADESDPAES(1)MES(1)LV	18	2	0.23476	NA	NA	NA	NA	NA	NA
PTPRG	P23470	1182	S	Receptor-type tyrosine-protein phosphatase gamma	0.754016	0.00552843	37.018	CFSAQKECNKEKNRNSSVVPSERARVGLAPL	NRNS(0.754)S(0.246)VVPSER	4	3	-0.22433	-0.43819	NA	-0.264946	NA	0.343465	NA
THOC1	Q96FV9	2	S	THO complex subunit 1	0.9998	6.44059e-05	92.177	______________MSPTPPLFSLPEARTRF	MS(1)PTPPLFSLPEAR	2	2	0.09554	-0.0386268	0.929979	-0.107112	0.535491	0.139306	0.529826
TMEM237	Q96Q45	62	S	Transmembrane protein 237	0.976097	2.34289e-25	112.56	SASLEGLAQTAGRRPSEGNEPSTKELKEHPE	NTPASASLEGLAQT(0.023)AGRRPS(0.976)EGNEPST(0.001)K	20	3	0.61384	0.0725083	0.637717	0.0311062	0.738735	-0.04625	0.725939
KIAA1211L	Q6NV74	75	S	Uncharacterized protein KIAA1211-like	0.914254	6.21689e-32	128.08	RNEVIAIESGPVGYDSEDELEESRGTLGSRA	NEVIAIESGPVGYDS(0.914)EDELEES(0.057)RGT(0.014)LGS(0.014)R	15	3	-1.4265	-0.093879	NA	0.233029	NA	0.342669	NA
TNS1	Q9HBL0	899	S	Tensin-1	1	5.71584e-50	170.54	KQPAEPPAPLRRRAASDGQYENQSPEATSPR	AAS(1)DGQYENQS(1)PEAT(0.181)S(0.44)PRS(0.378)PGVR	3	3	-0.30534	-0.0457364	0.811513	0.305503	0.0467896	0.368438	0.0550248
TNS1	Q9HBL0	907	S	Tensin-1	1	3.04524e-217	339.99	PLRRRAASDGQYENQSPEATSPRSPGVRSPV	AASDGQYENQS(1)PEATSPR	11	2	0.026761	-0.229642	0.714071	-0.324577	0.0842014	-0.0740245	0.868725
TNS1	Q9HBL0	912	S	Tensin-1	0.926674	2.60158e-82	230.87	AASDGQYENQSPEATSPRSPGVRSPVQCVSP	AASDGQYENQS(0.995)PEAT(0.084)S(0.927)PRS(0.994)PGVR	16	3	0.628	-0.0808454	0.682209	-0.154642	0.367448	-0.0253345	0.85189
TNS1	Q9HBL0	915	S	Tensin-1	0.994071	3.04524e-217	339.99	DGQYENQSPEATSPRSPGVRSPVQCVSPELA	AASDGQYENQS(0.995)PEAT(0.084)S(0.927)PRS(0.994)PGVR	19	3	0.628	-0.326076	0.0803878	-0.155282	0.30181	0.171543	0.13351
TNS1	Q9HBL0	1400	S	Tensin-1	0.999985	0.000383226	60.594	ALPEKRRMSVGDRAGSLPNYATINGKVSSPV	AGS(1)LPNYATINGK	3	2	1.1081	-0.138896	0.356352	0.149563	0.51992	0.282642	0.297567
TNS1	Q9HBL0	681	S	Tensin-1	0.990536	2.97876e-62	184.08	QQERAHLESLVASRPSPQPLAETPIPSLPEF	AHLESLVAS(0.009)RPS(0.991)PQPLAETPIPSLPEFPR	12	3	-0.32355	-1.91436	NA	-0.894536	NA	1.05137	NA
TNS1	Q9HBL0	1177	S	Tensin-1	0.999995	2.00786e-88	250.4	ARAQFSVAGVHTVPGSPQARHRTVGTNTPPS	AQFSVAGVHTVPGS(1)PQAR	14	2	-0.072148	-0.151685	0.545294	-0.0251271	0.773944	0.123304	0.506788
TNS1;TNS3	Q9HBL0	1492	S	Tensin-1;Tensin-3	0.994339	0.00373971	44.638	LKDKEPGSFIVRDSHSFRGAYGLAMKVATPP;LKDQEPGAFIIRDSHSFRGAYGLAMKVSSPP	DS(0.005)HS(0.994)FRGAY(0.001)GLAMK	4	3	-3.7759	-0.557221	NA	-0.676249	NA	-0.114582	NA
TNS1	Q9HBL0	963	S	Tensin-1	0.928373	3.70502e-30	172.52	SYKEAFEEMEGTSPSSPPPSGVRSPPGLAKT	EAFEEMEGTS(0.002)PS(0.069)S(0.928)PPPSGVR	13	2	0.90152	-0.166609	0.287113	0.102463	0.443435	0.260064	0.0400042
TNS1	Q9HBL0	1297	S	Tensin-1	0.995817	3.68126e-83	176.26	NLASGLHSNAIASPGSPSLGRHLGGSGSVVP	VAT(0.025)T(0.025)PGS(0.936)PS(0.013)LGRHPGAHQGNLASGLHSNAIAS(0.001)PGS(0.996)PS(0.004)LGR	35	4	0.1155	-0.141476	0.4768	0.0193674	0.778765	0.126435	0.467055
TNS1	Q9HBL0	1192	S	Tensin-1	0.999992	5.82467e-09	114.72	SPQARHRTVGTNTPPSPGFGWRAINPSMAAP	TVGT(0.001)NT(0.999)PPS(1)PGFGWR	9	2	-0.1372	-0.586839	NA	-0.262261	NA	0.372618	NA
TNS1	Q9HBL0	1134	S	Tensin-1	0.824274	2.37974e-60	179.61	SLGQPSPSAQRNYQSSSPLPTVGSSYSSPDY	NYQSS(0.824)S(0.175)PLPTVGSSYSSPDYS(0.008)LQHFS(0.445)S(0.377)S(0.165)PES(0.005)QAR	5	3	0.89455	0.0745054	NA	-0.0725586	NA	-0.117349	NA
TNS1	Q9HBL0	1135	S	Tensin-1	0.811933	2.59549e-36	144.01	LGQPSPSAQRNYQSSSPLPTVGSSYSSPDYS	NYQS(0.013)S(0.175)S(0.812)PLPTVGSSYSSPDYS(0.004)LQHFS(0.037)S(0.098)S(0.803)PES(0.057)QAR	6	3	-0.47367	0.234072	0.572813	0.36504	0.0829883	0.204265	0.421322
TNS1	Q9HBL0	1157	S	Tensin-1	0.802889	3.24974e-90	213.38	SSYSSPDYSLQHFSSSPESQARAQFSVAGVH	NYQS(0.013)S(0.175)S(0.812)PLPTVGSSYSSPDYS(0.004)LQHFS(0.037)S(0.098)S(0.803)PES(0.057)QAR	28	3	-0.47367	-0.936718	NA	-0.0695579	NA	0.796432	NA
TNS1	Q9HBL0	1381	S	Tensin-1	0.999997	5.53981e-08	113.26	PATSPSPDSAAFRQGSPTPALPEKRRMSVGD	QGS(1)PTPALPEK	3	2	-0.11385	-0.348168	0.366067	-0.253554	0.0235618	0.0306962	0.92428
TNS1	Q9HBL0	764	S	Tensin-1	1	7.57946e-18	125.01	LSGSSRQSHPLTQSRSGYIPSGHSLGTPEPA	S(1)GYIPSGHSLGTPEPAPR	1	2	-0.14744	-0.130044	0.405027	0.0818181	0.461332	0.197614	0.0996537
TNS1	Q9HBL0	1393	S	Tensin-1	0.99552	1.56669e-07	77.642	RQGSPTPALPEKRRMSVGDRAGSLPNYATIN	RMS(0.996)VGDRAGS(0.004)LPNYATINGK	3	3	-0.47917	-1.10979	NA	0.086512	NA	1.19893	NA
TNS1	Q9HBL0	1124	S	Tensin-1	0.867611	0.000299119	69.644	PLLESGFRSGSLGQPSPSAQRNYQSSSPLPT	SGSLGQPS(0.868)PS(0.132)AQR	8	2	0.72902	-0.870699	0.000858644	-0.8373	0.0138071	0.0393117	0.837723
TNS1	Q9HBL0	828	S	Tensin-1	0.890612	6.15039e-106	210.83	SPASSSLPAFLPTTHSPPGPQQPPASLPGLT	SPASSSLPAFLPT(0.055)T(0.055)HS(0.891)PPGPQQPPASLPGLTAQPLLSPK	16	3	0.64243	-0.144767	0.665697	0.202364	0.369587	0.280764	0.158165
TNS1	Q9HBL0	621	S	Tensin-1	0.994928	3.18556e-08	117.16	TSHYAHDPSGMFRSQSFSEAEPQLPPAPVRG	S(0.004)QS(0.995)FS(0.001)EAEPQLPPAPVRGGSSR	3	3	-0.27104	0.0421467	0.81712	0.158799	0.395376	0.301097	0.0576502
TNS1	Q9HBL0	1269	S	Tensin-1	0.990947	3.68126e-83	176.26	YQVSGLHNKVATTPGSPSLGRHPGAHQGNLA	VAT(0.004)T(0.004)PGS(0.991)PS(0.001)LGRHPGAHQGNLASGLHSNAIAS(0.01)PGS(0.986)PS(0.004)LGR	7	4	-0.73352	-0.0757897	0.68022	-0.111698	0.150983	0.0240035	0.867291
TNS1	Q9HBL0	1413	S	Tensin-1	0.947985	1.53925e-23	118.78	AGSLPNYATINGKVSSPVASGMSSPSGGSTV	VS(0.052)S(0.948)PVAS(0.002)GMS(0.09)S(0.753)PS(0.139)GGS(0.011)T(0.004)VS(0.001)FSHTLPDFSK	3	3	1.4869	-0.0622671	0.676424	0.0351939	0.598439	0.0930591	0.445697
TNS1	Q9HBL0	1421	S	Tensin-1	0.831616	2.45772e-76	190.61	TINGKVSSPVASGMSSPSGGSTVSFSHTLPD	VSSPVASGMS(0.109)S(0.832)PS(0.058)GGS(0.001)TVSFSHTLPDFSK	11	3	-0.5576	0.0645353	0.710903	0.167509	0.231836	0.13757	0.190445
TNS1	Q9HBL0	1446	S	Tensin-1	0.991591	2.22544e-07	104.58	SHTLPDFSKYSMPDNSPETRAKVKFVQDTSK	YSMPDNS(0.992)PET(0.008)R	7	2	0.6199	-0.621152	0.47417	1.25491	0.320228	1.79881	0.377007
BCL10	O95999	138	S	B-cell lymphoma/leukemia 10	0.999068	0.00466088	52.933	EHLKDGATNNLSRSNSDESNFSEKLRASTVM	S(0.001)NS(0.999)DESNFSEK	3	2	2.1599	-0.16882	NA	-0.249925	NA	-0.125242	NA
FNIP1	Q8TF40	760	S	Folliculin-interacting protein 1	0.922846	6.9465e-17	100.88	EAAQTKVTFLIGDSMSPDSDTELRSQAVVDQ	VTFLIGDS(0.005)MS(0.923)PDS(0.067)DT(0.005)ELRSQAVVDQITR	10	3	0.75826	0.382723	NA	0.220701	NA	-0.124094	NA
FNIP1	Q8TF40	763	S	Folliculin-interacting protein 1	0.885477	0.00864581	52.698	QTKVTFLIGDSMSPDSDTELRSQAVVDQITR	VTFLIGDS(0.651)MS(0.385)PDS(0.885)DT(0.079)ELR	13	2	-3.0823	-0.383266	NA	0.363676	NA	0.739589	NA
MLH1	P40692	477	S	DNA mismatch repair protein Mlh1	1	9.01435e-09	134.47	RGPTSSNPRKRHREDSDVEMVEDDSRKEMTA	HREDS(1)DVEMVEDDSRK	5	3	0.51083	0.1777	0.293102	0.136488	0.109014	0.0317265	0.854455
ADRM1	Q16186	405	S	Proteasomal ubiquitin receptor ADRM1	1	5.74173e-56	220.59	KEGDTKDKKDEEEDMSLD_____________	DKKDEEEDMS(1)LD	10	2	-0.084889	0.431232	0.0814418	0.23395	0.123356	-0.194303	0.254802
SLC9A7	Q96T83	545	S	Sodium/hydrogen exchanger 7	1	1.67652e-08	86.761	PMLSWLNIRVGVEEPSEEDQNEHHWQYFRVG	VGVEEPS(1)EEDQNEHHWQYFR	7	3	-0.50877	0.712728	NA	0.152119	NA	-0.601737	NA
PSD3	Q9NYI0	770	S	PH and SEC7 domain-containing protein 3	0.940451	1.69959e-06	68.445	EKANGTHPKTISRIGSTTNPFLDIPHDPNAA	IGS(0.94)T(0.055)T(0.004)NPFLDIPHDPNAAVYK	3	3	0.31157	0.338415	0.165218	0.0891232	0.713986	-0.272958	0.118263
PSD3	Q9NYI0	1011	S	PH and SEC7 domain-containing protein 3	0.999891	2.30019e-211	338.84	LSNDESEAAGLKKSHSSPSLNPDTSPITAKV	SHS(1)SPSLNPDT(0.026)S(0.974)PITAK	3	2	-0.2414	-0.757131	0.0018449	-0.683803	0.0383086	0.0536273	0.809711
PSD3	Q9NYI0	1014	S	PH and SEC7 domain-containing protein 3	0.965522	0.00784064	51.069	DESEAAGLKKSHSSPSLNPDTSPITAKVKRN	S(0.154)HS(0.596)S(0.283)PS(0.966)LNPDT(0.564)S(0.422)PIT(0.015)AK	6	2	0.52307	0.770752	0.0112759	-0.179449	0.14443	-0.96982	0.0042931
PSD3	Q9NYI0	1020	S	PH and SEC7 domain-containing protein 3	0.990712	2.30019e-211	338.84	GLKKSHSSPSLNPDTSPITAKVKRNVSERKD	SHS(0.998)S(0.002)PSLNPDT(0.009)S(0.991)PITAK	12	2	-0.030971	0.0738654	0.723525	-0.13238	0.120409	-0.203817	0.341936
RPUSD2	Q8IZ73	68	S	RNA pseudouridylate synthase domain-containing protein 2	1	1.03531e-42	181.24	HQQNGDAGGDAKVELSPGPPKPAGREVEPAP	ASHQQNGDAGGDAKVELS(1)PGPPKPAGR	18	4	1.0262	-0.0755602	0.773471	-0.0500764	0.643951	0.0913605	0.567286
MECP2	P51608	80	S	Methyl-CpG-binding protein 2	0.803333	2.07032e-44	126.71	SEGSGSAPAVPEASASPKQRRSIIRDRGPMY	AETSEGSGSAPAVPEAS(0.197)AS(0.803)PK	19	2	-1.2367	-0.4473	0.0158543	-0.101982	0.428097	0.258529	0.100883
MECP2	P51608	229	S	Methyl-CpG-binding protein 2	0.815247	7.82802e-06	92.1	EKSPGKLLVKMPFQTSPGGKAEGGGATTSTQ	MPFQT(0.185)S(0.815)PGGK	6	2	-1.2618	0.308393	0.157839	0.188529	0.31718	0.0614396	0.651204
ABCA2	Q9BZC7	1327	S	ATP-binding cassette sub-family A member 2	1	9.185e-130	257.25	TTLEEVFLKVSEEDQSLENSEADVKESRKDV	VSEEDQS(1)LENS(1)EADVK	7	2	-1.1787	0.256589	0.554617	1.13763	0.00374658	0.863259	0.14108
ABCA2	Q9BZC7	1331	S	ATP-binding cassette sub-family A member 2	1	9.185e-130	257.25	EVFLKVSEEDQSLENSEADVKESRKDVLPGA	VSEEDQS(1)LENS(1)EADVK	11	2	-1.1787	0.256589	0.554617	1.13763	0.00374658	0.863259	0.14108
RPL17	P18621	142	S	60S ribosomal protein L17	0.914048	8.82584e-05	51.557	RRTYRAHGRINPYMSSPCHIEMILTEKEQIV	INPY(0.003)MS(0.081)S(0.914)PCHIEMILT(0.002)EK	7	3	-0.69512	0.439144	NA	-0.112568	NA	-0.518887	NA
MTSS1L	Q765P7	579	S	MTSS1-like protein	0.995118	3.83709e-14	145.77	IRRTPSTKPTVRRALSSAGPIPIRPPIVPVK	ALS(0.995)S(0.005)AGPIPIRPPIVPVK	3	3	0.052586	-0.403669	0.0901144	0.0363179	0.751724	0.581533	0.0456284
MTSS1L	Q765P7	639	S	MTSS1-like protein	0.946764	5.62397e-55	134.3	SPLAPDLAKASPKRLSLPNTAWGSPSPEAAG	RLS(0.947)LPNT(0.053)AWGSPSPEAAGYPGAGAEDEQQQLAANRHS(1)LVEK	3	4	-0.93626	-0.834956	NA	0.279174	NA	NA	NA
MTSS1L	Q765P7	673	S	MTSS1-like protein	0.999999	5.62397e-55	134.3	AGAEDEQQQLAANRHSLVEKLGELVAGAHAL	RLS(0.947)LPNT(0.053)AWGSPSPEAAGYPGAGAEDEQQQLAANRHS(1)LVEK	37	4	-0.93626	-0.834956	NA	0.279174	NA	NA	NA
MTSS1L	Q765P7	601	S	MTSS1-like protein	0.996334	9.31749e-06	92.98	IRPPIVPVKTPTVPDSPGYMGPTRAGSEECV	TPTVPDS(0.996)PGYMGPT(0.004)R	7	2	-0.49295	-0.590394	0.0219098	0.0533875	0.575464	0.625969	0.0137934
STARD10	Q9Y365	284	S	PCTP-like protein	1	2.48117e-22	159.28	AESREERMGGAGGEGSDDDTSLT________	MGGAGGEGS(1)DDDTSLT	9	2	0.44608	NA	NA	NA	NA	NA	NA
ESYT2	A0FGR8	693	S	Extended synaptotagmin-2	0.834522	1.87427e-09	58.196	SKEGRKTSIKSHMSGSPGPGGSNTAPSTPVI	S(0.028)HMS(0.08)GS(0.835)PGPGGS(0.028)NT(0.028)APSTPVIGGSDKPGMEEK	6	3	0.65443	-0.0391177	NA	-0.649028	NA	-0.575099	NA
ESYT2	A0FGR8	758	S	Extended synaptotagmin-2	0.996688	4.07644e-89	193.69	SPGHISVKEPTPSIASDISLPIATQELRQRL	SSSSLLASPGHISVKEPTPS(0.003)IAS(0.997)DIS(0.999)LPIAT(0.001)QELR	23	3	1.9663	-0.16618	0.26805	-0.0401906	0.836928	0.131403	0.519081
ESYT2	A0FGR8	761	S	Extended synaptotagmin-2	0.999432	4.07644e-89	193.69	HISVKEPTPSIASDISLPIATQELRQRLRQL	SSSSLLASPGHISVKEPTPS(0.003)IAS(0.997)DIS(0.999)LPIAT(0.001)QELR	26	3	1.9663	-0.158434	0.286851	-0.171146	0.238847	0.0822153	0.643223
TGIF2LY;TGIF2LX	Q8IUE0	25	S	Homeobox protein TGIF2LY;Homeobox protein TGIF2LX	0.999888	2.26235e-15	107.97	ETQSPVEKDSPAKTQSPAQDTSIMSRNNADT	TQS(1)PAQDTSIMSR	3	2	1.1615	-0.266605	0.0591021	-0.397752	0.0738426	-0.148085	0.511753
OTUD5	Q96G74	64	S	OTU domain-containing protein 5	1	5.5304e-13	72.935	DRDRDSGVVGARPRASPPPQGPLPGPPGALH	AS(1)PPPQGPLPGPPGALHR	2	3	-0.18266	-0.449599	0.3541	-0.171067	0.0988977	0.343277	0.433897
OTUD5	Q96G74	165	S	OTU domain-containing protein 5	1	1.08246e-169	295.88	KRRRQAPGVGAVGGGSPEREEVGAGYNSEDE	RQAPGVGAVGGGS(1)PEREEVGAGY(0.016)NS(0.984)EDEYEAAAAR	13	3	-0.28213	-0.0130291	0.956776	0.00260686	0.979908	-0.018387	0.949466
OTUD5	Q96G74	177	S	OTU domain-containing protein 5	1	1.08246e-169	295.88	GGGSPEREEVGAGYNSEDEYEAAAARIEAMD	QAPGVGAVGGGS(1)PEREEVGAGYNS(1)EDEYEAAAAR	24	3	-0.6111	-0.161534	0.685352	-0.0660453	0.630687	0.181563	0.703462
PRKAA2	P54646	481	S	5'-AMP-activated protein kinase catalytic subunit alpha-2	0.815528	5.6704e-08	110.36	LLDFKSIDDEVVEQRSGSSTPQRSCSAAGLH	SIDDEVVEQRS(0.816)GS(0.532)S(0.463)T(0.189)PQR	11	3	0.1889	0.652902	0.0302218	0.125073	0.383533	-0.462076	0.0462409
YTHDF2	Q9Y5A9	2	S	YTH domain-containing family protein 2	0.999724	8.48098e-14	155.08	______________MSASSLLEQRPKGQGNK	S(1)ASSLLEQRPK	1	2	-0.83943	-0.11993	0.431044	-0.117381	0.292827	0.0704086	0.624657
YTHDF2	Q9Y5A9	5	S	YTH domain-containing family protein 2	0.993248	0.000110222	82.261	___________MSASSLLEQRPKGQGNKVQN	S(0.923)AS(0.084)S(0.993)LLEQRPK	4	2	1.4089	-0.933624	0.0336629	-0.536373	0.011082	0.42121	0.163583
HEATR6	Q6AI08	643	S	HEAT repeat-containing protein 6	0.893833	9.75834e-88	247.61	KKAPAGPSLEETSVSSPKGSSEPCWLIRLCI	APAGPSLEETSVS(0.106)S(0.894)PK	14	2	0.50685	-0.00923829	0.955333	-0.139764	0.0840848	-0.157604	0.380661
HEATR6	Q6AI08	336	S	HEAT repeat-containing protein 6	1	1.91245e-116	249.98	VKPKKIQQGEEEEKESSGEIEAAPVTGTGRV	KIQQGEEEEKES(1)S(1)GEIEAAPVTGTGR	12	3	-0.60658	-0.166203	0.544707	-0.179947	0.179124	-0.0487349	0.780952
HEATR6	Q6AI08	337	S	HEAT repeat-containing protein 6	1	6.55873e-37	145.61	KPKKIQQGEEEEKESSGEIEAAPVTGTGRVN	KIQQGEEEEKES(1)S(1)GEIEAAPVTGTGR	13	3	-0.60658	0.105339	0.521258	-0.185401	0.280132	-0.200511	0.16311
HEATR6	Q6AI08	399	S	HEAT repeat-containing protein 6	0.980503	1.32869e-119	231.41	SSFSSSSWKRVSSSESDFSDAEGGMQSKMRS	VSSS(0.019)ES(0.981)DFS(1)DAEGGMQSK	6	2	-0.52098	NA	NA	NA	NA	NA	NA
HEATR6	Q6AI08	402	S	HEAT repeat-containing protein 6	1	1.32869e-119	231.41	SSSSWKRVSSSESDFSDAEGGMQSKMRSYQA	VSSS(0.019)ES(0.981)DFS(1)DAEGGMQSK	9	2	-0.52098	0.222681	NA	0.511974	NA	0.275603	NA
MYO5A	Q9Y4I1	600	S	Unconventional myosin-Va	0.990821	0.000213115	48.232	FKMLPELFQDDEKAISPTSATSSGRTPLTRT	AIS(0.991)PT(0.006)S(0.002)ATSSGRTPLTR	3	3	-0.10613	-0.0667393	0.626193	-0.29488	0.129179	-0.0652934	0.629122
MYO5A	Q9Y4I1	1652	S	Unconventional myosin-Va	0.994825	2.09397e-19	135	GVSGVKPTGLRKRTSSIADEGTYTLDSILRQ	T(0.003)S(0.003)S(0.995)IADEGTYTLDSILR	3	2	1.6462	0.323175	0.0969263	0.195357	0.11969	-0.13038	0.429596
NUMA1	Q14980	1862	S	Nuclear mitotic apparatus protein 1	1	1.71098e-24	132.81	SLRATSSTQSLARLGSPDYGNSALLSLPGYR	LGS(1)PDYGNSALLSLPGYRPTTR	3	3	-0.38008	-2.00728	0.0492666	-1.74448	0.00140978	0.267559	0.63686
NUMA1	Q14980	395	S	Nuclear mitotic apparatus protein 1	1	9.05027e-36	153.17	NEILQGKLSQLEEHLSQLQDNPPQEKGEVLG	LSQLEEHLS(1)QLQDNPPQEK	9	3	-0.81025	2.61781	9.17531e-05	3.345	2.17714e-06	0.719649	0.00296936
NUMA1	Q14980	1789	S	Nuclear mitotic apparatus protein 1	0.925414	9.03799e-24	124.14	YFTPIPARSQAPLESSLDSLGDVFLDSGRKT	SQAPLES(0.063)S(0.925)LDS(0.011)LGDVFLDSGRK	8	3	-0.22388	-2.83156	NA	-3.65634	NA	-0.877314	NA
NUMA1	Q14980	1757	S	Nuclear mitotic apparatus protein 1	0.90865	4.89204e-08	54.028	PRTQPDGTSVPGEPASPISQRLPPKVESLES	TQPDGT(0.001)S(0.004)VPGEPAS(0.909)PIS(0.086)QR	14	2	1.0029	-0.508235	0.0173581	0.0201315	0.959318	0.10095	0.820944
PNPLA2	Q96AD5	404	S	Patatin-like phospholipase domain-containing protein 2	0.999924	9.83479e-06	77.935	LPSRLPEQVELRRVQSLPSVPLSCAAYREAL	VQS(1)LPSVPLSCAAYR	3	2	1.1322	0.0556136	0.91629	-0.240591	0.21087	-0.303299	0.513062
PCDHGC3	Q9UN70	780	S	Protocadherin gamma-C3	0.910687	1.50892e-05	75.364	DSRRSDPLLKKPGAASPLASRQNTLRSCDPV	SDPLLKKPGAAS(0.911)PLAS(0.089)R	12	3	-0.21818	0.130792	0.4139	0.00548433	0.950795	-0.134175	0.267758
WNK3	Q9BYP7	1471	S	Serine/threonine-protein kinase WNK3	0.981808	3.35367e-50	188.4	LLKEREILTAGKQPSSDSEFSASLAGSGKSV	EREILTAGKQPS(0.017)S(0.982)DS(0.001)EFSASLAGSGK	13	3	-0.61934	-0.0221071	0.814378	0.114415	0.159405	0.193285	0.0873113
WNK3	Q9BYP7	304	S	Serine/threonine-protein kinase WNK3	0.801985	4.30704e-26	159.01	SVKIGDLGLATLMRTSFAKSVIGTPEFMAPE	IGDLGLATLMRT(0.198)S(0.802)FAK	13	2	-0.35413	-0.127678	0.427105	0.0300453	0.826108	0.192955	0.218358
WNK3	Q9BYP7	62	S	Serine/threonine-protein kinase WNK3	1	3.44713e-19	106.82	SASGETVERKRFFRKSVEMTEDDKVAESSPK	S(1)VEMTEDDKVAESSPKDER	1	3	-0.64333	3.07279	0.0802065	1.46797	0.0695422	-1.61345	0.0744709
NRD1	O43847	86	S	Nardilysin	0.997871	1.82356e-23	119.61	DLGENSRVARLGADESEEEGRRGSLSNAGDP	LGADES(0.998)EEEGRRGS(0.993)LS(0.009)NAGDPEIVK	6	3	-1.6382	0.288466	0.543953	0.0063038	0.970215	-0.292025	0.610934
NRD1	O43847	94	S	Nardilysin	0.999702	6.65864e-62	212.66	ARLGADESEEEGRRGSLSNAGDPEIVKSPSD	LGADESEEEGRRGS(1)LSNAGDPEIVK	14	3	-0.13832	-0.173103	0.250599	0.00216179	0.972749	0.188615	0.306127
PTGES3	Q15185	113	S	Prostaglandin E synthase 3	0.999948	2.24193e-23	138.02	WLSVDFNNWKDWEDDSDEDMSNFDRFSEMMN	DWEDDS(1)DEDMSNFDR	6	2	-1.6145	NA	NA	NA	NA	NA	NA
NKTR	P30414	463	S	NK-tumor recognition protein;Putative peptidyl-prolyl cis-trans isomerase	0.998678	1.01829e-07	113.18	CRRHKQTKKRRILIPSDIESSKSSTRRMKSS	ILIPS(0.999)DIES(0.001)S(0.001)K	5	2	0.72825	0.243932	0.0672813	0.0693725	0.467741	-0.166409	0.186634
ATP13A3	Q9H7F0	817	S	Probable cation-transporting ATPase 13A3	1	4.34017e-69	232.62	SAIDPEAIPVKLVHDSLEDLQMTRYHFAMNG	LVHDS(1)LEDLQMTR	5	2	0.26507	0.0910807	0.351717	0.0555691	0.407015	-0.0477176	0.618443
RAVER1	Q8IY67	14	S	Ribonucleoprotein PTB-binding 1	1	2.02291e-80	210.98	__MAADVSVTHRPPLSPKSGAEVEAGDAAER	AADVSVTHRPPLS(1)PK	13	2	-0.16141	-0.0460883	0.615951	-0.0195796	0.759061	-0.00608884	0.94664
RAVER1	Q8IY67	17	S	Ribonucleoprotein PTB-binding 1	0.999999	1.90623e-13	99.701	AADVSVTHRPPLSPKSGAEVEAGDAAERRAP	AADVSVTHRPPLS(1)PKS(1)GAEVEAGDAAER	16	3	2.3526	-0.114085	0.417555	-0.31356	0.0425801	-0.267538	0.11145
RAVER1	Q8IY67	512	S	Ribonucleoprotein PTB-binding 1	0.81427	1.59509e-23	112.64	QAGLKQSHLSKAIGSSPLGSGEGLLGLSPGP	AIGS(0.186)S(0.814)PLGSGEGLLGLS(0.999)PGPNGHS(0.001)HLLK	5	3	0.57003	NA	NA	NA	NA	NA	NA
RAVER1	Q8IY67	524	S	Ribonucleoprotein PTB-binding 1	0.998714	1.59509e-23	112.64	IGSSPLGSGEGLLGLSPGPNGHSHLLKTPLG	AIGS(0.186)S(0.814)PLGSGEGLLGLS(0.999)PGPNGHS(0.001)HLLK	17	3	0.57003	NA	NA	NA	NA	NA	NA
RAVER1	A0A087WZ13	617	S	Ribonucleoprotein PTB-binding 1	0.999885	0.000729433	54.281	REPALGPHGPSRHKMSPPPSGFGERSSGGSG	HKMS(1)PPPSGFGER	4	3	0.95873	0.127298	0.447843	-0.0345082	0.721496	-0.0464249	0.725637
RAVER1	A0A087WZ13	567	S	Ribonucleoprotein PTB-binding 1	0.999803	9.53589e-07	92.298	GSSSSKAFQLKSRLLSPLSSARLPPEPGLSD	SRLLS(1)PLSSAR	5	2	-0.37281	-0.383394	0.21347	-0.325956	0.126124	0.000447813	0.996718
RAVER1	A0A087WZ13	707	S	Ribonucleoprotein PTB-binding 1	0.994	1.97768e-07	53.076	TPLGGQKRSFAHLLPSPEPSPEGSYVGQHSQ	RS(0.002)FAHLLPS(0.994)PEPS(0.004)PEGSYVGQHSQGLGGHYADSYLK	9	4	0.49369	-0.0524544	0.600603	-0.0375688	0.564976	0.0405017	0.749331
RAVER1	A0A087WZ13	643	S	Ribonucleoprotein PTB-binding 1	0.87312	4.33782e-07	62.132	SGGSGGGPLSHFYSGSPTSYFTSGLQAGLKQ	S(0.003)S(0.003)GGS(0.01)GGGPLS(0.036)HFY(0.005)S(0.033)GS(0.873)PT(0.028)S(0.01)YFTSGLQAGLK	17	3	-0.34781	NA	NA	NA	NA	NA	NA
CAP2	P40123	309	S	Adenylyl cyclase-associated protein;Adenylyl cyclase-associated protein 2	0.997774	1.8223e-05	104.52	AQGGQTQSPTKSHTPSPTSPKSYPSQKHAPV	SHT(0.001)PS(0.998)PT(0.906)S(0.095)PKSYPSQK	5	2	-0.76039	-0.363457	0.0651121	-0.0306928	0.770963	0.371592	0.0531432
CAP2	P40123	312	S	Adenylyl cyclase-associated protein;Adenylyl cyclase-associated protein 2	0.949923	1.5015e-05	110.9	GQTQSPTKSHTPSPTSPKSYPSQKHAPVLEL	SHT(0.005)PS(0.945)PT(0.1)S(0.95)PK	8	2	0.2457	-0.268801	0.121428	-0.0771438	0.434372	0.219434	0.208944
RECQL4	O94761	27	S	ATP-dependent DNA helicase Q4	1	3.54155e-07	105.72	QAWERAFRRQRGRRPSQDDVEAAPEETRALY	GRRPS(1)QDDVEAAPEETR	5	3	-0.041649	-0.594621	0.112325	-0.00117431	0.995185	0.563896	0.0288022
RECQL4	O94761	251	S	ATP-dependent DNA helicase Q4	0.999972	0.000455066	67.685	GPEASAFQEVSIRVGSPQPSSSGGEKRRWNE	VGS(1)PQPSSSGGEK	3	2	0.73581	-0.26176	NA	-0.589615	NA	-0.272698	NA
KRR1	Q13601	3	S	KRR1 small subunit processome component homolog	0.994769	5.93979e-06	96.467	_____________MASPSLERPEKGAGKSEF	AS(0.995)PS(0.005)LERPEK	2	2	-0.24905	-0.355519	0.220306	0.073196	0.80101	0.332256	0.0361911
LPP	Q93052	609	S	Lipoma-preferred partner	0.954146	2.67261e-09	109.38	KTCNSARIRVLTAKASTDL____________	IRVLTAKAS(0.954)T(0.046)DL	9	2	0.28053	0.177301	0.692707	0.557896	0.0611967	0.423864	0.177379
PARD3B	Q8TEW8	368	S	Partitioning defective 3 homolog B	0.80558	0.000170304	42.693	PRVPRLGGKPSSPSLSPLMGFGSNKNAKKIK	LGGKPS(0.409)S(0.536)PS(0.248)LS(0.806)PLMGFGS(0.001)NK	11	3	-1.24	0.336055	NA	0.166587	NA	0.092884	NA
PARD3B	Q8TEW8	746	S	Partitioning defective 3 homolog B	0.99588	3.34276e-15	138.53	PSKDFGPTLGLKKSSSLESLQTAVAEVRKND	S(0.002)S(0.002)S(0.996)LESLQTAVAEVR	3	2	-1.5106	-0.104619	0.593282	0.147518	0.213994	0.279916	0.0639541
EIF3S3;EIF3H	O15372	183	S	Eukaryotic translation initiation factor 3 subunit H	1	0.000392069	81.472	RLTPKLMEVCKEKDFSPEALKKANITFEYMF	DFS(1)PEALKK	3	2	0.00080678	0.000651745	0.995467	-0.0396529	0.598451	-0.0605886	0.550239
ZNF343	Q6P1L6	503	S	Zinc finger protein 343	1	0.0355511	12.141	SGEKHYVCRECRRGFSQKSNLIRHQRTHSNE	GFS(1)QKS(1)NLIR	3	2	-1.4081	NA	NA	NA	NA	NA	NA
ZNF343	Q6P1L6	506	S	Zinc finger protein 343	1	0.0355511	12.141	KHYVCRECRRGFSQKSNLIRHQRTHSNEKPY	GFS(1)QKS(1)NLIR	6	2	-1.4081	NA	NA	NA	NA	NA	NA
CADM1	Q9BY67	434	S	Cell adhesion molecule 1	1	1.45128e-21	119.23	DADTAIINAEGGQNNSEEKKEYFI_______	GADDAADADTAIINAEGGQNNS(1)EEKK	22	3	0.48502	0.0538125	0.672682	0.0386066	0.756208	-0.0213672	0.901284
CDK16	Q00536	138	S	Cyclin-dependent kinase 16	1	2.06253e-18	149.23	DIRLPEGYLEKLTLNSPIFDKPLSRRLRRVS	LTLNS(1)PIFDKPLSR	5	2	0.89032	-0.0753516	0.603378	-0.140181	0.177502	-0.0802144	0.411539
CDK16	Q00536	78	S	Cyclin-dependent kinase 16	1	5.3469e-41	168.72	LSSAPEIVHEDLKMGSDGESDQASATSSDEV	MGS(1)DGESDQASAT(0.001)S(0.016)S(0.038)DEVQS(0.945)PVRVR	3	3	0.16059	-0.608056	NA	-0.329432	NA	0.249021	NA
CDK16	Q00536	95	S	Cyclin-dependent kinase 16	0.945167	3.23831e-67	190.97	GESDQASATSSDEVQSPVRVRMRNHPPRKIS	MGS(1)DGESDQASAT(0.001)S(0.016)S(0.038)DEVQS(0.945)PVRVR	20	3	0.16059	-0.215931	0.487804	-0.101428	0.582694	0.125231	0.434958
CDK16	Q00536	12	S	Cyclin-dependent kinase 16	0.994392	0.0191654	33.882	____MDRMKKIKRQLSMTLRGGRGIDKTNGA	QLS(0.994)MT(0.006)LR	3	2	-0.36705	-0.158356	0.736918	0.120193	0.630246	0.268088	0.303667
CDK16	Q00536	119	S	Cyclin-dependent kinase 16	1	8.68465e-20	135.3	HPPRKISTEDINKRLSLPADIRLPEGYLEKL	RLS(1)LPADIRLPEGYLEK	3	2	0.17347	-0.209496	0.362383	2.14766	0.0460039	2.37255	0.0515673
CDK16	Q00536	153	S	Cyclin-dependent kinase 16	0.9983	4.74317e-07	92.943	SPIFDKPLSRRLRRVSLSEIGFGKLETYIKL	RVS(0.998)LS(0.002)EIGFGK	3	2	-0.71053	-0.148368	0.487867	0.079491	0.549867	0.234634	0.123035
TP53	P04637	392	S	Cellular tumor antigen p53	1	7.55523e-23	165.72	TSRHKKLMFKTEGPDSD______________	LMFKTEGPDS(1)D	10	2	-0.50522	0.52337	0.0591719	0.597908	0.0124176	0.0803713	0.563556
PPIP5K2	O43314	38	S	Inositol hexakisphosphate and diphosphoinositol-pentakisphosphate kinase 2	1	1.39734e-42	163.72	HFFHHADEDDEEEDDSPPERQIVVGICSMAK	HFFHHADEDDEEEDDS(1)PPER	16	3	0.26637	NA	NA	NA	NA	NA	NA
PPIP5K2	O43314	1172	S	Inositol hexakisphosphate and diphosphoinositol-pentakisphosphate kinase 2	0.987145	2.23535e-13	144.46	VPRKTAEISSTALRSSPIMRKKVSLNTYTPA	TAEISSTALRS(0.013)S(0.987)PIMR	12	2	0.29355	0.0380322	0.697337	-0.0180583	0.777585	-0.00178326	0.986314
PPIP5K2	O43314	1108	S	Inositol hexakisphosphate and diphosphoinositol-pentakisphosphate kinase 2	0.986131	0.00221264	41.537	GCIDDATRGSAVKRFSISFARHPTNEHLHLY	RFS(0.986)IS(0.014)FAR	3	2	0.6062	0.0747794	NA	0.1038	NA	0.0347792	NA
PPIP5K2	O43314	1006	S	Inositol hexakisphosphate and diphosphoinositol-pentakisphosphate kinase 2	1	2.385e-05	101.27	LHYTSGVGTGRRRRRSGEQITSSPVSPKSLA	S(1)GEQIT(0.019)S(0.272)S(0.176)PVS(0.533)PK	1	2	-0.043412	-1.07355	0.0753546	-1.05441	0.0320918	-0.00728117	0.96303
PPIP5K2	O43314	1016	S	Inositol hexakisphosphate and diphosphoinositol-pentakisphosphate kinase 2	0.791985	5.87379e-05	108.71	RRRRRSGEQITSSPVSPKSLAFTSSIFGSWQ	S(1)GEQIT(0.031)S(0.051)S(0.127)PVS(0.792)PK	11	2	0.33808	0.0396278	0.803369	0.365668	0.0413019	0.244403	0.137819
PPIP5K2	O43314	493	S	Inositol hexakisphosphate and diphosphoinositol-pentakisphosphate kinase 2	0.833397	4.34107e-07	73.997	KVQLTYLPHGCPKTSSEEEDSRREEPSLLLV	T(0.096)S(0.068)S(0.833)EEEDS(0.002)RREEPSLLLVLK	3	3	0.30052	-0.283518	0.111517	-0.199783	0.150475	0.0349463	0.800864
SF3B2	Q13435	289	S	Splicing factor 3B subunit 2	1	0	351.63	EKILQLKESRQEEMNSQQEEEEMETDARSSL	QEEMNS(1)QQEEEEMETDAR	6	2	0.49982	3.47975	NA	4.69655	NA	1.28066	NA
SF3B2	Q13435	307	S	Splicing factor 3B subunit 2	1	0	387.47	EEEEMETDARSSLGQSASETEEDTVSVSKKE	SSLGQS(1)AS(1)ET(1)EEDTVSVSKK	6	3	0.19111	0.0829893	0.71513	0.0398451	0.731678	-0.00614382	0.967362
SF3B2	Q13435	309	S	Splicing factor 3B subunit 2	1	0	387.47	EEMETDARSSLGQSASETEEDTVSVSKKEKN	SSLGQS(1)AS(1)ET(1)EEDTVSVSKK	8	3	0.19111	0.0291067	0.894111	-0.152206	0.0715504	-0.177719	0.355614
CNOT2	Q9NZN8	165	S	CCR4-NOT transcription complex subunit 2	0.99804	2.3048e-36	115.86	GIPSRTNSMSSSGLGSPNRSSPSIICMPKQQ	TNSMSSS(0.002)GLGS(0.998)PNR	11	2	0.80642	0.194287	0.267462	-0.268128	0.0876529	-0.354381	0.0854178
RREB1	Q92766	1475	S	Ras-responsive element-binding protein 1	0.986402	5.14757e-10	135.98	GEAPAEKLAEETEGPSDGESAAEKRSSEKSD	LAEETEGPS(0.986)DGES(0.014)AAEK	9	2	-1.736	-0.0875253	0.441494	-0.200576	0.364231	-0.0525262	0.827719
EAPP	Q56P03	109	S	E2F-associated phosphoprotein	0.999995	7.63058e-34	120.94	VATAPTRYYDDIYFDSDSEDEDRAVQVTKKK	VATAPTRYYDDIYFDS(1)DS(1)EDEDRAVQVTK	16	3	-0.11186	0.36259	0.0214308	0.320154	0.0974215	0.0173039	0.915467
EAPP	Q56P03	111	S	E2F-associated phosphoprotein	1	7.63058e-34	120.94	TAPTRYYDDIYFDSDSEDEDRAVQVTKKKKK	VATAPTRYYDDIYFDS(1)DS(1)EDEDRAVQVTK	18	3	-0.11186	0.304929	0.0339757	0.329353	0.103195	0.0358811	0.808428
RBM26	Q5T8P6	616	S	RNA-binding protein 26	0.880607	2.60858e-11	90.46	VYWHREGSTQQLQTTSPKPLVQQPILPVVKQ	EGSTQQLQT(0.021)T(0.098)S(0.881)PKPLVQQPILPVVK	11	3	2.4314	0.117042	0.438917	0.216706	0.043075	0.0486346	0.827505
RBM26	Q5T8P6	127	S	RNA-binding protein 26	0.999784	0.000542091	50.837	KEEEREKKFSRRLNHSPPQSSSRYRENRSRD	RLNHS(1)PPQSSSR	5	3	-0.76299	0.276794	NA	0.0206267	NA	-0.196575	NA
PRKCQ	Q04759	685	S	Protein kinase C theta type	1	0.000123659	48.759	NEKPRLSFADRALINSMDQNMFRNFSFMNPG	ALINS(1)MDQNMFR	5	2	-1.4164	0.507498	0.0376979	0.615017	0.0191529	0.0822783	0.676118
PRKCQ	Q04759	695	S	Protein kinase C theta type	1	7.75141e-13	144.64	RALINSMDQNMFRNFSFMNPGMERLIS____	NFS(1)FMNPGMER	3	2	0.11398	0.0239772	0.790536	-0.0178682	0.79777	-0.0567261	0.578651
PRKCQ	Q04759	676	S	Protein kinase C theta type	1	4.142e-47	184.36	CSNFDKEFLNEKPRLSFADRALINSMDQNMF	EFLNEKPRLS(1)FADR	10	3	1.0255	0.0389782	0.66765	-0.0263024	0.772937	-0.026248	0.778856
SLC4A1AP	Q9BWU0	60	S	Kanadaptin	0.998428	2.24049e-45	153.89	__________MADILSQSETLASQDLSGDFK	ADILS(0.998)QS(0.002)ETLASQDLSGDFKKPALPVSPAAR	5	3	-0.026327	2.57209	0.00529337	2.86743	0.01124	0.325963	0.289722
SLC4A1AP	Q9BWU0	67	S	Kanadaptin	0.999977	7.49712e-198	280.44	___MADILSQSETLASQDLSGDFKKPALPVS	ADILSQSETLAS(1)QDLSGDFKKPALPVSPAAR	12	3	1.5039	3.74692	0.000484519	3.58685	0.00144392	-0.104319	0.632307
SLC4A1AP	Q9BWU0	82	S	Kanadaptin	0.999999	0	351.25	SQDLSGDFKKPALPVSPAARSKAPASSSSNP	ADILSQSETLASQDLSGDFKKPALPVS(1)PAAR	27	3	-0.4117	-0.639602	0.0183431	-0.758889	0.00913174	-0.056129	0.591364
SLC4A1AP	Q9BWU0	466	S	Kanadaptin	0.999797	7.62761e-46	164.88	RKRKAKNWEDEDFYDSDDDTFLDRTGLIEKK	AKNWEDEDFYDS(1)DDDTFLDRTGLIEK	12	3	-0.52979	0.0381789	0.77906	-0.0738449	0.457916	-0.129489	0.377554
SLC4A1AP	Q9BWU0	532	S	Kanadaptin	0.995983	7.91887e-49	156.34	SERLKASSQVLSESPSQDSLDAFMSEMKSGS	ASSQVLSESPS(0.996)QDS(0.004)LDAFMSEMK	11	2	-1.6145	1.65582	0.00103072	2.01853	0.000197511	0.332156	0.282497
SLC4A1AP	Q9BWU0	709	S	Kanadaptin	0.999993	1.23336e-34	168.78	TDLTHFKETQTHENMSQLSEEEQNKDYQDCS	ETQTHENMS(1)QLS(1)EEEQNK	9	3	1.2649	2.99471	0.000176233	4.28737	0.00167422	1.29469	0.0177367
SLC4A1AP	Q9BWU0	712	S	Kanadaptin	1	1.23336e-34	168.78	THFKETQTHENMSQLSEEEQNKDYQDCSKTT	ETQTHENMS(1)QLS(1)EEEQNK	12	3	1.2649	1.86148	0.0284186	2.24531	0.136066	0.435018	0.511003
SLC4A1AP	Q9BWU0	312	S	Kanadaptin	1	3.49118e-212	314.15	KQQQILLEKKMLGEDSDEEEEMDTSERKINA	MLGEDS(1)DEEEEMDTSERK	6	3	0.60427	-0.248922	0.0754114	-0.164498	0.181649	0.0239668	0.810293
NOL4L	Q96MY1	295	S	Nucleolar protein 4-like	0.993804	4.75661e-22	147.21	TRKAAKRMRLEIYQSSQDEPIALDKQHSRDS	LEIYQS(0.006)S(0.994)QDEPIALDK	7	2	1.4106	1.88225	0.00670082	2.84078	0.000837725	1.10994	0.0219993
NOL4L	Q96MY1	130	S	Nucleolar protein 4-like	0.999989	1.1449e-09	98.128	GLRSRVKYGVKTTPESPPYSSGSYDSIKTEV	TTPES(1)PPYSSGSYDSIK	5	2	0.75287	-0.0703154	0.691722	0.0816108	0.260983	0.174275	0.387024
SNX12	Q9UMY4	27	S	Sorting nexin-12	0.997445	7.21092e-08	69.106	LNSKPQDLTDAYGPPSNFLEIDIFNPQTVGV	LNSKPQDLTDAY(0.002)GPPS(0.997)NFLEIDIFNPQTVGVGR	16	3	1.9561	-0.500891	NA	-0.0966223	NA	0.379954	NA
SNX12	Q9UMY4	73	S	Sorting nexin-12	0.99998	7.6e-06	98.582	LPIFKLKESCVRRRYSDFEWLKNELERDSKI	RRYS(1)DFEWLK	4	3	0.56001	0.472696	NA	0.144438	NA	-0.344154	NA
SLC3A1	Q07837	14	S	Neutral and basic amino acid transport protein rBAT	0.999799	0.0373568	24.198	__MAEDKSKRDSIEMSMKGCQTNNGFVHNED	DSIEMS(1)MK	6	1	1.1797	4.10103	0.000245647	4.04629	0.000215226	-0.0742894	0.588882
HNRNPM	P52272	575	S	Heterogeneous nuclear ribonucleoprotein M	1	0.0055189	50.552	ANNLERMGLERMGANSLERMGLERMGANSLE	MGANS(1)LER	5	2	-0.32286	0.170951	NA	-0.225852	NA	-0.388922	NA
HNRNPM	P52272	528	S	Heterogeneous nuclear ribonucleoprotein M	1	0.0129791	54.82	SGVERMGPAIERMGLSMERMVPAGMGAGLER	MGLS(1)MER	4	2	-0.36088	0.377032	0.311085	0.600476	0.173844	0.253304	0.0933649
HNRNPM	P52272	446	S	Heterogeneous nuclear ribonucleoprotein M	1	0.0011481	61.637	GSEIERMGLVMDRMGSVERMGSGIERMGPLG	MGLVMDRMGS(1)VER	10	3	-0.31858	0.123158	0.431276	0.062927	0.789364	-0.0872397	0.593599
2008-09-01	Q92599	10	S	Septin-8	1	4.8091e-73	211.21	______MAATDLERFSNAEPEPRSLSLGGHV	AATDLERFS(1)NAEPEPR	9	3	0.78452	0.236711	0.0969709	0.0330979	0.63182	-0.163674	0.151191
SRCIN1	Q9C0H9	394	S	SRC kinase signaling inhibitor 1	0.993165	0.00104917	55.768	QSFRKDSGSSSVFAESPGGKTRSAGSASTAG	DSGSS(0.003)S(0.004)VFAES(0.993)PGGK	11	2	1.3004	0.57947	NA	0.108223	NA	-0.474833	NA
SRCIN1	A0A087X165	199	S	SRC kinase signaling inhibitor 1	0.999963	0.00313246	52.493	AELPLGFSRMNRFRQSLPLSRSASQTKLRSP	FRQS(1)LPLSR	4	3	0.12832	0.139588	0.35724	0.11152	0.711376	-0.0156107	0.956308
SRCIN1	Q9C0H9	211	S	SRC kinase signaling inhibitor 1	0.989893	2.87938e-05	52.069	SPSRSRLSYAGGRPPSYAGSPVHHAAERLGG	LSYAGGRPPS(0.99)Y(0.036)AGS(0.974)PVHHAAER	10	3	0.71406	-0.809297	NA	-0.800098	NA	-0.0149805	NA
SRCIN1	Q9C0H9	215	S	SRC kinase signaling inhibitor 1	0.97393	2.87938e-05	52.069	SRLSYAGGRPPSYAGSPVHHAAERLGGAPAA	LSYAGGRPPS(0.99)Y(0.036)AGS(0.974)PVHHAAER	14	3	0.71406	-0.809297	NA	-0.800098	NA	-0.0149805	NA
SRCIN1	Q9C0H9	738	S	SRC kinase signaling inhibitor 1	0.999158	2.30981e-13	72.959	ETDFNKSVDFEMPPPSPPLNLHELSGPAEGA	SVDFEMPPPS(0.999)PPLNLHELS(0.001)GPAEGASLTPK	10	3	-0.31423	0.248341	0.0611365	0.180313	0.0505751	-0.0710135	0.500707
QSOX2	Q6ZRP7	578	S	Sulfhydryl oxidase 2	0.957097	1.59538e-141	282.25	GRDNLLDTYSADQGDSSEGGTLARGEEEEKR	DNLLDTYSADQGDS(0.957)S(0.043)EGGTLARGEEEEK	14	3	0.15231	-0.157879	0.807884	-0.683607	0.225158	-0.440205	0.0501585
STAU1	O95793	176	S	Double-stranded RNA-binding protein Staufen homolog 1	1	2.37134e-35	160.78	QNEPLPERLEVNGRESEEENLNKSEISQVFE	ILQNEPLPERLEVNGRES(1)EEENLNK	18	3	2.0516	0.0499724	0.888127	0.19842	0.260269	0.0631883	0.777967
STAU1	O95793	278	S	Double-stranded RNA-binding protein Staufen homolog 1	0.94878	9.08618e-17	113.75	PRIKKKTKPIVKPQTSPEYGQGINPISRLAQ	TKPIVKPQT(0.051)S(0.949)PEYGQGINPISR	10	3	-0.6566	0.295271	0.21103	0.114387	0.130803	-0.205816	0.307508
TMSB15B;TMSB15A	P0CG35	2	S	Thymosin beta-15B;Thymosin beta-15A	0.999998	0.000490795	56.254	______________MSDKPDLSEVEKFDRSK	S(1)DKPDLSEVEK	1	2	-1.9845	0.0157793	0.934667	-0.0197254	0.925275	0.0353085	0.719337
ACAP2	Q15057	521	S	Arf-GAP with coiled-coil, ANK repeat and PH domain-containing protein 2	0.999404	5.18076e-10	130.35	KYVERKFVDKYSISLSPPEQQKKFVSKSSEE	YSIS(0.001)LS(0.999)PPEQQK	6	2	0.057533	0.638906	0.00346115	0.183474	0.0518372	-0.614039	0.00652639
ACAP2	Q15057	540	S	Arf-GAP with coiled-coil, ANK repeat and PH domain-containing protein 2	0.992107	5.21671e-05	97.104	QQKKFVSKSSEEKRLSISKFGPGDQVRASAQ	RLS(0.992)IS(0.008)KFGPGDQVR	3	3	0.84089	0.425241	0.0965687	-0.05302	0.446458	-0.33874	0.111517
CEBPZ	Q03701	629	S	CCAAT/enhancer-binding protein zeta	0.999994	2.19694e-105	216.43	KAKPGLRSQLDDHPESDDEENFIDANDDEDM	SQLDDHPES(1)DDEENFIDANDDEDMEKFTDADKETEIVK	9	4	-0.69738	0.327274	0.162189	0.374616	0.180671	-0.00717082	0.947622
SYTL1	Q8IYJ3	392	S	Synaptotagmin-like protein 1	0.999999	0.000998086	62.932	RNLNPVFNETLRVPPSPDDLPSRGLLALSLK	VPPS(1)PDDLPSR	4	2	0.31878	0.626439	0.0412279	0.105816	0.576572	-0.402095	0.0678826
SREBF2	Q12772	469	S	Sterol regulatory element-binding protein 2;Processed sterol regulatory element-binding protein 2	1	0.00290197	44.845	GSPLLDDAKVKDEPDSPPVALGMVDRSRILL	VKDEPDS(1)PPVALGMVDR	7	3	0.63367	-0.192348	NA	-0.320198	NA	-0.17184	NA
EEF1D	P29692	133	S	Elongation factor 1-delta	1	8.72824e-27	182.47	SSPGHRATAPQTQHVSPMRQVEPPAKKPATP	ATAPQTQHVS(1)PMR	10	2	0.077172	-0.312294	0.18806	-0.15296	0.142267	0.127533	0.466926
EEF1D	P29692	162	S	Elongation factor 1-delta	1	0	463.83	TPAEDDEDDDIDLFGSDNEEEDKEAAQLREE	QVEPPAKKPAT(1)PAEDDEDDDIDLFGS(1)DNEEEDK	26	3	0.32221	-0.14778	0.181506	-0.0478349	0.466358	0.0533359	0.59146
EEF1D	P29692	119	S	Elongation factor 1-delta	0.972311	2.96893e-27	178.23	AISKLEARLNVLEKSSPGHRATAPQTQHVSP	LNVLEKS(0.028)S(0.972)PGHR	8	3	0.93453	0.230682	0.0795394	0.122381	0.206457	0.0435049	0.713046
EEF1D	P29692	65	S	Elongation factor 1-delta	0.927733	9.13894e-43	140.35	IARARENIQKSLAGSSGPGASSGTSGDHGEL	SLAGS(0.071)S(0.928)GPGAS(0.001)SGTSGDHGELVVR	6	3	1.2296	-0.399045	NA	0.448901	NA	0.869635	NA
EEF1D	P29692	71	S	Elongation factor 1-delta	0.844002	5.18669e-33	124.17	NIQKSLAGSSGPGASSGTSGDHGELVVRIAS	SLAGS(0.004)S(0.002)GPGAS(0.035)S(0.844)GT(0.057)S(0.057)GDHGELVVR	12	3	1.1624	-0.146293	0.446925	-0.194663	0.164164	-0.055961	0.780745
PSME2	Q9UL46	10	S	Proteasome activator complex subunit 2	1	0.00216407	37.179	______MAKPCGVRLSGEARKQAEEFLYRFL	AKPCGVRLS(1)GEAR	9	2	-0.32263	0.24998	0.179927	0.03427	0.725464	-0.23828	0.157197
RSBN1L	Q6PCB5	6	S	Round spermatid basic protein 1-like protein	1	3.4015e-35	159.86	__________MAEPPSPVHCVAAAAPTATVS	AEPPS(1)PVHCVAAAAPTATVSEKEPFGK	5	3	-1.2835	-0.127359	0.349545	-0.142607	0.120668	0.110769	0.418367
KIAA1033	Q2M389	1162	S	WASH complex subunit 7	0.799296	0.0115995	42.331	KKEKEEETKTSNGDLSDSTVSADPVVK____	T(0.051)S(0.051)NGDLS(0.799)DS(0.073)T(0.023)VS(0.003)ADPVVK	7	2	-3.913	0.371838	NA	1.33811	NA	0.955685	NA
MKL1;mkl1	Q969V6	385	S	MKL/myocardin-like protein 1	1	9.26292e-33	143.75	KTELIERLRAYQDQISPVPGAPKAPAATSIL	AYQDQIS(1)PVPGAPK	7	2	1.5402	0.250421	0.11864	0.564369	0.0067296	0.359454	0.0886771
MKL1;mkl1	Q969V6	449	S	MKL/myocardin-like protein 1	0.99785	2.21629e-60	219.54	ATVASSGVVKFGSTGSTPPVSPTPSERSLLS	FGS(0.001)T(0.004)GS(0.998)T(0.997)PPVS(0.977)PT(0.021)PS(0.002)ER	6	2	-0.42658	-0.152631	0.270803	-0.13364	0.121521	0.0316274	0.744867
MKL1;mkl1	Q969V6	454	S	MKL/myocardin-like protein 1	0.998304	2.21629e-60	219.54	SGVVKFGSTGSTPPVSPTPSERSLLSTGDEN	FGST(0.006)GS(0.994)T(1)PPVS(0.998)PT(0.002)PSER	11	2	0.13873	-0.0566091	0.831675	-0.020502	0.924508	0.0508601	0.617254
MKL1;mkl1	Q969V6	333	S	MKL/myocardin-like protein 1	0.911727	2.61714e-23	148.2	SSSGAPGPCGLARQNSTSLTGKPGALPANLD	QNS(0.912)T(0.082)S(0.005)LT(0.001)GKPGALPANLDDMK	3	3	-0.31297	0.100679	0.511654	0.691364	0.0308485	0.600125	0.0561968
MKL1;mkl1	Q969V6	114	S	MKL/myocardin-like protein 1	0.962418	7.6104e-114	226.54	IIVGQVNYPKVADSSSFDEDSSDALSPEQPA	VADS(0.005)S(0.033)S(0.962)FDEDSSDALSPEQPASHESQGSVPSPLEAR	6	3	0.18347	-0.330278	0.391903	0.174194	0.193075	0.360582	0.115452
MKL1;mkl1	Q969V6	119	S	MKL/myocardin-like protein 1	0.754496	1.68388e-74	171.9	VNYPKVADSSSFDEDSSDALSPEQPASHESQ	VADSSSFDEDS(0.754)S(0.245)DALS(1)PEQPASHESQGSVPSPLEAR	11	3	-2.1656	-0.0124026	NA	0.358846	NA	0.36446	NA
MKL1;mkl1	Q969V6	124	S	MKL/myocardin-like protein 1	0.999999	1.68388e-74	171.9	VADSSSFDEDSSDALSPEQPASHESQGSVPS	VADSSSFDEDS(0.754)S(0.245)DALS(1)PEQPASHESQGSVPSPLEAR	16	3	-2.1656	-0.260411	0.191976	0.393241	0.182794	0.204139	0.293466
MKL1;mkl1	Q969V6	139	S	MKL/myocardin-like protein 1	0.987237	6.93636e-71	181.45	SPEQPASHESQGSVPSPLEARVSEPLLSATS	VADSSSFDEDSSDALSPEQPAS(0.005)HES(0.004)QGS(0.004)VPS(0.987)PLEAR	31	3	-0.81871	0.271932	0.0751982	0.364401	0.0201755	0.175174	0.113283
MKL1;mkl1	Q969V6	156	S	MKL/myocardin-like protein 1	0.997563	4.31456e-81	228.19	LEARVSEPLLSATSASPTQVVSQLPMGRDSR	VSEPLLSATSAS(0.998)PT(0.002)QVVSQLPMGR	12	2	1.6655	0.0140188	0.909668	0.232244	0.0499475	0.21498	0.0771008
PAK3	O75914	2	S	Serine/threonine-protein kinase PAK 3	1	0.00120367	63.719	______________MSDGLDNEEKPPAPPLR	S(1)DGLDNEEKPPAPPLR	1	2	-0.62633	-3.79915	NA	-4.30654	NA	-0.492383	NA
PAK3	O75914	186	S	Serine/threonine-protein kinase PAK 3	0.995289	4.06212e-06	44.548	SSTKTASEPPLAPPVSEEEDEEEEEEEDENE	TASEPPLAPPVS(0.995)EEEDEEEEEEEDENEPPPVIAPRPEHT(0.004)K	12	4	-0.091411	-0.143721	0.524513	-0.0448577	0.85466	-0.0724245	0.606627
PAK3	O75914	154	S	Serine/threonine-protein kinase PAK 3	0.998516	0.000395288	81.537	KFYDSKETVNNQKYMSFTSGDKSAHGYIAAH	YMS(0.999)FT(0.001)SGDK	3	2	-0.43399	0.00607786	0.965243	0.152287	0.17948	0.140837	0.3334
BIRC2	Q13490	140	S	Baculoviral IAP repeat-containing protein 2	0.896338	1.1751e-47	152	SKNTSPMRNSFAHSLSPTLEHSSLFSGSYSS	NSFAHS(0.007)LS(0.896)PT(0.079)LEHS(0.006)S(0.012)LFSGSYSSLSPNPLNSR	8	3	0.92422	0.147197	0.442852	0.458409	0.0330003	0.369978	0.0463979
PCDH7	O60245	1000	S	Protocadherin-7	0.972572	1.88309e-06	70.67	GGPGSPDLARHYKSSSPLPTVQLHPQSPTAG	S(0.006)S(0.021)S(0.973)PLPT(0.007)VQLHPQS(0.798)PT(0.196)AGKK	3	3	-0.67593	-0.566079	NA	-0.375852	NA	0.413486	NA
PCDH7	O60245	1011	S	Protocadherin-7	0.839102	1.53507e-08	103.94	YKSSSPLPTVQLHPQSPTAGKKHQAVQDLPP	SSSPLPTVQLHPQS(0.839)PT(0.161)AGK	14	3	-1.0042	-0.0852291	0.624888	-0.304673	0.0223962	-0.205897	0.23452
PCDH7	O60245	989	S	Protocadherin-7	1	1.03673e-05	116.96	SPSMGRYRSVNGGPGSPDLARHYKSSSPLPT	SVNGGPGS(1)PDLAR	8	2	-0.2923	-0.0370007	0.803866	-0.029223	0.753386	-0.0460054	0.774961
SPAG9	O60271	203	S	C-Jun-amino-terminal kinase-interacting protein 4	1	9.87053e-16	110.13	LESTAHSRIRKERPISLGIFPLPAGDGLLTP	ERPIS(1)LGIFPLPAGDGLLT(1)PDAQK	5	3	0.75581	-0.302288	0.0451239	-0.0038812	0.977344	0.190592	0.319563
SPAG9	O60271	815	S	C-Jun-amino-terminal kinase-interacting protein 4	0.995998	1.03298e-17	124.41	GARETDYPAGEDLSESGQVDKASLCGSMTSN	ETDYPAGEDLS(0.004)ES(0.996)GQVDK	13	2	-1.0538	0.607375	0.350499	0.204049	0.540254	-0.481382	0.203965
SPAG9	O60271	109	S	C-Jun-amino-terminal kinase-interacting protein 4	1	9.05903e-09	128.61	ALRKHAEEKFIEFEDSQEQEKKDLQTRVESL	FIEFEDS(1)QEQEKK	7	2	-0.98093	0.34111	0.100939	0.441961	0.0981377	0.13683	0.219676
SPAG9	O60271	183	S	C-Jun-amino-terminal kinase-interacting protein 4	0.99992	2.44148e-36	186.63	HNYMEHLERTKLHQLSGSDQLESTAHSRIRK	LHQLS(1)GS(1)DQLESTAHSR	5	3	-0.81296	-0.0319117	0.956256	-0.0940573	0.587172	-0.0646879	0.867659
SPAG9	O60271	185	S	C-Jun-amino-terminal kinase-interacting protein 4	0.999896	8.28112e-11	136.96	YMEHLERTKLHQLSGSDQLESTAHSRIRKER	LHQLS(1)GS(1)DQLESTAHSR	7	3	-0.81296	-0.301617	0.711933	-0.121913	0.706806	0.115685	0.784528
SPAG9	O60271	329	S	C-Jun-amino-terminal kinase-interacting protein 4	0.926839	2.79102e-68	200.66	SKHIEVQVAQETRNVSTGSAENEEKSEVQAI	NVS(0.927)T(0.297)GS(0.771)AENEEKS(0.005)EVQAIIESTPELDMDK	3	3	-1.5771	0.185962	0.142972	0.0437737	0.607802	-0.145926	0.183121
SPAG9	O60271	332	S	C-Jun-amino-terminal kinase-interacting protein 4	0.998334	2.79102e-68	200.66	IEVQVAQETRNVSTGSAENEEKSEVQAIIES	NVST(0.002)GS(0.998)AENEEK	6	2	0.94594	0.204157	0.135914	0.0880574	0.338514	-0.14676	0.28714
SPAG9	O60271	730	S	C-Jun-amino-terminal kinase-interacting protein 4	0.999936	3.60317e-61	211.93	DVAGLDTEGSKQRSASQSSLDKLDQELKEQQ	SAS(1)QSS(1)LDKLDQELK	3	2	0.52096	0.0238206	0.853365	0.190632	0.0969823	0.18692	0.117253
SPAG9	O60271	733	S	C-Jun-amino-terminal kinase-interacting protein 4	0.999845	2.91652e-158	260.93	GLDTEGSKQRSASQSSLDKLDQELKEQQKEL	QRSAS(1)QSS(1)LDKLDQELK	8	2	0.22091	0.12887	0.258986	0.0485203	0.498266	-0.0944999	0.376533
SPAG9	A0A087X2D8	254	S	C-Jun-amino-terminal kinase-interacting protein 4	0.820772	0.0017821	49.19	QPRSHTSLKDELSDVSQGGSKATTPASTANS	SHTSLKDELS(0.01)DVS(0.821)QGGS(0.169)K	13	3	-0.038828	-0.553744	NA	-0.219404	NA	0.26135	NA
SPAG9	A0A087X2D8	258	S	C-Jun-amino-terminal kinase-interacting protein 4	0.999995	6.55088e-142	274.39	HTSLKDELSDVSQGGSKATTPASTANSDVAT	SHTSLKDELSDVSQGGS(1)K	17	2	-1.0871	0.229346	0.599588	0.260647	0.354522	-0.13122	0.51413
DDX1	Q92499	481	S	ATP-dependent RNA helicase DDX1	0.999998	2.90648e-14	143.36	TDDVHAKDNTRPGANSPEMWSEAIKILKGEY	DNTRPGANS(1)PEMWSEAIK	9	3	0.20068	0.0659858	NA	0.207518	NA	0.127897	NA
HECTD1	Q9ULT8	1772	S	E3 ubiquitin-protein ligase HECTD1	1	1.04343e-08	132.01	RRRTWDDDYVLKRQFSALVPAFDPRPGRTNV	RQFS(1)ALVPAFDPRPGR	4	3	-0.37833	-0.230809	0.495946	-0.0919953	0.403527	0.150158	0.605097
HECTD1	Q9ULT8	1570	S	E3 ubiquitin-protein ligase HECTD1	0.777391	1.13845e-16	114.35	IARTNATNNMNLSRSSSDNNTNTLGRNVMST	TNATNNMNLS(0.141)RS(0.176)S(0.777)S(0.882)DNNT(0.022)NT(0.002)LGR	13	3	-0.79065	0.578773	0.0228993	0.0322443	0.739438	-0.561646	0.0183455
HECTD1	Q9ULT8	1571	S	E3 ubiquitin-protein ligase HECTD1	0.881769	5.48069e-15	107.04	ARTNATNNMNLSRSSSDNNTNTLGRNVMSTA	TNATNNMNLS(0.141)RS(0.176)S(0.777)S(0.882)DNNT(0.022)NT(0.002)LGR	14	3	-0.79065	0.544485	NA	-0.0069996	NA	-0.553363	NA
HECTD1	Q9ULT8	632	S	E3 ubiquitin-protein ligase HECTD1	0.994412	2.04851e-141	256.01	RLGVISKVSTLAGPSSDDENEEESKPEKEDE	VSTLAGPS(0.006)S(0.994)DDENEEESKPEKEDEPQEDAK	9	3	0.55448	-0.177623	0.381919	-0.040793	0.534821	0.188303	0.371285
NCOR1	O75376	1472	S	Nuclear receptor corepressor 1	1	2.45761e-18	131.3	SVLRSTLHEAPKAQLSPGIYDDTSARRTPVS	AQLS(1)PGIYDDTSAR	4	2	-0.11695	-0.0756462	0.423486	0.230203	0.0230854	0.282344	0.0306226
NCOR1	O75376	2184	S	Nuclear receptor corepressor 1	0.997912	2.04839e-09	122.03	SQRGAEPAEQRNDARSPGSISYLPSFFTKLE	NDARS(0.998)PGS(0.002)ISYLPSFFTK	5	3	-0.27544	-0.272872	NA	0.032383	NA	0.439357	NA
NCOR1	O75376	2151	S	Nuclear receptor corepressor 1	0.999236	1.49888e-06	55.355	SPERSHVSSEPYEPISPPQVPVVHEKQDSLL	SHVSSEPYEPIS(0.999)PPQVPVVHEK	12	3	1.8846	-0.671072	NA	-0.40878	NA	0.408386	NA
WDR20	Q8TBZ3	432	S	WD repeat-containing protein 20	0.821266	0.0147034	42.824	SVTTPGNSVPPPLPRSNSLPHSAVSNAGSKS	S(0.821)NS(0.179)LPHSAVSNAGSK	1	2	-0.71871	-0.101258	NA	-0.221354	NA	-0.122366	NA
PRUNE2	Q8WUY3	576	S	Protein prune homolog 2	0.971294	1.62072e-05	52.721	DSLVEHDEEFVQRQDSPRDNSERNLSLTDFV	DSLVEHDEEFVQRQDS(0.971)PRDNS(0.029)ER	16	4	-0.35896	0.0204844	NA	-0.0346627	NA	-0.808463	NA
PRUNE2	Q8WUY3	597	S	Protein prune homolog 2	0.957179	9.39365e-23	113.93	ERNLSLTDFVGDESPSPERLKNTGKRIPPTP	NLSLTDFVGDES(0.043)PS(0.957)PERLK	14	3	-0.47294	-1.49793	NA	-0.914167	NA	0.551295	NA
DOCK1	Q14185	1681	S	Dedicator of cytokinesis protein 1	1	0.0016157	34.47	GFALEPLLPKKMHSRSQDKLDKDDLEKEKKD	S(1)QDKLDKDDLEK	1	3	0.32005	0.215989	NA	-0.102806	NA	-0.138426	NA
	Q6ZSR9	93	S	Uncharacterized protein FLJ45252	1	4.15548e-08	122.35	PGKLGGAVPFAPPEVSPEQAKTVQGGRKNQF	LGGAVPFAPPEVS(1)PEQAK	13	2	0.33421	-0.134113	0.538531	-0.0701578	0.554585	0.0595454	0.679698
	Q6ZSR9	285	S	Uncharacterized protein FLJ45252	0.897937	3.3404e-08	99.838	EAVSGPMAGKPFRPQSLSKYSRHYSPEDEPS	EAVSGPMAGKPFRPQS(0.898)LS(0.102)K	16	3	0.13514	-0.156169	0.277768	0.239029	0.0330221	0.264121	0.114235
	Q6ZSR9	287	S	Uncharacterized protein FLJ45252	0.838449	9.19616e-09	112.47	VSGPMAGKPFRPQSLSKYSRHYSPEDEPSPE	EAVS(0.001)GPMAGKPFRPQS(0.16)LS(0.838)K	18	3	0.27842	0.0947309	0.573159	0.187859	0.127563	0.148405	0.521919
	Q6ZSR9	294	S	Uncharacterized protein FLJ45252	0.999989	5.66073e-35	176.38	KPFRPQSLSKYSRHYSPEDEPSPEAQPIAAY	HYS(1)PEDEPSPEAQPIAAYK	3	2	0.28383	-0.0979191	0.398158	0.0760406	0.290182	0.0517562	0.590632
	Q6ZSR9	300	S	Uncharacterized protein FLJ45252	1	3.38933e-49	208.23	SLSKYSRHYSPEDEPSPEAQPIAAYKIVSQT	HYSPEDEPS(1)PEAQPIAAYK	9	2	-2.8101	0.123181	0.366876	-0.0207966	0.846233	-0.17897	0.101934
FAM21C;FAM21A	Q9Y4E1	498	S	WASH complex subunit FAM21C;WASH complex subunit FAM21A	1	1.86518e-35	182.94	FGDEEGDLFKEKAVASPEATVSQTDENKARA	AVAS(1)PEATVSQTDENK	4	2	0.25983	-0.32096	0.192924	-0.351516	0.200085	-0.0583038	0.535034
FAM21C;FAM21A	Q9Y4E1	333	S	WASH complex subunit FAM21C;WASH complex subunit FAM21A	1	9.42437e-284	318.93	KPRKTLKEKKERRTPSDDEEDNLFAPPKLTD	ERRT(1)PS(1)DDEEDNLFAPPK	6	3	-2.0235	0.018596	0.886883	-0.0559986	0.508973	-0.0163136	0.8891
FAM21C;FAM21A	Q9Y4E1	726	S	WASH complex subunit FAM21C;WASH complex subunit FAM21A	1	2.83258e-09	121.35	TKKKETVSEAPPLLFSDEEEKEAQLGVKSVD	KKETVSEAPPLLFS(1)DEEEK	14	3	0.029	-0.231245	0.219621	0.0089991	0.9134	0.173496	0.143379
FAM21C	Q9Y4E1	539	S	WASH complex subunit FAM21C	1	0	426.58	NLKPSSETKTQKGLFSDEEDSEDLFSSQSAS	GLFS(1)DEEDSEDLFSSQSASNLK	4	2	0.97895	0.169511	0.267162	0.213834	0.115124	0.0410142	0.754805
FAM21C;FAM21D;FAM21A	Q9Y4E1	1052	S	WASH complex subunit FAM21C;Putative WASH complex subunit FAM21;WASH complex subunit FAM21A	1	8.90503e-15	133.68	SVPRGPIAQWADGAISPNGHRPQLRAASGED	GPIAQWADGAIS(1)PNGHRPQLR	12	3	0.56842	0.411535	NA	0.0655723	NA	-0.327928	NA
FAM21C;FAM21D	Q9Y4E1	1031	S	WASH complex subunit FAM21C;Putative WASH complex subunit FAM21	0.937089	0.000143716	57.554	RPQTRAARRLAAQESSEAEDMSVPRGPIAQW	LAAQES(0.061)S(0.937)EAEDMS(0.002)VPR	7	2	0.85929	-0.141708	0.333888	-0.150486	0.293375	-0.0797765	0.5532
FAM21C;FAM21A	Q9Y4E1	284	S	WASH complex subunit FAM21C;WASH complex subunit FAM21A	0.999998	1.13068e-18	162.39	EEDIEDIEENTRPKRSRPTSFADELAARIKG	S(1)RPT(0.111)S(0.889)FADELAAR	1	2	-0.061592	0.202812	0.40323	0.500538	0.0323071	0.23925	0.166255
FAM21C;FAM21A	Q9Y4E1	288	S	WASH complex subunit FAM21C;WASH complex subunit FAM21A	0.990064	1.13068e-18	162.39	EDIEENTRPKRSRPTSFADELAARIKGDAMG;EDIEENTRPKRSRPTSFADELAARIKGDAVG	S(1)RPT(0.01)S(0.99)FADELAAR	5	2	0.20805	0.253802	0.324568	0.341119	0.0286982	0.112295	0.486822
FAM21C;FAM21A	Q9Y4E1	800	S	WASH complex subunit FAM21C;WASH complex subunit FAM21A	0.999995	6.31525e-129	263.86	SPWDKGTKPRTKTVLSLFDEEEDKMEDQNII	TVLS(1)LFDEEEDKMEDQNIIQAPQK	4	3	1.1248	0.0486241	0.754287	0.174134	0.0879764	0.125749	0.511495
FAM21C;FAM21A	Q9Y4E1	702	S	WASH complex subunit FAM21C;WASH complex subunit FAM21A	0.760316	8.60328e-06	65.366	LLFEDDVDSGGSLFGSPPTSVPPATKKKETV	VSLLFEDDVDSGGS(0.001)LFGS(0.76)PPT(0.099)S(0.124)VPPAT(0.015)K	18	3	3.8281	-0.444243	NA	-0.0193605	NA	0.407951	NA
MAP4K5	Q9Y4K4	335	S	Mitogen-activated protein kinase kinase kinase kinase 5	0.999991	6.40145e-28	179.03	TIRSTNRNARAERTASEINFDKLQFEPPLRK	TAS(1)EINFDK	3	2	0.33993	-0.0133771	0.881692	0.0269448	0.734379	0.0847856	0.466251
MAP4K5	Q9Y4K4	400	S	Mitogen-activated protein kinase kinase kinase kinase 5	0.999925	2.47248e-18	158.28	KRAIPPPLPPKPRISSYPEDNFPDEEKASTI	ISS(1)YPEDNFPDEEK	3	2	0.71619	0.153771	0.176724	0.206374	0.0318384	0.0166722	0.865787
CLASRP	Q8N2M8	101	S	CLK4-associating serine/arginine rich protein	0.990695	3.48722e-36	147.47	LDHIPDYTPPLLTTISPEQESDERKCNYERY	AHLDHIPDYTPPLLTT(0.005)IS(0.991)PEQES(0.004)DERK	18	4	-0.29768	0.0676787	0.526296	-0.0451646	0.771464	-0.166687	0.202466
CLASRP	Q8N2M8	335	S	CLK4-associating serine/arginine rich protein	0.999997	2.06153e-114	224	PGREEKITFITSFGGSDEEAAAAAAAAAASG	ITFITSFGGS(1)DEEAAAAAAAAAASGVTTGKPPAPPQPGGPAPGR	10	3	-0.30956	-0.000102397	0.999523	0.171014	0.0690853	0.375174	0.111324
CLASRP	Q8N2M8	285	S	CLK4-associating serine/arginine rich protein	0.999305	0.00744305	31.783	QRREFREKRLRGRKISPPSYARRDSPTYDPY	KIS(0.999)PPS(0.001)YAR	3	2	0.78924	0.0486547	NA	-0.0371031	NA	-0.26873	NA
CLASRP	Q8N2M8	547	S	CLK4-associating serine/arginine rich protein	1	1.73836e-05	69.439	PSPSPAREKLTRPAASPAVGEKLKKTEPAAG	LTRPAAS(1)PAVGEK	7	3	-0.48487	-0.271958	0.173809	-0.607926	0.00720521	-0.223034	0.152051
RBP1	A0A0A0MQT0	20	S	Retinol-binding protein 1	1	8.85378e-30	163.05	AGFVRAGNPAVAAPQSPLSPEGAHFRAAHHP	AGNPAVAAPQS(1)PLS(1)PEGAHFR	11	3	-0.32798	0.0565373	0.610462	0.00700731	0.911287	-0.0571016	0.574168
RBP1	A0A0A0MQT0	23	S	Retinol-binding protein 1	1	3.30041e-19	151.4	VRAGNPAVAAPQSPLSPEGAHFRAAHHPRST	AGNPAVAAPQS(1)PLS(1)PEGAHFR	14	3	-0.32798	-0.475218	0.269703	-0.341747	0.0657288	0.0604365	0.820218
SETD1B	Q9UPS6	1659	S	Histone-lysine N-methyltransferase SETD1B	1	1.03384e-23	124.08	RPPKKRHEDLVPPAGSPELSPPQPLFRPRSE	HEDLVPPAGS(1)PELS(1)PPQPLFRPR	10	3	1.3623	-0.0897126	0.406643	0.121016	0.32384	0.264564	0.0650729
SETD1B	Q9UPS6	1663	S	Histone-lysine N-methyltransferase SETD1B	1	1.03384e-23	124.08	KRHEDLVPPAGSPELSPPQPLFRPRSEFEEM	HEDLVPPAGS(1)PELS(1)PPQPLFRPR	14	3	1.3623	-0.371309	0.229211	-0.0931221	0.703321	0.295366	0.055684
SETD1B	Q9UPS6	211	S	Histone-lysine N-methyltransferase SETD1B	0.999687	3.28006e-13	101.3	RYTPQTLPVGELDAVSPIVNETLQLSDALKR	YTPQTLPVGELDAVS(1)PIVNETLQLSDALK	15	3	1.2316	-0.135142	0.417395	-0.473895	0.0178825	-0.28577	0.12086
KSR1	Q8IVT5	569	S	Kinase suppressor of Ras 1	1	3.60187e-121	219.57	LEAHEAEAEEPEAGKSEAEDDEDEVDDLPSS	LDDQPKADVLEAHEAEAEEPEAGKS(1)EAEDDEDEVDDLPSSR	25	4	-1.0753	0.0993662	0.452159	0.208683	0.200057	0.0830496	0.475498
KSR1	Q8IVT5	334	S	Kinase suppressor of Ras 1	0.999644	4.80347e-05	99.344	RIDDVSSMRFDLSHGSPQMVRRDIGLSVTHR	FDLSHGS(1)PQMVRR	7	3	0.00016209	0.0219258	0.811037	-0.193628	0.0536181	-0.210283	0.0990067
KSR1	Q8IVT5	406	S	Kinase suppressor of Ras 1	0.993024	6.80293e-08	106.13	CRISFLPLTRLRRTESVPSDINNPVDRAAEP	T(0.007)ES(0.993)VPSDINNPVDR	3	2	-1.6105	0.148468	0.397383	-0.0517598	0.453108	-0.124985	0.54689
KSR1	Q8IVT5	311	S	Kinase suppressor of Ras 1	0.979976	4.63986e-09	117.4	VFQLLPSFPTLTRSKSHESQLGNRIDDVSSM	S(0.008)KS(0.98)HES(0.012)QLGNRIDDVSSMR	3	4	0.18706	0.287616	0.161336	0.0862567	0.440853	-0.0256652	0.850489
ANKHD1	Q8IWZ3	1679	S	Ankyrin repeat and KH domain-containing protein 1	0.889484	0.0112228	31.563	VSLPLSSPNIKLNLTSPKRGQKREEGWKEVV	LNLT(0.111)S(0.889)PK	5	2	0.61846	0.239438	0.149803	-0.0271837	0.856893	-0.290864	0.169696
ANKHD1	Q8IWZ3	1670	S	Ankyrin repeat and KH domain-containing protein 1	0.941687	2.48555e-05	97.665	NSLSTSYKTVSLPLSSPNIKLNLTSPKRGQK	TVSLPLS(0.058)S(0.942)PNIK	8	2	-0.4784	-0.668182	0.130349	-1.13771	0.0333942	-0.574046	0.00347586
VDAC2	P45880	115	S	Voltage-dependent anion-selective channel protein 2	0.999685	1.53272e-106	215.32	DQICQGLKLTFDTTFSPNTGKKSGKIKSSYK	LTFDTTFS(1)PNTGKK	8	2	0.53328	0.0485398	0.641259	0.0269813	0.771689	4.44822e-05	0.999719
CTDP1	Q9Y5B0	740	S	RNA polymerase II subunit A C-terminal domain phosphatase	1	7.07384e-35	138.42	LFPLRDDHTKAQRENSPAAFPDREGVPPTAL	AQRENS(1)PAAFPDREGVPPTALFHPMPVLPK	6	4	-0.4249	-0.139627	0.425176	0.0546914	0.571965	0.226015	0.222596
CTDP1	Q9Y5B0	869	S	RNA polymerase II subunit A C-terminal domain phosphatase	0.789396	1.99054e-26	133.6	LESMDKEVDDILGEGSDDSDSEKRRPEEQEE	EVDDILGEGS(0.789)DDS(0.749)DS(0.461)EK	10	2	0.066098	-0.0509846	0.703146	-0.102296	0.333472	-0.0691342	0.619253
CTDP1	Q9Y5B0	872	S	RNA polymerase II subunit A C-terminal domain phosphatase	0.846464	1.55155e-33	139.84	MDKEVDDILGEGSDDSDSEKRRPEEQEEEPQ	EVDDILGEGS(0.618)DDS(0.846)DS(0.536)EK	13	2	-0.59826	0.00510894	0.959176	-0.0898516	0.222272	-0.120289	0.276818
CTDP1	Q9Y5B0	874	S	RNA polymerase II subunit A C-terminal domain phosphatase	0.908595	1.55155e-33	139.84	KEVDDILGEGSDDSDSEKRRPEEQEEEPQPR	EVDDILGEGS(0.337)DDS(0.754)DS(0.909)EK	15	2	-1.2371	0.0195109	0.89398	-0.0654534	0.499142	-0.113662	0.461958
CTDP1	Q9Y5B0	456	S	RNA polymerase II subunit A C-terminal domain phosphatase	0.915022	9.79426e-48	143.05	PAQGATGTDLDFDLSSDSESSSESEGTKSSS	VAPGQRPAQGATGTDLDFDLS(0.017)S(0.915)DS(0.063)ES(0.003)S(0.001)SESEGTK	22	3	-0.59901	0.0953454	0.488773	-0.178118	0.136461	-0.431799	0.0373842
MLST8	Q9BVC4	4	S	Target of rapamycin complex subunit LST8	0.865484	2.90068e-05	45.489	____________MNTSPGTVGSDPVILATAG	MNT(0.116)S(0.865)PGT(0.015)VGS(0.003)DPVILATAGYDHTVR	4	3	0.0033844	0.237686	NA	0.257735	NA	-0.075064	NA
RER1	O15258	2	S	Protein RER1	0.999999	2.80301e-11	125.93	______________MSEGDSVGESVHGKPSV	S(1)EGDSVGESVHGKPSVVYR	1	3	1.0662	0.0832594	0.468968	0.111287	0.508114	-0.0144628	0.896981
RER1	O15258	95	S	Protein RER1	0.998607	1.34296e-16	113.71	IAFLSPKVDPSLMEDSDDGPSLPTKQNEEFR	VDPSLMEDS(0.999)DDGPS(0.001)LPTK	9	2	-0.91881	-0.0194791	0.840775	-0.144005	0.15368	-0.140047	0.199758
USP19	O94966	244	S	Ubiquitin carboxyl-terminal hydrolase;Ubiquitin carboxyl-terminal hydrolase 19	1	0.000272457	46.788	PLAGEKAVPPGNDPVSPAMVRSRNPGKDDCA	AVPPGNDPVS(1)PAMVR	10	2	-0.15826	-0.335519	0.0812081	-0.217385	0.104014	0.00673734	0.958953
RPAIN	Q86UA6	18	S	RPA-interacting protein	1	0.03646	14.672	ESLRSPRRSLYKLVGSPPWKEAFRQRCLERM	LVGS(1)PPWK	4	2	-0.0080359	-2.2285	NA	-0.422714	NA	1.82444	NA
PUM2	Q8TB72	178	S	Pumilio homolog 2	0.999996	2.42701e-16	155.14	NGMDADCKDFNRTPGSRQASPTEVVERLGPN	DFNRT(1)PGS(1)RQAS(0.825)PT(0.175)EVVER	8	3	0.0091957	0.0544492	0.56715	-0.0187335	0.784828	-0.0190533	0.832816
PUM2	Q8TB72	182	S	Pumilio homolog 2	0.999998	2.42701e-16	155.14	ADCKDFNRTPGSRQASPTEVVERLGPNTNPS	QAS(1)PTEVVER	3	2	-0.071438	0.0825371	0.515712	0.034801	0.779414	-0.0360793	0.694852
PUM2	Q8TB72	136	S	Pumilio homolog 2	1	0.00128882	31.949	AETDGPEKGDQKGKASPFEEDQNRDLKQGDD	GKAS(1)PFEEDQNRDLK	4	3	1.7193	0.326537	NA	0.486251	NA	0.167358	NA
PUM2	Q8TB72	82	S	Pumilio homolog 2	1	9.8366e-15	126.79	SGQGFHGNSEVNAILSPRSESGGLGVSMVEY	SGQGFHGNSEVNAILS(1)PR	16	3	0.26286	0.115683	0.43707	0.299453	0.00876093	0.110727	0.265484
RBM10	P98175	797	S	RNA-binding protein 10	1	3.01059e-69	193.89	GLHKQNLEIHRRAHLSENELEALEKNDMEQM	RAHLS(1)ENELEALEK	5	3	0.81421	0.0154307	0.918615	0.0109711	0.872192	-0.005035	0.973478
RBM10	P98175	733	S	RNA-binding protein 10	0.99291	2.42392e-09	88.437	SDDRPSPPRGLVAAYSGESDSEEEQERGGPE	GLVAAY(0.007)S(0.993)GES(1)DS(1)EEEQERGGPEREEK	7	3	-0.60606	-0.00342325	NA	-0.182311	NA	-0.197997	NA
RBM10	P98175	736	S	RNA-binding protein 10	0.999985	4.03307e-16	112.31	RPSPPRGLVAAYSGESDSEEEQERGGPEREE	GLVAAY(0.007)S(0.993)GES(1)DS(1)EEEQERGGPEREEK	10	3	-0.60606	-0.260236	0.29052	-0.398457	0.0949316	-0.16385	0.269199
RBM10	P98175	738	S	RNA-binding protein 10	0.999998	4.03307e-16	112.31	SPPRGLVAAYSGESDSEEEQERGGPEREEKL	GLVAAY(0.007)S(0.993)GES(1)DS(1)EEEQERGGPEREEK	12	3	-0.60606	-0.260236	0.29052	-0.398457	0.0949316	-0.16385	0.269199
	A0A0A0MR66	58	S		0.9367	0.000140897	66.536	GWEVKRSQRLRRGPSSPRRPYQDMEYERRGG	GPS(0.063)S(0.937)PRRPYQDMEYER	4	3	-0.63945	0.0675066	0.471501	-0.0665122	0.393485	-0.00388563	0.967104
RBM10	P98175	89	S	RNA-binding protein 10	0.984733	0.000391082	55.369	PGSETQRRRRRRHRHSPTGPPGFPRDGDYRD	HRHS(0.985)PT(0.015)GPPGFPR	4	3	-0.37321	-0.0861295	0.474173	0.0159712	0.868419	0.162514	0.349873
RBM10	P98175	723	S	RNA-binding protein 10	0.999811	0.000206081	74.475	HTSMDLPKLASDDRPSPPRGLVAAYSGESDS	LASDDRPS(1)PPR	8	3	0.30619	0.22077	0.246814	0.176212	0.171141	-0.0677928	0.7614
	A0A0A0MR66	4	S		0.99367	1.48985e-05	81.675	____________MSGSPSLTARAEKVSVDAG	S(0.005)GS(0.994)PS(0.001)LTARAEK	3	2	0.15371	-0.0523677	0.712672	-0.268926	0.110176	-0.143457	0.317924
	A0A0A0MR66	30	S		0.999995	1.18664e-05	79.953	SVDAGRGGGESLQEASPRLADHGSSSGGGWE	VSVDAGRGGGESLQEAS(1)PR	17	3	0.8826	-2.37342	0.00058749	-2.35594	0.000297764	0.0156991	0.904074
RBM10	P98175	845	S	RNA-binding protein 10	0.929816	2.26333e-06	50.735	PPEPKRRKYGGISTASVDFEQPTRDGLGSDN	YGGIS(0.004)T(0.025)AS(0.93)VDFEQPT(0.022)RDGLGS(0.016)DNIGS(0.003)R	8	3	-0.98118	0.746313	NA	1.448	NA	0.733528	NA
HNRNPUL1	Q9BUJ2	194	S	Heterogeneous nuclear ribonucleoprotein U-like protein 1	1	3.46251e-56	169.96	RGRGYFEHREDRRGRSPQPPAEEDEDDFDDT	GRS(1)PQPPAEEDEDDFDDTLVAIDTYNCDLHFK	3	4	0.10465	-0.248562	0.130695	-0.0830211	0.369335	0.114602	0.329618
HNRNPUL1	Q9BUJ2	512	S	Heterogeneous nuclear ribonucleoprotein U-like protein 1	1	2.13599e-29	120.72	RKKRNYILDQTNVYGSAQRRKMRPFEGFQRK	NYILDQTNVYGS(1)AQR	12	2	-0.4777	0.981544	0.00694825	1.00136	0.00597221	0.204599	0.0832241
MADD	Q8WXG6	1239	S	MAP kinase-activating death domain protein	0.999996	2.63576e-239	337.6	GGEGSVHLASSRGTLSDSEIETNSATSTIFG	GTLS(1)DSEIETNSATSTIFGK	4	2	0.54738	0.137377	0.265986	0.044152	0.507787	-0.0767817	0.47057
TCF3	P15923	379	S	Transcription factor E2-alpha	0.977208	6.51607e-07	59.328	_UTSQWPRAGAPGALSPSYDGGLHGLQSKIE	AGAPGALS(0.977)PS(0.023)YDGGLHGLQSK	8	2	2.2996	-0.305115	0.284503	-0.115419	0.145025	0.195929	0.416046
TCF3	K7ENH8	193	S	Transcription factor E2-alpha	0.995124	1.68412e-18	155.1	EEEKKELKAPRARTSSTDEVLSLEEKDLRDR	TSS(0.995)T(0.005)DEVLSLEEK	3	2	0.052267	-0.0373862	0.824432	0.218857	0.0550817	0.275308	0.275552
GPSM1	Q86YR5	545	S	G-protein-signaling modulator 1	0.996641	1.02974e-56	179.8	APTLEDRIAQPSMTASPQTEEFFDLIASSQS	IAQPSMT(0.003)AS(0.997)PQTEEFFDLIASSQSR	9	3	0.948	-0.224346	0.258919	-0.235989	0.166322	-0.0160874	0.901488
KCNQ5	Q9NR82	831	S	Potassium voltage-gated channel subfamily KQT member 5	0.996034	0.00499032	53.62	LSVCPMVPKDLGKSLSVQNLIRSTEELNIQL	S(0.004)LS(0.996)VQNLIR	3	2	0.13579	-0.273605	NA	0.25689	NA	0.392207	NA
EXOC7	Q9UPT5	250	S	Exocyst complex component 7	1	1.0365e-35	195.96	KEHFHKSSSSSGVPYSPAIPNKRKDTPTKKP	SSSSSGVPYS(1)PAIPNK	10	2	-0.13578	0.0313731	0.815074	-0.193622	0.0401685	-0.224739	0.146486
SYNE2	Q8WXH0	2781	S	Nesprin-2	0.999928	3.51769e-05	75.316	RKCKVTHDGILARQQSVESLAEEVKDKVPSL	QQS(1)VESLAEEVK	3	2	0.31489	0.172149	0.408791	0.00553626	0.932696	-0.143105	0.40321
ASAP1	Q9ULH1	1041	S	Arf-GAP with SH3 domain, ANK repeat and PH domain-containing protein 1	0.999936	2.36125e-27	159.86	LSPNVQSRDAIQKQASEDSNDLTPTLPETPV	QAS(1)EDSNDLTPTLPETPVPLPR	3	2	0.44593	0.202888	0.665777	1.54883	0.0608155	1.3226	0.132021
ASAP1	Q9ULH1	1128	S	Arf-GAP with SH3 domain, ANK repeat and PH domain-containing protein 1	1	1.02148e-05	118.09	PERKGVFPVSFVHILSD______________	GVFPVSFVHILS(1)D	12	2	0.18808	-0.166682	0.547837	-0.0843408	0.240619	-0.0218077	0.916566
ASAP1	Q9ULH1	493	S	Arf-GAP with SH3 domain, ANK repeat and PH domain-containing protein 1	1	0.00235232	33.025	SGIHREMGVHISRIQSLELDKLGTSELLLAK	IQS(1)LELDK	3	2	0.87244	0.0163496	0.900386	0.293417	0.13156	0.298	0.120522
ASAP1	Q9ULH1	717	S	Arf-GAP with SH3 domain, ANK repeat and PH domain-containing protein 1	1	5.43235e-144	269.15	HVEYEWNLRQEEIDESDDDLDDKPSPIKKER	QEEIDES(1)DDDLDDKPS(1)PIKK	7	2	0.86226	0.26096	0.104005	0.0191703	0.852198	-0.243976	0.0461654
ASAP1	Q9ULH1	726	S	Arf-GAP with SH3 domain, ANK repeat and PH domain-containing protein 1	1	5.43235e-144	269.15	QEEIDESDDDLDDKPSPIKKERSPRPQSFCH	QEEIDES(1)DDDLDDKPS(1)PIKK	16	2	0.86226	0.0176104	0.943301	0.00765741	0.92201	-0.0842398	0.714776
ASAP1	Q9ULH1	839	S	Arf-GAP with SH3 domain, ANK repeat and PH domain-containing protein 1	0.999998	4.06172e-36	185.31	KKRPPPPPPGHKRTLSDPPSPLPHGPPNKGA	TLS(1)DPPSPLPHGPPNK	3	2	0.21035	-0.108695	0.353623	-0.21081	0.0326267	-0.103905	0.391428
ASAP1	Q9ULH1	843	S	Arf-GAP with SH3 domain, ANK repeat and PH domain-containing protein 1	1	2.95285e-26	167.24	PPPPPGHKRTLSDPPSPLPHGPPNKGAVPWG	TLS(1)DPPS(1)PLPHGPPNK	7	2	-0.027246	-0.0953696	0.468412	0.0913221	0.383004	0.225464	0.241736
ASAP1	Q9ULH1	1027	S	Arf-GAP with SH3 domain, ANK repeat and PH domain-containing protein 1	0.999994	9.57093e-13	150.91	QQPSEVTLKSHPLDLSPNVQSRDAIQKQASE	SHPLDLS(1)PNVQSR	7	3	-0.29637	0.0633655	0.739167	-0.107582	0.171228	-0.143611	0.452129
ASAP1	Q9ULH1	1008	S	Arf-GAP with SH3 domain, ANK repeat and PH domain-containing protein 1	1	2.73616e-89	229.85	PQLGDLLAKSQTGDVSPKAQQPSEVTLKSHP	SQTGDVS(1)PKAQQPSEVTLK	7	2	0.37726	0.201648	0.390723	0.0659723	0.408171	-0.142164	0.391124
WDR47	O94967	296	S	WD repeat-containing protein 47	0.775203	6.61006e-07	67.752	ADLLTPLISKLSPYPSSPMRRPQSADAYMTR	LSPYPS(0.775)S(0.224)PMRRPQSADAYMTR	6	3	1.5144	0.0854247	NA	-0.1839	NA	-0.268104	NA
MRPL19	P49406	77	S	39S ribosomal protein L19, mitochondrial	1	0.00613631	53.951	IVDKHRPVEPERRFLSPEFIPRRGRTDPLKF	FLS(1)PEFIPR	3	2	-0.10494	-1.13908	NA	-0.406943	NA	0.745883	NA
CDK5RAP2	Q96SN8	1238	S	CDK5 regulatory subunit-associated protein 2	0.999638	2.09629e-05	63.742	LFSEIHNLQNKFRDLSPPRYDSLVQSQAREL	FRDLS(1)PPRYDSLVQSQAR	5	3	-0.10399	-1.38677	NA	-0.519032	NA	1.04803	NA
CDK5RAP2	Q96SN8	1350	S	CDK5 regulatory subunit-associated protein 2	0.991319	8.1287e-10	71.761	RIEEDNLTYQHLLPESPEPSASHALSDYETS	IEEDNLTYQHLLPES(0.991)PEPS(0.004)AS(0.005)HALSDYETSEK	15	3	-0.29079	-0.686684	NA	0.131063	NA	0.742351	NA
GPALPP1	Q8IXQ4	105	S	GPALPP motifs-containing protein 1	1	3.48265e-24	168.09	FFGPALPPGFKKQDDSPPRPIIGPALPPGFI	QDDS(1)PPRPIIGPALPPGFIK	4	3	-0.52788	-0.14202	0.232032	-0.10603	0.186753	-0.015001	0.872115
CASP7	P55210	199	S	Caspase-7;Caspase-7 subunit p20;Caspase-7 subunit p11	0.999625	2.47576e-32	143.66	QACRGTELDDGIQADSGPINDTDANPRYKIP	GTELDDGIQADS(1)GPINDTDANPR	12	2	0.043563	1.34942	NA	2.21325	NA	0.868924	NA
NOLC1	Q14978	563	S	Nucleolar and coiled-body phosphoprotein 1	1	5.84045e-35	137.15	GTSALTAQNGKAAKNSEEEEEEKKKAAVVVS	AAKNS(1)EEEEEEK	5	2	-0.1968	0.0497935	0.637206	0.0361841	0.590942	-0.0484204	0.615616
NOLC1	Q14978	698	S	Nucleolar and coiled-body phosphoprotein 1	1	4.5538e-59	204.82	RGGSISVQVNSIKFDSE______________	GGSISVQVNSIKFDS(1)E	15	2	0.015427	0.652697	0.0620106	0.0911401	0.219554	-0.563456	0.0624704
NOLC1	Q14978	643	S	Nucleolar and coiled-body phosphoprotein 1	1	0.0483024	24.859	VREEEIEVDSRVADNSFDAKRGAAGDWGERA	VADNS(1)FDAK	5	2	-1.7413	-0.786099	NA	-1.47722	NA	-0.736918	NA
PRPF38B	Q5VTL8	527	S	Pre-mRNA-splicing factor 38B	1	8.12401e-13	147.49	HSDSKDQSDKHDRRRSQSIEQESQEKQHKNK	S(1)QS(1)IEQESQEK	1	2	-1.1922	-0.155092	0.320967	-0.590015	0.0496611	-0.446003	0.0969461
PRPF38B	Q5VTL8	529	S	Pre-mRNA-splicing factor 38B	1	8.1333e-41	186.23	DSKDQSDKHDRRRSQSIEQESQEKQHKNKDE	RRS(1)QS(1)IEQESQEK	5	3	-0.10583	0.154959	0.234085	-0.551217	0.00644523	-0.642845	0.0018255
PRPF38B	Q5VTL8	473	S	Pre-mRNA-splicing factor 38B	0.99998	4.14868e-05	52.167	KHKNESKEKSNKRSRSGSQGRTDSVEKSKKR	S(1)GS(0.999)QGRT(0.001)DSVEK	1	2	-0.42697	0.0122111	NA	0.00834346	NA	-0.047905	NA
PRPF38B	Q5VTL8	475	S	Pre-mRNA-splicing factor 38B	0.998686	4.14868e-05	52.167	KNESKEKSNKRSRSGSQGRTDSVEKSKKREH	S(1)GS(0.999)QGRT(0.001)DSVEK	3	2	-0.42697	0.247757	0.142875	-0.231727	0.0801312	-0.471472	0.0299988
PRPF38B	Q5VTL8	320	S	Pre-mRNA-splicing factor 38B	1	0.00183638	50.395	EREAKEREKERRRSRSIDRGLERRRSRSRER	S(1)RS(1)IDRGLER	3	2	0.73157	0.177327	0.244397	-0.135462	0.251733	-0.312069	0.0798486
PRPF38B	Q5VTL8	318	S	Pre-mRNA-splicing factor 38B	1	0.00183638	50.395	RLEREAKEREKERRRSRSIDRGLERRRSRSR	S(1)RS(1)IDRGLER	1	2	0.73157	0.160044	0.282438	-0.209591	0.0990824	-0.309249	0.0814251
MAP7D3	Q8IWC1	441	S	MAP7 domain-containing protein 3	0.999999	1.70639e-05	98.803	PKESVKGSPKESMEASPEAMVKASPKTSLEA	ESMEAS(1)PEAMVK	6	2	0.45643	0.445727	0.0474385	0.186727	0.124319	-0.28848	0.101214
MAP7D3	Q8IWC1	433	S	MAP7 domain-containing protein 3	0.991543	5.36914e-05	53.545	PKGSAEVAPKESVKGSPKESMEASPEAMVKA	ES(0.007)VKGS(0.992)PKES(0.002)MEASPEAMVK	6	3	-1.6853	0.331309	0.0824455	2.90505	0.201975	2.62649	0.207396
MAP7D3	Q8IWC1	185	S	MAP7 domain-containing protein 3	0.99381	2.90828e-26	175.65	AMANSESKTANKRSASTEKLEQGTSALIRQM	SAS(0.994)T(0.006)EKLEQGTSALIR	3	3	-0.46942	-0.0858722	0.686188	-0.0906543	0.271935	-0.0405804	0.809277
MAP7D3	Q8IWC1	461	S	MAP7 domain-containing protein 3	1	3.19933e-35	152.14	VKASPKTSLEASMEASPKAKARDAPKKSEMD	TSLEASMEAS(1)PK	10	2	1.0244	0.193596	0.214862	-0.439833	0.115783	-0.143277	0.639306
UBE2U	Q5VVX9	246	S	Ubiquitin-conjugating enzyme E2 U	1	0.027105	23.213	KCWLARKRMPHEVTHSMEEIKLCPTLNEIFL	KRMPHEVT(1)HS(1)MEEIK	10	2	3.2061	NA	NA	NA	NA	NA	NA
SMARCA1	P28370	116	S	Probable global transcription activator SNF2L1	0.983527	4.44052e-50	174.68	QTELFAHFIQPSAQKSPTSPLNMKLGRPRIK	QTELFAHFIQPSAQKS(0.984)PT(0.349)S(0.668)PLNMK	16	3	-0.28472	0.265573	0.200977	0.0634895	0.727972	-0.193248	0.221338
SMARCA1	P28370	119	S	Probable global transcription activator SNF2L1	0.981702	4.44052e-50	174.68	LFAHFIQPSAQKSPTSPLNMKLGRPRIKKDE	SPT(0.018)S(0.982)PLNMK	4	2	-0.43157	-0.367338	0.349851	-0.467525	0.0289336	-0.127594	0.576098
SDCCAG3	Q96C92	243	S	Serologically defined colon cancer antigen 3	0.999982	1.68679e-55	207.08	PSWALSDTDSRVSPASPAGSPSADFAVHGES	VSPAS(1)PAGS(0.994)PS(0.006)ADFAVHGESLGDR	5	3	0.34245	-0.0741961	0.711479	0.020312	0.787109	0.102236	0.624304
SDCCAG3	Q96C92	247	S	Serologically defined colon cancer antigen 3	0.99379	1.68679e-55	207.08	LSDTDSRVSPASPAGSPSADFAVHGESLGDR	VSPAS(1)PAGS(0.994)PS(0.006)ADFAVHGESLGDR	9	3	0.34245	-0.0741961	0.711479	0.020312	0.787109	0.102236	0.624304
WAC	Q9BTA9	511	S	WW domain-containing adapter protein with coiled-coil	1	1.48899e-61	200.63	QQPVTADKQQGHEPVSPRSLQRSSSQRSPSP	QQGHEPVS(1)PR	8	2	-0.47819	0.152159	0.506544	-0.190423	0.101914	-0.248662	0.320384
WAC	Q9BTA9	64	S	WW domain-containing adapter protein with coiled-coil	0.926747	1.13794e-05	80.702	AGDPSPPNKMLRRSDSPENKYSDSTGHSKAK	S(0.073)DS(0.927)PENKYSDSTGHSK	3	3	1.125	-0.250354	NA	-0.259219	NA	-0.111274	NA
WAC	Q9BTA9	525	S	WW domain-containing adapter protein with coiled-coil	0.991271	7.11994e-48	153.03	VSPRSLQRSSSQRSPSPGPNHTSNSSNASNA	S(0.111)S(0.129)S(0.111)QRS(0.656)PS(0.991)PGPNHT(0.001)SNSSNASNATVVPQNSSAR	8	3	0.69974	-0.0770011	0.576157	-0.100097	0.4995	-0.0771627	0.670809
ABI1	Q8IZP0	225	S	Abl interactor 1	0.999991	2.22141e-07	113.07	PNDYMTSPARLGSQHSPGRTASLNQRPRTHS	LGSQHS(1)PGR	6	2	-1.3086	-0.0369166	0.863896	-0.0597152	0.428898	0.0182789	0.918879
ABI1	Q8IZP0	183	S	Abl interactor 1	0.996108	6.87465e-12	116.55	TGTLSRTNPPTQKPPSPPMSGRGTLGRNTPY	TNPPTQKPPS(0.996)PPMS(0.002)GRGT(0.002)LGR	10	3	0.85164	0.00438156	0.969614	0.0828137	0.275606	0.0826737	0.478817
KLF12	Q9Y4X4	238	S	Krueppel-like factor 12	0.756377	9.12979e-10	83.17	KAQMDPRGLSPRQSKSDSDDDDLPNVTLDSV	QS(0.676)KS(0.756)DS(0.567)DDDDLPNVTLDSVNETGSTALSIAR	4	3	0.19427	0.0221902	NA	-0.0201356	NA	-0.0866299	NA
KLF12	Q9Y4X4	202	S	Krueppel-like factor 12	1	9.01548e-19	132.09	PVVVQSVPVVYTAVRSPGNVNNTIVVPLLED	S(1)PGNVNNTIVVPLLEDGRGHGK	1	3	-0.033475	-0.235482	0.165417	-0.0481101	0.628898	0.230409	0.168818
FAM219A	Q8IW50	115	S	Protein FAM219A	0.999882	1.35116e-109	255.52	DQSPDEKPLVALDTDSDDDFDMSRYSSSGYS	GYSSLDQSPDEKPLVALDT(1)DS(1)DDDFDMSR	21	3	0.4007	0.480811	0.0102312	-0.0324054	0.623265	-0.425998	0.0133673
ELAVL2	Q12926	221	S	ELAV-like protein 2	0.915075	0.00405235	51.95	PSQKTNQAILSQLYQSPNRRYPGPLAQQAQR	TNQAILS(0.013)QLY(0.072)QS(0.915)PNR	12	2	-1.2381	-0.97906	NA	0.264236	NA	1.26604	NA
SPATA13	Q96N96	78	S	Spermatogenesis-associated protein 13	0.915091	3.60327e-05	78.668	YKAVSARFRPFTFSQSTPIGLDRVGRRRQMR	FRPFT(0.002)FS(0.015)QS(0.915)T(0.068)PIGLDR	9	3	-2.2514	-0.315092	NA	-0.0684228	NA	0.233765	NA
TNIP1	Q15025	403	S	TNFAIP3-interacting protein 1	0.985197	8.62645e-10	117.38	AKELRQKVKYLQDQLSPLTRQREYQEKEIQR	YLQDQLS(0.985)PLT(0.015)R	7	2	-0.43964	0.37351	0.0153503	0.0515612	0.669147	-0.322153	0.142976
PGBD5	Q8N414	452	S	PiggyBac transposable element-derived protein 5	0.847735	0.000568754	81.682	FGERLVRELLGLEDASPTH____________	ELLGLEDAS(0.848)PT(0.152)H	9	2	-1.5963	NA	NA	NA	NA	NA	NA
MFF	Q9GZY8	157	S	Mitochondrial fission factor	0.993889	0.000577624	50.078	__IRAVGRLKRERSMSENAVRQNGQLVRNDS	S(0.006)MS(0.994)ENAVR	3	2	-0.079314	0.667064	0.0173458	0.345438	0.11235	-0.436693	0.0913358
DENND1A	Q8TEH3	592	S	DENN domain-containing protein 1A	1	0.000227421	65.278	NLDMEAALQPLGQAKSLEDLRAPKDLREQPG	S(1)LEDLRAPK	1	2	-0.41052	-0.212917	0.12406	-0.051609	0.444539	0.135734	0.260506
DENND1A	Q8TEH3	536	S	DENN domain-containing protein 1A	0.809021	9.218e-16	112.6	VPSPEQPQPYRTLRESDSAEGDEAESPEQQV	T(0.132)LRES(0.809)DS(0.059)AEGDEAESPEQQVRK	5	3	-0.33823	-0.265158	0.125751	0.549835	0.0470822	0.577572	0.0171404
DENND1A	Q8TEH3	523	S	DENN domain-containing protein 1A	0.989414	0.0208409	32.675	PKSNIAVEGRRTSVPSPEQPQPYRTLRESDS	T(0.005)S(0.005)VPS(0.989)PEQPQPYR	5	2	-0.16797	-0.889958	NA	-0.542416	NA	0.401849	NA
CAMK2G	Q5SWX3	315	S	Calcium/calmodulin-dependent protein kinase type II subunit gamma	0.999995	1.54017e-50	186	LKGAILTTMLVSRNFSVGRQSSAPASPAASA	NFS(1)VGRQS(0.681)S(0.318)APASPAASAAGLAGQAAK	3	2	0.24102	0.00371548	0.986524	0.1325	0.331952	0.0772044	0.522069
CAMK2G	Q5SWX3	321	S	Calcium/calmodulin-dependent protein kinase type II subunit gamma	0.997607	1.54017e-50	186	TTMLVSRNFSVGRQSSAPASPAASAAGLAGQ	QS(0.002)S(0.998)APASPAASAAGLAGQAAK	3	2	0.92547	-0.172157	0.455502	0.124346	0.336703	0.280823	0.104615
LRRC20	Q8TCA0	175	S	Leucine-rich repeat-containing protein 20	1	1.52452e-09	87.864	VRVIAPPLIKFDMLMSPEGARAPLP______	VIAPPLIKFDMLMS(1)PEGARAPLP	14	3	1.2547	0.516979	0.0293402	-0.140158	0.347928	-0.533495	0.0264713
LPIN1	Q14693	106	S	Phosphatidate phosphatase LPIN1	0.912925	0	425.6	ETDNDQEVIPMHLATSPILSEGASRMECQLK	LGDNGEAFFVQETDNDQEVIPMHLAT(0.086)S(0.913)PILS(0.001)EGASR	27	3	0.98838	0.0423564	0.743331	0.348461	0.00727869	0.308736	0.0315661
LPIN1	Q14693	294	S	Phosphatidate phosphatase LPIN1	0.925972	0.000286473	69.803	PQAAKSSSPHKMKESSPLSSRKICDKSHFQA	MKES(0.073)S(0.926)PLS(0.001)SR	5	2	0.22931	-0.0044793	NA	-0.184048	NA	-0.0914023	NA
NDRG2	Q9UN36	326	S	Protein NDRG2	0.755353	0.000100288	66.134	LQGMGYMASSCMTRLSRSRTASLTSAASVDG	LS(0.755)RS(0.755)RT(0.304)AS(0.185)LTSAASVDGNR	2	3	0.91019	0.572017	NA	0.229096	NA	-0.363995	NA
NDRG2	Q9UN36	328	S	Protein NDRG2	0.950679	2.04893e-28	174.59	GMGYMASSCMTRLSRSRTASLTSAASVDGNR	S(0.951)RT(0.049)AS(1)LTSAASVDGNR	1	2	-0.076164	0.190575	0.357381	0.168296	0.162093	-0.00784308	0.950828
NDRG2	Q9UN36	332	S	Protein NDRG2	0.999891	5.67108e-35	185.02	MASSCMTRLSRSRTASLTSAASVDGNRSRSR	S(0.951)RT(0.049)AS(1)LTSAASVDGNR	5	2	-0.076164	0.141005	0.406927	0.0617243	0.374403	-0.0504156	0.744681
NDRG2	Q9UN36	338	S	Protein NDRG2	0.99997	7.35079e-12	131.69	TRLSRSRTASLTSAASVDGNRSRSRTLSQSS	T(0.004)AS(0.995)LT(0.001)SAAS(1)VDGNRSR	9	2	0.54584	0.0511967	0.784971	0.0168641	0.9326	-0.0404526	0.710083
NDRG2	Q9UN36	344	S	Protein NDRG2	0.996998	6.71427e-26	159.24	RTASLTSAASVDGNRSRSRTLSQSSESGTLS	T(0.004)AS(0.995)LT(0.001)SAAS(0.003)VDGNRS(0.997)R	15	2	-0.083553	0.275386	0.108712	0.402644	0.011067	-0.18353	0.337698
ABCC1	P33527	915	S	Multidrug resistance-associated protein 1	0.928021	7.43488e-05	72.128	MLVTDSAGKQLQRQLSSSSSYSGDISRHHNS	QLS(0.928)S(0.071)S(0.291)S(0.743)S(0.894)Y(0.017)S(0.055)GDIS(0.001)R	3	2	-0.9178	0.191113	0.21827	1.28656	0.200707	1.07752	0.230712
ABCC1	P33527	916	S	Multidrug resistance-associated protein 1	0.954651	2.13367e-05	113.33	LVTDSAGKQLQRQLSSSSSYSGDISRHHNST	QLS(0.012)S(0.955)S(0.057)S(0.093)S(0.803)Y(0.001)S(0.078)GDIS(0.001)R	4	2	-0.69299	0.257552	0.13198	0.060728	0.528265	-0.232698	0.147695
ABCC1	P33527	918	S	Multidrug resistance-associated protein 1	0.841849	7.43488e-05	72.128	TDSAGKQLQRQLSSSSSYSGDISRHHNSTAE	QLS(0.805)S(0.194)S(0.153)S(0.842)S(0.851)Y(0.044)S(0.108)GDIS(0.004)R	6	2	0.44293	-0.296439	0.337556	-0.776192	0.0175982	-0.483366	0.0517508
ABCC1	P33527	919	S	Multidrug resistance-associated protein 1	0.918095	1.12841e-05	100.09	DSAGKQLQRQLSSSSSYSGDISRHHNSTAEL	QLSSS(0.001)S(0.04)S(0.918)YS(0.04)GDIS(0.001)R	7	2	-0.41375	-0.122125	0.690817	-0.420594	0.0382921	-0.185703	0.432048
ABCC1	P33527	921	S	Multidrug resistance-associated protein 1	0.858852	0.00681298	46.538	AGKQLQRQLSSSSSYSGDISRHHNSTAELQK	QLSSS(0.001)S(0.008)S(0.107)Y(0.003)S(0.859)GDIS(0.022)R	9	2	1.2622	1.10239	NA	0.386701	NA	-0.771471	NA
EIF4G3	O43432	495	S	Eukaryotic translation initiation factor 4 gamma 3	0.999991	0.00136963	55.094	QTEEILDSQNLNSRRSPVPAQIAITVPKTWK	S(1)PVPAQIAITVPK	1	2	0.52997	-0.553934	NA	-0.338962	NA	0.107956	NA
PRKG1	Q13976	273	S	cGMP-dependent protein kinase 1	0.891031	5.18664e-10	97.384	FFIISKGTVNVTREDSPSEDPVFLRTLGKGD	GTVNVT(0.011)REDS(0.891)PS(0.098)EDPVFLR	10	3	-0.37236	0.398241	NA	-0.509758	NA	-0.871971	NA
DDX42	Q86XP3	751	S	ATP-dependent RNA helicase DDX42	0.882844	1.10596e-80	181.45	SLNSVPTNSAQQGHNSPDSPVTSAAKGIPGF	AGSSAAGASGWTSAGSLNSVPT(0.009)NS(0.051)AQQGHNS(0.883)PDS(0.051)PVT(0.003)S(0.004)AAK	31	3	0.83724	0.0383464	0.843708	-0.00401659	0.975003	-0.085133	0.575544
DDX42	Q86XP3	754	S	ATP-dependent RNA helicase DDX42	0.9425	1.10596e-80	181.45	SVPTNSAQQGHNSPDSPVTSAAKGIPGFGNT	AGSSAAGASGWTSAGSLNSVPT(0.009)NS(0.128)AQQGHNS(0.865)PDS(0.943)PVT(0.046)S(0.011)AAK	34	3	0.2876	-0.0710432	0.638759	0.244862	0.404919	0.273106	0.238182
DDX42	Q86XP3	185	S	ATP-dependent RNA helicase DDX42	0.999824	2.28954e-262	349.87	AGVVQEEEEDNLEYDSDGNPIAPTKKIIDPL	YMAENPTAGVVQEEEEDNLEYDS(1)DGNPIAPTKK	23	4	-0.55578	0.0863812	0.411342	0.0312022	0.675551	0.0166022	0.863827
TOR1AIP1	Q5JTV8	154	S	Torsin-1A-interacting protein 1	1	8.85876e-136	265.04	PLQPSPVMTRRGLRDSHSSEEDEASSQTDLS	RGLRDS(1)HS(1)S(1)EEDEASSQTDLSQTISK	6	3	0.37045	0.0575254	0.578382	-0.326615	0.161428	-0.426946	0.0347401
TOR1AIP1	Q5JTV8	156	S	Torsin-1A-interacting protein 1	1	1.13809e-247	350.81	QPSPVMTRRGLRDSHSSEEDEASSQTDLSQT	RGLRDS(1)HS(1)S(1)EEDEASSQTDLSQTISK	8	3	0.37045	-0.0319328	0.827442	-0.36786	0.0950705	-0.434501	0.0326587
TOR1AIP1	Q5JTV8	157	S	Torsin-1A-interacting protein 1	1	1.13809e-247	350.81	PSPVMTRRGLRDSHSSEEDEASSQTDLSQTI	RGLRDS(1)HS(1)S(1)EEDEASSQTDLSQTISK	9	3	0.37045	0.292746	0.174673	0.076116	0.806495	-0.0769103	0.631587
TOR1AIP1	Q5JTV8	143	S	Torsin-1A-interacting protein 1	0.999404	4.95068e-63	221.42	TRLQQQHSEQPPLQPSPVMTRRGLRDSHSSE	LQQQHSEQPPLQPS(0.999)PVMT(0.001)RR	14	3	0.45739	-0.048685	0.645921	-0.148038	0.0910298	-0.097125	0.34665
TOR1AIP1	Q5JTV8	315	S	Torsin-1A-interacting protein 1	0.979377	3.36928e-05	80.402	RMQNDSILKSELGNQSPSTSSRQVTGQPQNA	SELGNQS(0.979)PS(0.015)T(0.004)S(0.001)SR	7	2	-0.26201	-0.417127	0.0484926	0.162333	0.16032	0.558621	0.0186408
TOR1AIP1	Q5JTV8	215	S	Torsin-1A-interacting protein 1	1	1.17563e-34	166.89	YPRYEATSVQQKVNFSEEGETEEDDQDSSHS	VNFS(1)EEGETEEDDQDSSHSSVTTVK	4	3	0.66003	0.212286	0.131562	-0.386805	0.00649632	-0.677495	0.00132579
MON1A	Q86VX9	56	S	Vacuolar fusion protein MON1 homolog A	1	3.70636e-67	202.54	EPGAGQEGAMFVHARSYEDLTESEDGAASGD	S(1)YEDLTESEDGAASGDSHK	1	3	0.24162	0.0861876	0.414049	0.0458285	0.518473	0.0373737	0.768678
MARK3	P27448	469	S	MAP/microtubule affinity-regulating kinase 3	0.999981	5.06673e-15	87.176	KSSGSAVGGKGIAPASPMLGNASNPNKADIP	GIAPAS(1)PMLGNASNPNK	6	2	2.1137	-0.324188	0.03273	-0.412515	0.0209442	-0.0963935	0.470666
MARK3	P27448	378	S	MAP/microtubule affinity-regulating kinase 3	0.813274	1.86483e-178	265.18	LLGRKSSELDASDSSSSSNLSLAKVRPSSDL	SSELDASDSS(0.024)S(0.813)S(0.139)S(0.024)NLSLAK	11	2	0.37816	-0.0937919	0.54601	0.0455841	0.653421	0.160799	0.331693
MARK3	P27448	540	S	MAP/microtubule affinity-regulating kinase 3	0.976534	4.54186e-13	98.76	GKENSTIPDQRTPVASTHSISSAATPDRIRF	TPVAS(0.977)T(0.028)HS(0.919)IS(0.055)S(0.016)AAT(0.005)PDRIRFPR	5	3	-0.41146	-0.335048	0.0940391	-0.234964	0.0972163	0.156283	0.313256
MARK3	P27448	543	S	MAP/microtubule affinity-regulating kinase 3	0.918605	4.54186e-13	98.76	NSTIPDQRTPVASTHSISSAATPDRIRFPRG	TPVAS(0.977)T(0.028)HS(0.919)IS(0.055)S(0.016)AAT(0.005)PDRIRFPR	8	3	-0.41146	-0.662624	0.0480509	-0.529799	0.0558749	0.205831	0.188331
ELMSAN1	Q6PJG2	632	S	ELM2 and SANT domain-containing protein 1	0.770203	6.77315e-30	112.8	TFIAPPVYSNITPYQSHLRSPVRLADHPSER	AGTFIAPPVYSNIT(0.013)PY(0.001)QS(0.77)HLRS(0.211)PVRLADHPS(0.005)ER	18	5	-0.95042	0.33754	NA	0.187008	NA	-0.0847927	NA
ELMSAN1	Q6PJG2	461	S	ELM2 and SANT domain-containing protein 1	1	2.2348e-46	172.1	LRGGVIQSTRRRRRASQEANLLTLAQKAVEL	RRAS(1)QEANLLTLAQK	4	3	0.57747	0.363447	0.0282814	0.353563	0.0113749	0.00167549	0.98848
PITPNB	P48739	262	S	Phosphatidylinositol transfer protein beta isoform	0.999976	2.38802e-13	126.21	EDETQKELETMRKRGSVRGTSAADV______	RGS(1)VRGTSAADV	3	2	-0.17218	0.0146698	0.929964	0.227131	0.0449533	0.232268	0.136073
ROBO1	Q9Y6N7	1442	S	Roundabout homolog 1	0.808056	4.36444e-26	134.28	AGRRHFHASQCPRPTSPVSTDSNMSAAVMQK	HFHAS(0.009)QCPRPT(0.129)S(0.808)PVS(0.052)T(0.002)DSNMSAAVMQK	12	4	-0.40631	-0.0616008	0.733274	-0.144725	0.284663	-0.0773436	0.575814
ROBO1	Q9Y6N7	940	S	Roundabout homolog 1	0.997295	2.79733e-05	93.174	RNGLTSTYAGIRKVPSFTFTPTVTYQRGGEA	KVPS(0.997)FT(0.003)FTPTVTYQR	4	2	-4.3683	0.470464	0.0611714	0.257753	0.0783403	-0.303148	0.209935
ROBO1	Q9Y6N7	1055	S	Roundabout homolog 1	1	5.332e-05	116.98	DVDLSNKINEMKTFNSPNLKDGRFVNPSGQP	TFNS(1)PNLK	4	2	0.823	-0.101214	0.31009	-0.190843	0.0434807	-0.122844	0.303234
DOCK9	Q9BZ29	927	S	Dedicator of cytokinesis protein 9	0.999997	2.02813e-06	102.38	RSYVKYAYKAEPYVASEYKTVHEELTKSMTT	YAYKAEPYVAS(1)EYK	11	2	0.2398	-0.178692	0.171908	-0.102877	0.347646	-0.0738458	0.449591
DOCK9	A0A0A0MSY4	37	S	Dedicator of cytokinesis protein 9	1	5.2426e-08	84.327	PLQYKDAAQGEVEAESPGPVPAKPKLIEPLD	DAAQGEVEAES(1)PGPVPAKPK	11	3	1.2594	-0.42341	NA	-0.0543174	NA	-0.278689	NA
SCAF8	Q9UPN6	617	S	Protein SCAF8	0.999807	1.53279e-145	298.32	VKSSEPVKETVQTTQSPTPVEKETVVTTQAE	SSEPVKETVQTTQS(1)PTPVEK	14	3	-0.4491	0.024406	0.813152	-0.00510065	0.939234	-0.00289948	0.97698
SCN5A	Q14524	457	S	Sodium channel protein;Sodium channel protein type 5 subunit alpha	0.843934	2.64758e-07	62.487	KKEHEALTIRGVDTVSRSSLEMSPLAPVNSH	GVDT(0.028)VS(0.844)RS(0.629)S(0.476)LEMS(0.023)PLAPVNSHERR	6	4	0.095556	0.00992041	NA	0.6515	NA	0.449112	NA
SMARCA4	P51532	610	S	Transcription activator BRG1	0.975848	1.71317e-132	262.19	QTPAIGPDGEPLDETSQMSDLPVKVIHVESG	KAENAEGQTPAIGPDGEPLDET(0.976)S(0.976)QMS(0.048)DLPVK	23	3	-0.73429	-0.0653352	0.683443	-0.395016	0.00983505	-0.288612	0.0609467
SMARCA4	P51532	613	S	Transcription activator BRG1	0.979177	1.71079e-118	255.57	AIGPDGEPLDETSQMSDLPVKVIHVESGKIL	KAENAEGQTPAIGPDGEPLDET(0.164)S(0.856)QMS(0.979)DLPVK	26	3	0.11005	-0.159112	0.220961	-0.653199	0.00373153	-0.528086	0.0224416
SMARCA4	P51532	1382	S	Transcription activator BRG1	0.96647	9.61629e-17	124.75	FGRGSRHRKEVDYSDSLTEKQWLKKITGKDI	EVDYS(0.007)DS(0.966)LT(0.027)EK	7	2	-0.22242	-0.504634	0.395733	-0.543525	0.0820694	-0.0733838	0.824284
SMARCA4	P51532	1452	S	Transcription activator BRG1	1	1.55839e-36	191.4	SKKQKKRGRPPAEKLSPNPPNLTKKMKKIVD	GRPPAEKLS(1)PNPPNLTK	9	3	0.80337	-0.069405	0.455107	-0.0500566	0.572808	0.00377202	0.973443
SMARCA4	P51532	695	S	Transcription activator BRG1	1	1.26148e-47	207.88	PTLPVEEKKKIPDPDSDDVSEVDARHIIENA	KKIPDPDS(1)DDVS(1)EVDAR	8	3	-0.8201	0.0858463	0.491739	0.0330262	0.640323	-0.0332432	0.80963
SMARCA4	P51532	699	S	Transcription activator BRG1	1	3.53757e-27	166.35	VEEKKKIPDPDSDDVSEVDARHIIENAKQDV	KKIPDPDS(1)DDVS(1)EVDAR	12	3	-0.8201	-0.0833792	0.68599	0.094	0.424704	0.123645	0.526225
CCM2	Q9BSQ5	384	S	Malcavernin	0.999988	2.46233e-05	100.08	LETIGVKDGRGIITDSFGRHRRALSTTSSST	GIITDS(1)FGR	6	2	0.54254	-0.302187	0.052988	-0.272839	0.0297927	0.00622806	0.952068
FLJ33167;PRIMPOL	Q96LW4	255	S	DNA-directed primase/polymerase protein	1	4.4711e-47	196.44	EESWTSNSKKLERLGSAEQSSPDLSFLVVKN	LGS(1)AEQSSPDLSFLVVK	3	2	-0.27199	0.382536	0.107687	0.590504	0.0224237	0.165743	0.225605
RNF213	Q63HN8	2273	S	E3 ubiquitin-protein ligase RNF213	1	1.30841e-162	268.74	MARDFATPSLHTSDQSPGKHMVTMDGVREED	DFATPSLHTSDQS(1)PGK	13	2	-0.97968	-0.0349887	0.73676	-0.0485994	0.517062	0.0430076	0.666575
RNF213	Q63HN8	1258	S	E3 ubiquitin-protein ligase RNF213	0.999859	2.63391e-32	138.05	PLSEPKEDQEAAELLSEPEEESERHILELEE	EAAEPLSEPKEDQEAAELLS(1)EPEEESER	20	3	3.2121	-0.16704	0.31139	-0.396228	0.0240176	-0.209853	0.206505
STAU2	Q9NUL3	455	S	Double-stranded RNA-binding protein Staufen homolog 2	0.981927	9.18149e-70	212.88	SPKDMNQPSSSFFSISPTSNSSATIARELLM	DMNQPSSSFFS(0.001)IS(0.982)PT(0.014)S(0.003)NSSATIAR	13	2	-0.60859	-0.0432095	0.635372	-0.00994253	0.940852	0.0446411	0.697391
STAU2	Q9NUL3	440	S	Double-stranded RNA-binding protein Staufen homolog 2	0.999923	8.73442e-05	96.626	ASRHKVISGTTLGYLSPKDMNQPSSSFFSIS	VISGTTLGYLS(1)PK	11	2	1.2866	-0.222004	0.109583	-0.266569	0.318824	-0.0277607	0.927782
NAV2	Q8IVL1	1480	S	Neuron navigator 2	0.999977	6.48187e-47	193.65	TPFVRTNSVKTTLSESPLSSPAASPKFCRST	TTLSES(1)PLS(0.113)S(0.89)PAAS(0.997)PK	6	2	-0.85856	-0.220655	0.172708	-0.19726	0.189399	-0.105889	0.565367
NAV2	Q8IVL1	1484	S	Neuron navigator 2	0.909698	6.48187e-47	193.65	RTNSVKTTLSESPLSSPAASPKFCRSTLPRK	TTLSES(1)PLS(0.09)S(0.91)PAAS(1)PK	10	2	-0.95103	-0.220655	0.172708	-0.19726	0.189399	-0.105889	0.565367
NAV2	Q8IVL1	1488	S	Neuron navigator 2	0.999994	6.48187e-47	193.65	VKTTLSESPLSSPAASPKFCRSTLPRKQDSD	TTLSES(1)PLS(0.09)S(0.91)PAAS(1)PK	14	2	-0.95103	-0.220655	0.172708	-0.19726	0.189399	-0.105889	0.565367
TMF1	P82094	928	S	TATA element modulatory factor	0.929533	0.00231855	43.841	QETIKEKERKPFSVSSTPTMSRSSSISGVDM	ERKPFS(0.001)VS(0.048)S(0.93)T(0.888)PT(0.106)MS(0.027)R	9	3	-0.099782	0.269821	0.123915	-0.131284	0.329469	-0.198379	0.238959
TMF1	P82094	77	S	TATA element modulatory factor	0.994146	0.00284059	44.925	WGLKSNTEPQSPPIASPKAITKPVRRTVVDE	SNTEPQS(0.006)PPIAS(0.994)PK	12	2	-0.20252	-0.194873	NA	0.291604	NA	0.179638	NA
TMF1	P82094	344	S	TATA element modulatory factor	0.999998	1.26619e-59	206.33	FSVQSLDSRSVSEINSDDELSGKGYALVPII	SVSEINS(1)DDELSGK	7	2	-0.35048	0.173347	0.113732	0.047622	0.500113	-0.16273	0.133477
SCAP	Q12770	851	S	Sterol regulatory element-binding protein cleavage-activating protein	1	0.000711199	53.515	RLSDGGKAGPEEPGDSPPLRHRPRGPPPPSL	AGPEEPGDS(1)PPLRHRPR	9	3	0.80218	-0.132811	0.353592	-0.254755	0.38335	0.100007	0.40038
SCAP	Q12770	822	S	Sterol regulatory element-binding protein cleavage-activating protein	0.999909	1.99364e-13	110.73	GDCLTRIPRPGQRRDSGVGSGLEAQESWERL	RDS(1)GVGSGLEAQESWER	3	2	-0.80007	0.534858	NA	0.0822938	NA	-0.410467	NA
SCAP	Q12770	838	S	Sterol regulatory element-binding protein cleavage-activating protein	0.999997	1.99364e-13	110.73	GVGSGLEAQESWERLSDGGKAGPEEPGDSPP	RDS(0.998)GVGS(0.002)GLEAQESWERLS(1)DGGK	19	3	-1.1264	-0.306573	NA	0.031254	NA	0.305679	NA
ZNF503	Q96F45	102	S	Zinc finger protein 503	0.996858	2.18819e-19	108.07	ILHPEYLQPLPSTPVSPIELDAKKSPLALLA	TGHILHPEYLQPLPST(0.003)PVS(0.997)PIELDAK	19	3	0.28084	0.0649977	0.690075	0.109129	0.299653	-0.0723128	0.674913
LPHN3	Q9HAR2	1395	S	Latrophilin-3	0.999935	0.0311516	32.949	PPPAKCGDAEDVYYKSMPNLGSRNHVHQLHT	S(1)MPNLGSR	1	2	-1.6951	NA	NA	NA	NA	NA	NA
BTAF1	O14981	234	S	TATA-binding protein-associated factor 172	0.84984	0.000312707	55.784	FAKQRSRDAVETNEKSNDSTDGEPEEKRRKI	DAVET(0.104)NEKS(0.85)NDS(0.772)T(0.274)DGEPEEK	9	3	-0.17634	0.418568	NA	0.230326	NA	-0.158912	NA
BTAF1	O14981	237	S	TATA-binding protein-associated factor 172	0.772484	0.000312707	55.784	QRSRDAVETNEKSNDSTDGEPEEKRRKIANV	DAVET(0.104)NEKS(0.85)NDS(0.772)T(0.274)DGEPEEK	12	3	-0.17634	0.418568	NA	0.230326	NA	-0.158912	NA
SKP2	Q13309	64	S	S-phase kinase-associated protein 2	0.999872	7.76927e-168	244.73	ENIPQELLSNLGHPESPPRKRLKSKGSDKDF	EEPDSENIPQELLSNLGHPES(1)PPRK	21	4	-0.22512	-0.367935	0.371241	-0.186285	0.0675378	0.203379	0.50802
FAM65A	Q6ZS17	351	S	Protein FAM65A	0.999147	7.3901e-12	99.545	NKASTVTKRFSTYSQSPPDTPSLREQAFYNM	RFSTYSQS(0.999)PPDTPSLR	8	3	-0.54781	-0.175033	0.591993	-0.182737	0.0694968	-0.0102905	0.973519
FAM65A	Q6ZS17	114	S	Protein FAM65A	0.999614	0.000133845	72.433	EQEKLQGQIRESKRNSRLGFLYDLDKQVKSI	RNS(1)RLGFLYDLDK	3	3	0.062135	-1.61599	NA	-0.380709	NA	1.04942	NA
FAM65A	H3BMG9	36	S	Protein FAM65A	0.998945	2.62849e-05	86.263	RPQRRLLSARVNRSQSFAGVLGSHERGPRAY	S(0.001)QS(0.999)FAGVLGSHERGPR	3	3	-0.82777	-0.108138	0.506866	-0.204504	0.0876943	-0.0396229	0.824021
RBL2	Q08999	1112	S	Retinoblastoma-like protein 2	0.901834	5.32549e-05	73.107	TPTKKRGILLEDGSESPAKRICPENHSALLR	GILLEDGS(0.098)ES(0.902)PAK	10	2	0.22369	-0.27141	0.226192	-0.138989	0.621848	0.312345	0.313099
RBL2	Q08999	1080	S	Retinoblastoma-like protein 2	0.887071	4.3617e-10	120.67	TMLSPREKIFYYFSNSPSKRLREINSMIRTG	IFYYFS(0.003)NS(0.887)PS(0.11)K	8	2	-0.046348	-0.0598989	0.824243	-0.128397	0.104737	-0.069714	0.817695
RBL2	Q08999	662	S	Retinoblastoma-like protein 2	0.918153	4.30268e-06	59.79	TEVRADTGGLGRSITSPTTLYDRYSSPPAST	SIT(0.078)S(0.918)PT(0.005)T(0.008)LY(0.007)DRY(0.079)S(0.392)S(0.392)PPAS(0.037)T(0.037)T(0.046)R	4	3	0.86365	0.157194	0.791298	0.0372994	0.606919	-0.0956621	0.855319
RBL2	Q08999	1035	S	Retinoblastoma-like protein 2	0.996768	3.70236e-09	80.827	FAMKYSQANMDAPPLSPYPFVRTGSPRRIQL	YSQANMDAPPLS(0.997)PY(0.003)PFVR	12	2	-0.50442	-0.1056	0.83405	-0.499259	0.00338291	-0.467633	0.425801
SCAF11	Q99590	796	S	Protein SCAF11	0.813908	2.04402e-05	49.22	IDKTKKPRTRRSRFHSPSTTWSPNKDTPQEK	S(0.069)RFHS(0.814)PS(0.293)T(0.293)T(0.293)WS(0.239)PNKDTPQEK	5	3	0.61726	-1.3987	NA	-1.04469	NA	0.163112	NA
SCAF11	Q99590	405	S	Protein SCAF11	0.997693	1.93144e-80	235.9	LRSSVAAPEKSSSNDSVDEETAESDTSPVLE	SSS(0.002)NDS(0.998)VDEETAESDTSPVLEK	6	2	-0.26263	-0.524645	NA	-0.0645403	NA	0.565402	NA
SCAF11	Q99590	608	S	Protein SCAF11	0.962153	2.54284e-10	81.425	TEHKDFTLKTEELIESPKLESSEGEIIQTVD	TEELIES(0.962)PKLES(0.014)S(0.024)EGEIIQTVDR	7	3	0.41566	-0.748651	NA	-0.82355	NA	-0.051459	NA
CEP95	Q96GE4	449	S	Centrosomal protein of 95 kDa	0.982833	0.00717758	54.768	RPGLSMRRKPPYRSHSLSPSPVNKHKQFHLE	S(0.016)HS(0.983)LS(0.95)PS(0.052)PVNK	3	2	0.45089	0.53436	NA	0.0869196	NA	-0.455574	NA
CEP95	Q96GE4	451	S	Centrosomal protein of 95 kDa	0.962039	0.00717758	54.768	GLSMRRKPPYRSHSLSPSPVNKHKQFHLERK	S(0.033)HS(0.967)LS(0.962)PS(0.038)PVNK	5	2	-0.0097248	0.53436	NA	0.0869196	NA	-0.455574	NA
ADSL	P30566	9	S	Adenylosuccinate lyase	0.999997	1.77983e-39	198.64	_______MAAGGDHGSPDSYRSPLASRYASP	AAGGDHGS(1)PDSYRSPLASR	8	3	-0.3973	0.0878258	0.396815	0.0234068	0.742025	-0.120609	0.258943
ADSL	P30566	15	S	Adenylosuccinate lyase	0.935337	1.07982e-23	142.95	_MAAGGDHGSPDSYRSPLASRYASPEMCFVF	AAGGDHGS(1)PDS(0.062)Y(0.002)RS(0.935)PLASR	14	3	0.13829	0.160726	0.289527	0.0035029	0.974142	-0.145519	0.34618
MAP4K2	Q12851	328	S	Mitogen-activated protein kinase kinase kinase kinase 2	0.852753	3.38079e-08	90.337	TIHSRGQHGPAERTPSEIQFHQVKFGAPRRK	GQHGPAERT(0.147)PS(0.853)EIQFHQVK	11	4	-0.80761	-0.0307344	0.866152	0.235597	0.034265	0.314685	0.0525446
MAP4K2	Q12851	385	S	Mitogen-activated protein kinase kinase kinase kinase 2	0.804714	1.67845e-67	209.52	QSVQEALEERSLTIRSASEFQELDSPDDTMG	S(0.002)LT(0.013)IRS(0.805)AS(0.18)EFQELDS(1)PDDTMGTIK	6	3	0.72516	-0.275015	0.161802	0.128751	0.470651	0.391555	0.0562902
MAP4K2	Q12851	394	S	Mitogen-activated protein kinase kinase kinase kinase 2	0.999982	1.89438e-123	278.23	RSLTIRSASEFQELDSPDDTMGTIKRAPFLG	SASEFQELDS(1)PDDTMGTIK	10	2	0.12935	0.0920912	0.578177	0.102104	0.181089	0.0798853	0.58717
TVP23C;TVP23B	Q9NYZ1	6	S	Golgi apparatus membrane protein TVP23 homolog C;Golgi apparatus membrane protein TVP23 homolog B	0.999617	7.8212e-51	186.46	__________MLQQDSNDDTEDVSLFDAEEE	MLQQDS(1)NDDTEDVSLFDAEEETTNRPR	6	3	-0.62842	-0.00587965	0.957631	0.360144	0.0163199	0.330938	0.0197098
ZFP91	Q96JP5	83	S	E3 ubiquitin-protein ligase ZFP91	0.990336	9.34e-20	114.66	VSRRRKAEYPRRRRSSPSARPPDVPGQQPQA	RS(0.008)S(0.99)PS(0.001)ARPPDVPGQQPQAAK	3	3	-0.62466	-0.0886765	0.382396	0.213536	0.0301823	0.283521	0.0938235
ZFP91	Q96JP5	103	S	E3 ubiquitin-protein ligase ZFP91	0.961522	9.34e-20	95.386	PPDVPGQQPQAAKSPSPVQGKKSPRLLCIEK	S(0.478)S(0.478)PS(0.044)ARPPDVPGQQPQAAKS(0.038)PS(0.962)PVQGK	22	3	0.50752	-0.313143	0.115408	-0.222828	0.0896796	0.0489332	0.709708
NCAPH2	Q6IBW4	284	S	Condensin-2 complex subunit H2	0.935741	7.96397e-05	62.565	EASAPKAALEPKESRSPQQSAALPRRYMLRE	AALEPKES(0.057)RS(0.936)PQQS(0.007)AALPR	10	3	2.8202	-0.150401	NA	-0.192843	NA	-0.103302	NA
NCAPH2	Q6IBW4	492	S	Condensin-2 complex subunit H2	0.999993	9.53069e-10	136.7	LFIATSQKFVQETELSQRIRDWEDTVQPLLQ	FVQETELS(1)QR	8	2	1.1531	1.64987	0.00267366	1.73851	0.0275506	0.11488	0.763759
NCAPH2	Q6IBW4	208	S	Condensin-2 complex subunit H2	0.916388	9.68222e-11	68.269	MLEPEGMSPMEPAGVSPMPGTQKDTGRTEEQ	GAFMLEPEGMSPMEPAGVS(0.916)PMPGT(0.084)QK	19	2	0.11989	0.256153	0.132854	0.151489	0.347657	-0.21922	0.183409
PPAN	Q9NQ55	359	S	Suppressor of SWI4 1 homolog	1	4.59918e-59	206.8	RKKSLEGMKKARVGGSDEEASGIPSRTASLE	VGGS(1)DEEASGIPSR	4	2	-0.60907	0.161502	0.20248	0.160912	0.182595	-0.0303364	0.866677
KIAA0754	O94854	120	S	Uncharacterized protein KIAA0754	0.794556	0.00587109	63.72	ATSGNTDVMQESRFSSATWPRATKSLAKGGF	FSS(0.795)AT(0.205)WPR	3	2	0.074118	-0.711204	NA	-0.288523	NA	0.529571	NA
TGIF2	Q9GZN2	2	S	Homeobox protein TGIF2	1	1.69302e-20	163.96	______________MSDSDLGEDEGLLSLAG	S(1)DS(1)DLGEDEGLLSLAGK	1	2	0.034399	0.267116	NA	0.222063	NA	-0.0935865	NA
TGIF2	Q9GZN2	4	S	Homeobox protein TGIF2	1	1.69302e-20	163.96	____________MSDSDLGEDEGLLSLAGKR	S(1)DS(1)DLGEDEGLLSLAGK	3	2	0.034399	0.267116	NA	0.222063	NA	-0.0935865	NA
TKT	P29401	295	S	Transketolase	1	2.11558e-08	101.76	SKKKILATPPQEDAPSVDIANIRMPSLPSYK	ILATPPQEDAPS(1)VDIANIR	12	2	0.79109	0.0215558	0.905433	-0.0437039	0.565224	-0.0316374	0.856034
PI4KB	Q9UBF8	277	S	Phosphatidylinositol 4-kinase beta	0.999808	3.24159e-39	170.86	DTGLSPSKRTHQRSKSDATASISLSSNLKRT	SKS(1)DATASISLSSNLK	3	2	0.59729	0.291227	0.225073	0.0370002	0.750781	-0.114385	0.413901
PI4KB	Q9UBF8	428	S	Phosphatidylinositol 4-kinase beta	0.999991	0.00957675	44.553	SVPARIPENRIRSTRSVENLPECGITHEQRA	S(1)VENLPECGITHEQR	1	2	-0.6803	0.315218	NA	0.484087	NA	0.184852	NA
MED24	O75448	862	S	Mediator of RNA polymerase II transcription subunit 24	0.999394	1.84841e-211	336.14	FPLDDVQPSKLMRLLSSNEDDANILSSPTDR	LLS(0.999)S(0.001)NEDDANILSSPTDR	3	2	-0.062388	0.201937	0.408144	0.327564	0.101271	0.124234	0.256415
MED24	O75448	873	S	Mediator of RNA polymerase II transcription subunit 24	0.995481	6.16105e-238	347.69	MRLLSSNEDDANILSSPTDRSMSSSLSASQL	LLSSNEDDANILS(0.004)S(0.995)PTDR	14	2	0.1694	0.214606	0.352724	-0.0541343	0.667267	-0.179266	0.271073
NAA15	Q9BXJ9	588	S	N-alpha-acetyltransferase 15, NatA auxiliary subunit	0.999952	1.21355e-110	258.09	LTDENKEHEADTANMSDKELKKLRNKQRRAQ	LHDNPLTDENKEHEADTANMS(1)DK	21	3	0.11032	0.0202565	0.878582	-0.011118	0.907584	-0.0508609	0.699394
NAA15	Q9BXJ9	302	S	N-alpha-acetyltransferase 15, NatA auxiliary subunit	1	0.00227899	40.672	YPRGLVPRRLPLNFLSGEKFKECLDKFLRMN	RLPLNFLS(1)GEK	8	2	0.7723	-0.659928	NA	-0.0586082	NA	0.355242	NA
	A0A0B4J229	272	S		1	0.0112905	22.383	RAGLAWSPCSRRQLLSLLRPVPPSPLPLLAT	RQLLS(1)LLR	5	2	-0.14193	-0.224215	0.5763	-0.0154972	0.91999	0.168452	0.55372
VPS13A	Q96RL7	3171	S	Vacuolar protein sorting-associated protein 13A	0.970778	0.0017537	47.837	DARWILTKLQEAREPSPSL____________	LQEAREPS(0.971)PS(0.029)L	8	2	1.0998	-0.257476	NA	-0.14409	NA	0.0897693	NA
TUBB3;TUBB;TUBB4B;TUBB2B;TUBB2A	Q13509	115	S	Tubulin beta-3 chain;Tubulin beta chain;Tubulin beta-4B chain;Tubulin beta-2B chain;Tubulin beta-2A chain	0.999998	8.68622e-08	89.167	NWAKGHYTEGAELVDSVLDVVRKEAESCDCL;NWAKGHYTEGAELVDSVLDVVRKECENCDCL;NWAKGHYTEGAELVDSVLDVVRKESESCDCL	GHYTEGAELVDS(1)VLDVVRK	12	3	0.33503	0.119688	NA	0.381948	NA	0.206643	NA
DLGAP4	Q9Y2H0	973	S	Disks large-associated protein 4	0.999567	1.18945e-33	153.03	KRLLAAKRAASVRQNSATESADSIEIYVPEA	QNS(1)ATESADSIEIYVPEAQTRL	3	2	-0.14608	0.354998	0.129082	0.456361	0.0927052	0.171941	0.478092
MECOM	Q03112	538	S	MDS1 and EVI1 complex locus protein EVI1	1	5.15757e-08	90.364	PDRDLRSLPLKMEPQSPGEVKKLQKGSSESP	SLPLKMEPQS(1)PGEVK	10	2	0.95313	-0.146788	0.318581	-0.358101	0.0323354	-0.204754	0.187002
ZNF574	Q6ZN55	164	S	Zinc finger protein 574	0.993959	0.00546737	44.33	LRATPTKAPAPVVLGSPVVLGPPVGQARVAV	QT(0.354)HLRAT(0.453)PT(0.199)KAPAPVVLGS(0.994)PVVLGPPVGQAR	19	4	0.52049	-2.34835	NA	-1.91409	NA	0.481506	NA
ZCCHC11	Q5TAX3	156	S	Terminal uridylyltransferase 4	0.973518	6.32092e-11	106.12	EKASSYQMKSEKVPSSPAEAEKGPSLLLKDM	SEKVPS(0.026)S(0.974)PAEAEKGPSLLLK	7	3	0.46084	0.0130031	0.944064	0.122391	0.202115	0.0951207	0.592766
ZSCAN2	Q7Z7L9	172	S	Zinc finger and SCAN domain-containing protein 2	0.960184	8.7156e-05	59.399	RKIFSEMPEGESAQHSDGESDFERDAGIQRL	KIFSEMPEGES(0.008)AQHS(0.96)DGES(0.032)DFERDAGIQR	15	4	-0.56032	0.230671	0.20592	0.384078	0.06243	0.0987755	0.47611
TMCC2	O75069	464	S	Transmembrane and coiled-coil domains protein 2	0.854017	0.00112799	36.232	LEDGPPEEAARALSGSATLVSSPKYGSDDEC	ALS(0.087)GS(0.854)AT(0.056)LVS(0.001)S(0.002)PK	5	2	0.30917	-0.318038	NA	-0.649593	NA	-0.382589	NA
TMCC2	O75069	438	S	Transmembrane and coiled-coil domains protein 2	1	2.37678e-05	44.282	SKPREFASLIRNKFGSADNIAHLKDPLEDGP	NKFGS(1)ADNIAHLKDPLEDGPPEEAAR	5	4	-1.0531	-0.625446	0.0182601	-0.718004	0.0237338	-0.0842172	0.710869
DLG1	Q12959	568	S	Disks large homolog 1	0.967589	8.31217e-09	84.637	FEAKIHDLREQMMNSSISSGSGSLRTSQKRS	IHDLREQMMNS(0.032)S(0.968)IS(0.211)S(0.575)GS(0.174)GS(0.04)LR	12	3	1.2256	-0.014401	0.936005	-0.092421	0.445658	-0.114383	0.555104
DLG1	Q12959	571	S	Disks large homolog 1	0.965569	8.55089e-29	142.33	KIHDLREQMMNSSISSGSGSLRTSQKRSLYV	IHDLREQMMNSSIS(0.014)S(0.966)GS(0.019)GS(0.002)LR	15	3	-0.30435	0.420537	0.100168	0.0748373	0.530419	-0.312891	0.120202
DLG1	Q12959	575	S	Disks large homolog 1	0.992736	6.97295e-74	218.62	LREQMMNSSISSGSGSLRTSQKRSLYVRALF	IHDLREQMMNSSISSGS(0.005)GS(0.993)LRT(0.001)SQK	19	4	0.24112	0.337789	0.0194187	0.151116	0.101548	-0.23684	0.0808347
DLG1	Q12959	158	S	Disks large homolog 1	0.991401	5.97575e-31	176.52	SEIENVHGFVSHSHISPIKANPPPVLVNTDS	NLSEIENVHGFVS(0.001)HS(0.008)HIS(0.991)PIK	18	3	0.58896	0.0193802	0.918418	-0.130444	0.402922	-0.105935	0.35326
DLG1	Q12959	834	S	Disks large homolog 1	1	0.00590467	39.395	QIAQLYPISIFIKPKSMENIMEMNKRLTEEQ	S(1)MENIMEMNK	1	2	0.83565	0.376402	NA	-0.260238	NA	-0.167393	NA
NELFA	Q9H3P2	363	S	Negative elongation factor A	0.995788	3.57344e-14	129.47	SSREASRPPEEPSAPSPTLPAQFKQRAPMYN	EASRPPEEPS(0.001)APS(0.996)PT(0.003)LPAQFK	13	3	-0.15882	-0.13631	0.275977	-0.149539	0.0861277	-0.0099212	0.950739
RPSA	P08865	43	S	40S ribosomal protein SA	0.999919	7.9348e-05	61.365	TNLDFQMEQYIYKRKSDGIYIINLKRTWEKL	RKS(1)DGIYIINLK	3	3	-0.46936	-0.187181	NA	0.199876	NA	-0.0335252	NA
ABI2	Q9NYB9	227	S	Abl interactor 2	0.99971	3.83696e-11	139.95	DYVPSPTRNMAPSQQSPVRTASVNQRNRTYS	NMAPSQQS(1)PVRTASVNQR	8	3	-0.27471	-0.0821216	0.783979	-0.0973702	0.18968	0.0137415	0.963316
ABI2	Q9NYB9	183	S	Abl interactor 2	0.998678	7.59594e-06	112.53	MGGLPRTTPPTQKPPSPPMSGKGTLGRHSPY	TTPPTQKPPS(0.999)PPMS(0.001)GK	10	2	-0.029098	-0.120368	0.401273	-0.0773445	0.461476	0.0615954	0.645265
PEX1	O43933	1211	S	Peroxisome biogenesis factor 1	0.999935	4.60263e-60	212.41	LRADISIIKGRYRSQSGEDESMNQPGPIKTR	SQS(1)GEDESMNQPGPIK	3	2	0.66317	-0.0796213	0.40742	0.216852	0.119773	0.258798	0.133418
SYNE1	Q8NF91	8305	S	Nesprin-1	1	4.99293e-08	105.42	DLSRDLESAMSRALPSEDEEGQDDKDFYLRG	ALPS(1)EDEEGQDDKDFYLR	4	2	-0.25484	-0.0968974	0.444586	-0.165729	0.0651364	-0.0636916	0.636304
SYNE1	Q8NF91	7732	S	Nesprin-1	0.827946	0.00129123	36.166	LENAVGSWTDDLTQLSLLKDTLSAYISADDI	ELENAVGS(0.203)WT(0.243)DDLT(0.726)QLS(0.828)LLK	17	3	-0.96971	-2.94909	NA	0.0506062	NA	3.02777	NA
PVR	P15151	406	S	Poliovirus receptor	0.767521	0.0030248	42.71	SANGHVSYSAVSRENSSSQDPQTEGTR____	ENS(0.768)S(0.213)S(0.019)QDPQTEGTR	3	2	-1.6019	0.0540844	NA	0.545771	NA	0.642471	NA
RABGAP1L	Q5R372	490	S	Rab GTPase-activating protein 1-like	0.960595	6.67487e-112	203.06	GGGPMSPQDDEAEEESDNELSSGTGDVSKDC	ESDKEEPVTPTSGGGPMSPQDDEAEEES(0.961)DNELS(0.029)S(0.007)GT(0.003)GDVSK	28	3	-0.99134	-0.606847	NA	-0.184244	NA	0.484808	NA
ARL6IP4	Q66PJ3	332	S	ADP-ribosylation factor-like protein 6-interacting protein 4	1	1.49646e-208	289.59	QVEALPGPSLDQWHRSAGEEEDGPVLTDEQK	S(1)AGEEEDGPVLTDEQK	1	2	-0.84718	0.0178645	0.845448	0.00295811	0.979689	0.0115692	0.922874
MAP9	Q49MG5	79	S	Microtubule-associated protein 9	1	2.04683e-35	186.68	ADENSVNKKMNDFHISDDEEKNPSKLLFLKT	MNDFHIS(1)DDEEKNPSK	7	3	-0.45831	-0.0668235	0.61435	0.0724626	0.519233	0.287229	0.117897
DDX46	Q7L014	804	S	Probable ATP-dependent RNA helicase DDX46	1	3.84593e-49	171.68	NERKKLQKAALGLQDSDDEDAAVDIDEQIES	AALGLQDS(1)DDEDAAVDIDEQIESMFNSK	8	3	-0.53627	0.536103	0.0693879	0.0710197	0.364615	-0.439283	0.149984
THOC2	Q8NI27	1450	S	THO complex subunit 2	0.953192	5.83102e-05	98.175	SAKLYINHTPPPLSKSKEREMDKKDLDKSRE	LYINHTPPPLS(0.047)KS(0.953)K	13	3	-1.0432	0.134748	0.367635	-0.106658	0.306836	-0.477553	0.0493141
HLTF	Q14527	397	S	Helicase-like transcription factor	1	2.44293e-27	161.44	SSRPKRRKTAVQYIESSDSEEIETSELPQKM	TAVQYIES(1)S(1)DS(1)EEIETSELPQK	8	2	1.1206	0.311752	0.263235	-0.189419	0.145527	-0.514743	0.0625188
HLTF	Q14527	398	S	Helicase-like transcription factor	1	2.44293e-27	161.44	SRPKRRKTAVQYIESSDSEEIETSELPQKMK	TAVQYIES(1)S(1)DS(1)EEIETSELPQK	9	2	1.1206	0.568609	0.0245128	0.0485009	0.746312	-0.53958	0.0483217
HLTF	Q14527	400	S	Helicase-like transcription factor	1	2.44293e-27	161.44	PKRRKTAVQYIESSDSEEIETSELPQKMKGK	TAVQYIES(1)S(1)DS(1)EEIETSELPQK	11	2	1.1206	0.619306	0.0187104	0.0332457	0.813852	-0.605595	0.0241882
ABLIM3	O94929	373	S	Actin-binding LIM protein 3	0.988784	0.000859199	61.773	QDIYENLDLRQRRASSPGYIDSPTYSRQGMS	AS(0.011)S(0.989)PGYIDSPTYSR	3	2	-0.49677	0.460408	0.039021	0.03135	0.738853	-0.396272	0.0497557
BEND4	Q6ZU67	199	S	BEN domain-containing protein 4	0.992681	0.000587378	42.692	CGGKLLDSNHSQSMISCVKQEGSSYNERQEH	LLDS(0.123)NHS(0.379)QS(0.506)MIS(0.993)CVK	12	2	1.0452	0.968865	NA	-0.448587	NA	-1.2453	NA
GCLC	P48506	8	S	Glutamate--cysteine ligase catalytic subunit	0.998376	4.83433e-11	120.5	________MGLLSQGSPLSWEETKRHADHVR	GLLSQGS(0.998)PLS(0.002)WEETK	7	2	-0.31448	-0.18751	NA	0.124196	NA	0.327227	NA
PACSIN3	Q9UKS6	383	S	Protein kinase C and casein kinase substrate in neurons protein 3	1	7.93794e-12	85.921	VRALYDYAGQEADELSFRAGEELLKMSEEDE	ALYDYAGQEADELS(1)FRAGEELLK	14	3	-0.051793	-1.01121	NA	-0.544856	NA	0.462052	NA
PACSIN3	Q9UKS6	354	S	Protein kinase C and casein kinase substrate in neurons protein 3	0.987638	2.03927e-49	174.13	PQSPGSPGTGQDEEWSDEESPRKAATGVRVR	DGTAPPPQSPGSPGTGQDEEWS(0.988)DEES(0.012)PRK	22	3	0.54463	-0.13859	0.246312	-0.319962	0.0309111	-0.130813	0.301348
PACSIN3	Q9UKS6	319	S	Protein kinase C and casein kinase substrate in neurons protein 3	0.999972	4.5427e-07	100.61	LDTQRTISRKEKGGRSPDEVTLTSIVPTRDG	GGRS(1)PDEVTLTSIVPTR	4	2	0.54563	-0.0756554	0.644731	-0.116757	0.251906	-0.0152853	0.909465
CD276	Q5ZPR3	523	S	CD276 antigen	0.77491	1.30659e-06	76.161	GEGEGSKTALQPLKHSDSKEDDGQEIA____	T(0.002)ALQPLKHS(0.775)DS(0.223)KEDDGQEIA	9	3	0.07691	0.452689	0.375972	0.166767	0.426548	-0.294716	0.311458
CD276	Q5ZPR3	525	S	CD276 antigen	0.995071	3.80506e-63	223.57	GEGSKTALQPLKHSDSKEDDGQEIA______	TALQPLKHS(0.005)DS(0.995)KEDDGQEIA	11	2	0.97012	0.269216	0.576134	0.120525	0.464894	-0.262067	0.440162
NUMBL	Q9Y6R0	224	S	Numb-like protein	0.995499	0.000267696	60.618	TAAFDASRTSFAREGSFRLSGGGRPAEREAP	EGS(0.995)FRLS(0.005)GGGRPAER	3	3	0.20358	0.0979441	0.477653	0.0511709	0.612471	-0.104836	0.454786
NUMBL;NUMB	Q9Y6R0	305	S	Numb-like protein;Protein numb homolog	1	2.98906e-10	111.74	IPRRHAPIEQLARQGSFRGFPALSQKMSPFK;IPRRHAPLEQLVRQGSFRGFPALSQKNSPFK	QGS(1)FRGFPALSQK	3	2	-0.66981	0.0781384	0.777889	0.119848	0.601967	-0.00970384	0.927843
NUMBL	Q9Y6R0	324	S	Numb-like protein	1	1.14698e-12	131.81	FPALSQKNSPFKRQLSLRLNELPSTLQRRTD	RQLS(1)LRLNELPSTLQR	4	3	-0.48247	0.296082	0.0826385	0.0743155	0.64797	-0.225699	0.108875
NUMBL	Q9Y6R0	411	S	Numb-like protein	0.998418	1.07988e-19	151.13	VPPAAAFQPGHKRTPSEAERWLEEVSQVAKA	T(0.002)PS(0.998)EAERWLEEVSQVAK	3	2	0.97952	0.347212	NA	0.263395	NA	-0.11516	NA
BAZ2A	Q9UIF9	1397	S	Bromodomain adjacent to zinc finger domain protein 2A	0.995862	1.87956e-08	122.47	LAPKRRAGDPGEMPQSPTGLGQPKRRGRPPS	RRAGDPGEMPQS(0.996)PT(0.004)GLGQPK	12	3	1.0073	-0.282094	0.501901	0.0912237	0.809692	0.408308	0.0131702
BAZ2A	Q9UIF9	1783	S	Bromodomain adjacent to zinc finger domain protein 2A	0.819078	0.0130029	34.354	RESPAAGPRYSEEGLSPSKRRRLSMRNHHSD	YSEEGLS(0.819)PS(0.181)K	7	2	0.89626	0.415867	NA	1.92212	NA	1.50376	NA
MBD6	Q96DN6	975	S	Methyl-CpG-binding domain protein 6	0.798914	1.5655e-05	102.7	TRNSNSSRQDITLEPSPTARAAVPLPPRARP	QDITLEPS(0.799)PT(0.201)AR	8	2	1.7868	-0.156414	0.306297	0.463282	0.030956	0.6344	0.0142181
PAPOLA	P51003	24	S	Poly(A) polymerase alpha	0.989788	3.53395e-26	160.75	GSQQTQPPQKHYGITSPISLAAPKETDCVLT	HYGIT(0.01)S(0.99)PISLAAPK	6	2	0.66211	-0.453953	NA	-0.461402	NA	0.0210533	NA
TTC7B	Q86TV6	673	S	Tetratricopeptide repeat protein 7B	1	1.68988e-06	84.754	VHATSVAASRVEQALSEVASSLQSSAPKQGP	VEQALS(1)EVAS(0.984)S(0.984)LQS(0.025)S(0.008)APK	6	2	0.69602	-0.50982	NA	0.115433	NA	0.64607	NA
TTC7B	Q86TV6	677	S	Tetratricopeptide repeat protein 7B	0.983694	1.68988e-06	84.754	SVAASRVEQALSEVASSLQSSAPKQGPLHPW	VEQALS(1)EVAS(0.984)S(0.984)LQS(0.025)S(0.008)APK	10	2	0.69602	-0.50982	NA	0.115433	NA	0.64607	NA
TTC7B	Q86TV6	678	S	Tetratricopeptide repeat protein 7B	0.983694	1.68988e-06	84.754	VAASRVEQALSEVASSLQSSAPKQGPLHPWM	VEQALS(1)EVAS(0.984)S(0.984)LQS(0.025)S(0.008)APK	11	2	0.69602	-0.50982	NA	0.115433	NA	0.64607	NA
ZNF106	Q9H2Y7	1370	S	Zinc finger protein 106	0.999941	1.84627e-28	165.92	LRKKKSLRAAHVPENSDTEQDVLTVKPVRKV	AAHVPENS(1)DTEQDVLTVKPVRK	8	4	0.12683	-0.143542	0.593581	-0.072175	0.336153	0.207865	0.218552
ZNF106	Q9H2Y7	1025	S	Zinc finger protein 106	0.999999	2.54599e-07	123.71	DGQSIRKKRRATGDGSSPELPSLERKNKRRK	ATGDGS(1)S(1)PELPSLERK	6	2	0.81713	0.300417	NA	0.127501	NA	-0.21786	NA
ZNF106	Q9H2Y7	1026	S	Zinc finger protein 106	1	2.54599e-07	123.71	GQSIRKKRRATGDGSSPELPSLERKNKRRKI	ATGDGS(1)S(1)PELPSLERK	7	2	0.81713	0.300417	NA	0.127501	NA	-0.21786	NA
ZNF106	Q9H2Y7	1328	S	Zinc finger protein 106	0.899792	6.96061e-21	85.549	RLSFASETPLEKEPHSPADQPEQQAESTLTS	LS(0.007)FAS(0.009)ET(0.083)PLEKEPHS(0.9)PADQPEQQAESTLTSAETR	15	3	1.1023	0.215661	0.166951	0.360908	0.0265615	0.147517	0.53971
GIT1	Q9Y2X7	410	S	ARF GTPase-activating protein GIT1	0.999946	1.77116e-111	268.75	EPLRSTGATRSNRARSMDSSDLSDGAVTLQE	S(1)MDSSDLSDGAVTLQEYLELKK	1	3	0.12484	0.426828	0.00914953	0.215494	0.071688	-0.125683	0.357288
GIT1	Q9Y2X7	413	S	ARF GTPase-activating protein GIT1	0.950932	1.52594e-28	161.41	RSTGATRSNRARSMDSSDLSDGAVTLQEYLE	ARS(0.994)MDS(0.951)S(0.055)DLSDGAVTLQEYLELKK	6	3	0.010475	0.121338	0.393649	-0.0376745	0.691889	-0.0970779	0.479259
GIT1	Q9Y2X7	592	S	ARF GTPase-activating protein GIT1	1	3.66432e-174	306.25	SQEGSRHTSKLSRHGSGADSDYENTQSGDPL	HGS(1)GADS(1)DYENTQSGDPLLGLEGKR	3	3	-0.14353	0.209621	0.439783	0.178629	0.2875	0.0597637	0.703481
GIT1	Q9Y2X7	596	S	ARF GTPase-activating protein GIT1	1	3.66432e-174	306.25	SRHTSKLSRHGSGADSDYENTQSGDPLLGLE	HGS(1)GADS(1)DYENTQSGDPLLGLEGKR	7	3	-0.14353	0.430698	0.0156224	0.228812	0.047234	-0.207339	0.0855164
GIT1	Q9Y2X7	536	S	ARF GTPase-activating protein GIT1	0.953274	1.23373e-41	175.66	GPPGDELTTRLQPFHSTELEDDAIYSVHVPA	LQPFHS(0.953)T(0.047)ELEDDAIYSVHVPAGLYR	6	3	0.94527	-0.0505431	0.583232	0.00827647	0.954518	0.0880647	0.56347
GIT1	Q9Y2X7	361	S	ARF GTPase-activating protein GIT1	0.990892	2.58779e-05	99.408	DILSEAKRRQQGKSLSSPTDNLELSLRSQSD	SLS(0.991)S(0.009)PTDNLELSLR	3	2	0.5503	0.0291207	0.827685	0.139424	0.0945707	0.157826	0.295625
GIT1	Q9Y2X7	362	S	ARF GTPase-activating protein GIT1	0.994545	1.61761e-06	120.9	ILSEAKRRQQGKSLSSPTDNLELSLRSQSDL	SLS(0.005)S(0.995)PTDNLELSLR	4	2	-0.24179	0.41079	0.134626	0.262817	0.121034	-0.068115	0.558498
GIT1	Q9Y2X7	385	S	ARF GTPase-activating protein GIT1	0.999931	2.47116e-12	79.972	SLRSQSDLDDQHDYDSVASDEDTDQEPLRST	SQSDLDDQHDY(0.999)DS(1)VAS(0.996)DEDT(0.004)DQEPLRSTGATR	13	3	-1.133	NA	NA	NA	NA	NA	NA
GIT1	Q9Y2X7	388	S	ARF GTPase-activating protein GIT1	0.999971	1.56712e-77	201.09	SQSDLDDQHDYDSVASDEDTDQEPLRSTGAT	SQSDLDDQHDYDSVAS(1)DEDTDQEPLR	16	3	0.69875	0.135104	0.29995	0.0864055	0.364406	-0.156601	0.139243
KIF18B	Q86Y91	413	S	Kinesin-like protein KIF18B	0.999918	0.00778902	41.389	VYEGGGQPPPQDLPGSPKSGPPPEHLPSSPL	KLQVYEGGGQPPPQDLPGS(1)PK	19	3	0.29393	-1.64449	NA	-1.54334	NA	0.219463	NA
PTOV1	Q86YD1	73	S	Prostate tumor-overexpressed gene 1 protein	0.95285	5.47684e-61	199.6	EGARVFGALGPIGPSSPGLTLGGLAVSEHRL	VFGALGPIGPS(0.044)S(0.953)PGLT(0.004)LGGLAVSEHR	12	3	-0.93857	0.0898484	0.751701	0.487013	0.00202229	0.403109	0.140842
	A0A0C4DGT3	803	S		0.965192	3.94596e-14	147.1	SYASGEGLKRSALSSSLRDLSEAGVHH____	SALSS(0.034)S(0.965)LRDLSEAGVHH	6	3	-0.19622	0.2953	0.159799	0.136994	0.0930767	-0.0530831	0.735999
MMACHC	Q9Y4U1	275	S	Methylmalonic aciduria and homocystinuria type C protein	0.999721	1.69051e-12	128.16	PGNPSRARSWLSPRVSPPASPGP________	SWLSPRVS(1)PPASPGP	8	2	-0.089221	-1.81843	NA	-0.257028	NA	1.75382	NA
MMACHC	Q9Y4U1	279	S	Methylmalonic aciduria and homocystinuria type C protein	0.999915	0.000266624	80.806	SRARSWLSPRVSPPASPGP____________	SWLS(0.009)PRVS(0.991)PPAS(1)PGP	12	2	-0.50511	NA	NA	NA	NA	NA	NA
SNX16	P57768	29	S	Sorting nexin-16	0.968626	0.00212429	36.341	NSASSFTTNRNQRSSSFGSVSTSSNSSKGQL	S(0.015)S(0.015)S(0.969)FGS(0.001)VSTSSNSSK	3	2	-1.6541	0.406795	0.12415	0.24987	0.0712833	-0.317289	0.135493
SNX16	P57768	286	S	Sorting nexin-16	0.957052	1.57664e-27	153.93	RIRTLSLEPEESLDVSETEGEQILKVESSAL	TLSLEPEESLDVS(0.957)ET(0.043)EGEQILK	13	2	2.3148	-0.0809127	0.691177	0.02807	0.820525	-0.0701326	0.605573
POLR2A	P24928	1966	S	DNA-directed RNA polymerase II subunit RPB1	0.890844	6.54966e-27	117.8	SPTYSLTSPAISPDDSDEEN___________	GSTYSPTSPGYSPTSPTYSLT(0.001)S(0.003)PAIS(0.105)PDDS(0.891)DEEN	30	3	-0.078451	NA	NA	NA	NA	NA	NA
POLR2A	P24928	1913	S	DNA-directed RNA polymerase II subunit RPB1	0.998975	3.05799e-12	100.67	TSPVYTPTSPKYSPTSPTYSPTSPKYSPTSP	YSPTS(0.999)PT(0.001)YSPTSPK	5	2	0.63235	-0.11633	0.351028	-0.161498	0.133364	-0.0714879	0.546203
POLR2A	P24928	1892	S	DNA-directed RNA polymerase II subunit RPB1	0.992664	7.62778e-22	105.09	TSPTYSPTTPKYSPTSPTYSPTSPVYTPTSP	YSPT(0.006)S(0.993)PT(0.002)YSPTSPVYTPTSPK	5	2	1.6567	-0.23011	NA	0.105276	NA	0.191436	NA
POLR2A	P24928	1878	S	DNA-directed RNA polymerase II subunit RPB1	0.992391	0.000125513	69.887	TSPKYSPTSPKYSPTSPTYSPTTPKYSPTSP	YSPT(0.004)S(0.992)PT(0.004)YSPTTPK	5	2	-0.2691	0.0171281	0.900266	-0.122885	0.199288	-0.247452	0.193624
POLR3E	Q9NVU0	161	S	DNA-directed RNA polymerase III subunit RPC5	1	4.67192e-187	313.7	DAKHREREAANEAGDSSQDEAEDDVKQITVR	EAANEAGDS(1)S(1)QDEAEDDVK	9	2	1.5046	-0.0208311	0.834324	0.424819	0.458016	0.315816	0.498874
POLR3E	Q9NVU0	162	S	DNA-directed RNA polymerase III subunit RPC5	1	2.89792e-75	224.75	AKHREREAANEAGDSSQDEAEDDVKQITVRF	EAANEAGDS(1)S(1)QDEAEDDVK	10	2	1.5046	0.616072	0.00323405	1.26003	0.00490639	0.590012	0.0140085
POLR3E	Q9NVU0	503	S	DNA-directed RNA polymerase III subunit RPC5	1	0	375.05	VPAVPPGVRIKEEPVSEEGEEDEEQEAEEEP	IKEEPVS(1)EEGEEDEEQEAEEEPMDTSPSGLHSK	7	3	0.52104	0.217396	0.129166	0.0867215	0.255113	-0.0854109	0.40402
POLR3E	Q9NVU0	522	S	DNA-directed RNA polymerase III subunit RPC5	0.77617	1.81049e-47	151.17	EEDEEQEAEEEPMDTSPSGLHSKLANGLPLG	IKEEPVSEEGEEDEEQEAEEEPMDT(0.179)S(0.776)PS(0.042)GLHS(0.003)K	26	3	1.1759	-0.0266545	0.88984	-0.360824	0.0293174	-0.385714	0.0898798
BET1L	Q9NYM9	9	S	BET1-like protein	1	1.59934e-05	103.31	_______MADWARAQSPGAVEEILDRENKRM	AQS(1)PGAVEEILDRENK	3	2	-2.8285	-0.490148	0.171571	0.0971397	0.383526	0.344247	0.0728572
RPL30	P62888	10	S	60S ribosomal protein L30	0.999913	0.00332682	51.357	______MVAAKKTKKSLESINSRLQLVMKSG	S(1)LESINSR	1	2	-1.5936	-0.0375832	0.945421	0.0836977	0.665809	-0.0157041	0.965908
PAPOLG	Q9BWT3	708	S	Poly(A) polymerase gamma	0.999713	2.22513e-09	93.199	MPIPTIDTSRKKRLPSKELPDSSSPVPANNI	RLPS(1)KELPDSSSPVPANNIR	4	3	0.27735	-0.296246	0.246267	0.212312	0.2361	0.386859	0.0773304
CDK11B;CDC2L1;CDK11A	P21127	283	S	Cyclin-dependent kinase 11B;Cyclin-dependent kinase 11A	0.966162	3.90445e-12	131.13	EKMEERDLLSDLQDISDSERKTSSAESSSAE	DLLSDLQDIS(0.966)DS(0.034)ER	10	2	-0.75497	0.753638	0.0366998	0.4545	0.0604158	-0.38269	0.0588156
CDK11B;CDC2L1;CDK11A	P21127	589	S	Cyclin-dependent kinase 11B;Cyclin-dependent kinase 11A	1	1.04311e-72	233.87	GILKVGDFGLAREYGSPLKAYTPVVVTLWYR;GILKVGDFGLAREYGSPLKAYTPVVVTQWYR	VGDFGLAREYGS(1)PLK	12	2	-0.29003	0.0544366	0.583615	-0.0168859	0.791761	-0.0838994	0.405199
CDK11B;CDC2L1;CDK11A	P21127	752	S	Cyclin-dependent kinase 11B;Cyclin-dependent kinase 11A	0.999999	1.2705e-27	160.16	TWPAKSEQQRVKRGTSPRPPEGGLGYSQLGD	RGT(1)S(1)PRPPEGGLGYSQLGDDDLK	4	3	0.11145	-0.0744475	0.532022	-0.287894	0.129715	-0.0879288	0.53304
RANBP10	Q6VN20	361	S	Ran-binding protein 10	0.999998	1.13264e-34	158.55	SEVRSLSSRSPKSQDSYPGSPSLSPRHGPSS	SQDS(1)YPGS(0.998)PS(0.042)LS(0.959)PR	4	2	-0.24442	0.0459806	0.738511	-0.276472	0.061095	-0.273972	0.107842
RANBP10	Q6VN20	365	S	Ran-binding protein 10	0.998444	1.13264e-34	158.55	SLSSRSPKSQDSYPGSPSLSPRHGPSSSHMH	SQDS(1)YPGS(0.998)PS(0.042)LS(0.959)PR	8	2	-0.24442	0.1491	0.229533	-0.136532	0.647708	-0.264369	0.294769
RANBP10	Q6VN20	369	S	Ran-binding protein 10	0.973997	1.13264e-34	158.55	RSPKSQDSYPGSPSLSPRHGPSSSHMHNTGA	SQDS(1)YPGS(0.985)PS(0.041)LS(0.974)PR	12	2	0.20063	-0.0453086	0.66897	-0.0773298	0.546879	-0.00751494	0.958403
PNKP	Q96T60	114	S	Bifunctional polynucleotide phosphatase/kinase;Polynucleotide 3'-phosphatase;Polynucleotide 5'-hydroxyl-kinase	0.919541	0.00206369	63.924	LHPLTLRWEETRTPESQPDTPPGTPLVSQDE	WEET(0.025)RT(0.056)PES(0.92)QPDT(0.999)PPGT(0.001)PLVSQDEK	9	3	2.9508	2.76958	NA	2.78944	NA	0.0367495	NA
MAP4K4	C9J840	553	S		0.998687	6.29433e-59	184.05	TSGPEDTRAASSLNLSNGETESVKTMIVHDD	AASSLNLS(0.999)NGET(0.001)ESVK	8	2	0.78955	-0.245342	0.639919	-0.182126	0.443556	0.0278117	0.928453
MAP4K4	C9J840	559	S		0.859609	3.72307e-22	117.7	TRAASSLNLSNGETESVKTMIVHDDVESEPA	AASSLNLSNGET(0.14)ES(0.86)VK	14	2	-0.048034	0.294817	0.287647	0.341163	0.0525811	0.0186992	0.916928
MAP4K4	C9J840	400	S		0.935613	4.85361e-134	276.58	LQGSGQQNSQAGQRNSTSSIEPRLLWERVEK	DSPLQGSGQQNSQAGQRNS(0.936)T(0.116)S(0.191)S(0.758)IEPR	19	3	0.19238	0.193278	0.356928	-0.0767003	0.501458	-0.14636	0.35327
MAP4K4	C9J840	403	S		0.931161	4.85361e-134	276.58	SGQQNSQAGQRNSTSSIEPRLLWERVEKLVP	DSPLQGSGQQNSQAGQRNS(0.663)T(0.316)S(0.09)S(0.931)IEPR	22	3	0.88829	0.0582256	0.662161	-0.158203	0.169692	-0.172172	0.253248
MAP4K4	C9J840	600	S		0.987588	2.04994e-35	179.69	ANETQSASSTLQKHKSSSSFTPFIDPRLLQI;VRQTQSASSTLQKHKSSSSFTPFIDPRLLQI	HKS(0.988)S(0.013)S(0.089)S(0.91)FTPFIDPR	3	2	-0.096496	0.0375151	0.922552	-0.0178455	0.779699	0.0217864	0.938969
MAP4K4	C9J840	602	S		0.774911	3.32126e-08	112.59	ETQSASSTLQKHKSSSSFTPFIDPRLLQISP;QTQSASSTLQKHKSSSSFTPFIDPRLLQISP	S(0.005)S(0.005)S(0.775)S(0.216)FTPFIDPR	3	2	0.69454	-0.198394	NA	-0.155952	NA	0.163885	NA
MAP4K4	C9J840	603	S		0.926041	2.04994e-35	179.69	TQSASSTLQKHKSSSSFTPFIDPRLLQISPS	HKS(0.967)S(0.034)S(0.065)S(0.926)FT(0.007)PFIDPR	6	2	0.9535	0.171932	0.555947	0.0493662	0.528195	-0.041429	0.863092
MAP4K4	C9J840	590	S		0.857272	0.000979584	52.154	MTPSKEGTLIVRQTQSASSTLQKHKSSSSFT	QTQS(0.857)AS(0.098)S(0.033)T(0.012)LQK	4	2	-0.007593	0.481092	NA	0.146395	NA	-0.668983	NA
MLLT3	P42568	483	S	Protein AF-9	1	7.79625e-19	149.73	PPLLKTNNNQILEVKSPIKQSKSDKQIKNGE	TNNNQILEVKS(1)PIK	11	2	-0.5484	-0.469615	0.0402031	-0.413208	0.0302629	-0.0915245	0.499762
R3HCC1	Q9Y3T6	276	S	R3H and coiled-coil domain-containing protein 1	0.964015	8.40678e-17	152.04	QSGKGDMVEMATRFGSTLQLDLEKGKESLLE	FGS(0.964)T(0.036)LQLDLEK	3	2	-1.2517	0.138174	0.340902	0.29667	0.0721034	0.224843	0.227515
SPTAN1	Q13813	1217	S	Spectrin alpha chain, non-erythrocytic 1	1	4.45824e-05	77.536	VATFNSIKELNERWRSLQQLAEERSQLLGSA	WRS(1)LQQLAEER	3	2	0.861	-0.0853587	0.64657	-0.0376899	0.810983	0.133694	0.348495
CHTF18	Q8WVB6	865	S	Chromosome transmission fidelity protein 18 homolog	1	2.2647e-80	208.29	VEKMRRAEASARVENSPQVDGSPPGLEGLLG	VENS(1)PQVDGS(1)PPGLEGLLGGIGEK	4	2	-0.13167	1.9978	0.000226547	2.12018	0.000618742	0.144941	0.289808
CHTF18	Q8WVB6	871	S	Chromosome transmission fidelity protein 18 homolog	1	1.01202e-169	309.63	AEASARVENSPQVDGSPPGLEGLLGGIGEKG	VENS(1)PQVDGS(1)PPGLEGLLGGIGEK	10	2	-0.13167	-0.0905886	0.447374	-0.0610583	0.382201	0.0299341	0.76582
CHTF18	Q8WVB6	64	S	Chromosome transmission fidelity protein 18 homolog	0.94729	2.00052e-24	104.08	PRTFEEALARGDAASSPAPAASVGSSQGGAR	TFEEALARGDAAS(0.053)S(0.947)PAPAAS(0.003)VGS(0.799)S(0.198)QGGAR	14	3	-2.7709	-0.419186	0.0133183	-0.518272	0.0118807	-0.101746	0.5722
CHTF18	Q8WVB6	73	S	Chromosome transmission fidelity protein 18 homolog	0.807635	1.7376e-24	104.08	RGDAASSPAPAASVGSSQGGARKRQVDADLQ	TFEEALARGDAAS(0.237)S(0.763)PAPAAS(0.003)VGS(0.808)S(0.189)QGGAR	23	3	1.8347	-0.255171	0.485275	-0.103937	0.688898	0.313035	0.0344217
CHTF18	Q8WVB6	225	S	Chromosome transmission fidelity protein 18 homolog	0.998033	6.70422e-14	140.4	WRGGGQLDLLGVSLASLKKQVDGERRERLLQ	GGGQLDLLGVS(0.002)LAS(0.998)LKK	14	3	-0.13895	-1.10905	0.0287053	-1.40221	0.0239482	-0.280744	0.11326
PKP4	Q99569	273	S	Plakophilin-4	1	4.16714e-14	147.45	PSAYSSTTLPAARAASPYSQRPASPTAIRRI	AAS(1)PYSQRPAS(0.99)PT(0.01)AIRR	3	3	1.0012	-0.192063	0.365973	-0.281748	0.0275993	-0.0113845	0.942289
PKP4	Q99569	281	S	Plakophilin-4	0.990472	4.16714e-14	147.45	LPAARAASPYSQRPASPTAIRRIGSVTSRQT	AAS(1)PYSQRPAS(0.99)PT(0.009)AIRR	11	3	0.30619	-0.101812	0.661834	-0.219876	0.094493	-0.054705	0.74727
PKP4	Q99569	314	S	Plakophilin-4	1	2.82372e-08	121.11	PNGPTPQYQTTARVGSPLTLTDAQTRVASPS	VGS(1)PLTLTDAQTR	3	2	0.041332	-0.0693592	0.623946	-0.189489	0.102763	-0.126442	0.274505
	A0A0D9SFE4	847	S		0.942928	9.46185e-10	97.124	PNRAPPGVPSRKGPASPTRPAAPRPAEAPLL	GPAS(0.943)PT(0.057)RPAAPRPAEAPLLDL	4	2	0.10025	0.158603	0.206034	-0.0920075	0.337636	-0.175618	0.260254
DNM1	Q05193	774	S	Dynamin-1	0.997577	0.000690823	44.812	DDSWLQVQSVPAGRRSPTSSPTPQRRAPAVP	S(0.998)PT(0.005)S(0.06)S(0.872)PT(0.066)PQRR	1	2	-0.26271	-0.0671537	0.616491	0.0114322	0.930361	-0.0502948	0.727088
DNM1	Q05193	778	S	Dynamin-1	0.882745	0.000690823	44.812	LQVQSVPAGRRSPTSSPTPQRRAPAVPPARP	S(0.994)PT(0.018)S(0.089)S(0.883)PT(0.017)PQRR	5	2	-1.3335	-0.0671537	0.616491	0.0114322	0.930361	-0.0502948	0.727088
FOXM1	Q08050	704	S	Forkhead box protein M1	0.992674	1.42558e-54	142.56	FGNSSPSDIDVPKPGSPEPQVSGLAANRSLT	LLSSEPLDLISVPFGNSSPSDIDVPKPGS(0.993)PEPQVS(0.007)GLAANR	29	3	2.2202	-0.134233	0.510343	0.404592	0.0266667	0.435917	0.105794
FOXM1	Q08050	623	S	Forkhead box protein M1	0.844646	0.00329111	66.298	ISSTPSKSVLPRTPESWRLTPPAKVGGLDFS	SVLPRT(0.992)PES(0.845)WRLT(0.163)PPAK	9	3	0.82395	-2.39768	NA	-0.868542	NA	1.52346	NA
TRAK1	Q9UPV9	919	S	Trafficking kinesin-binding protein 1	0.826712	0.00126385	40.991	AIGGLQLNSGIRRNRSFPTMVGSSMQMKAPV	NRS(0.827)FPT(0.173)MVGSSMQMK	3	3	-0.26733	0.387914	NA	-0.0633639	NA	-0.686615	NA
PDLIM5	Q96HC4	111	S	PDZ and LIM domain protein 5	0.987679	1.07053e-25	160.07	QKGEPKEVVKPVPITSPAVSKVTSTNNMAYN	EVVKPVPIT(0.012)S(0.988)PAVSK	10	2	0.61993	-0.642186	0.0394947	-0.803632	0.0165999	-0.234587	0.145992
TRIP6	Q15654	92	S	Thyroid receptor-interacting protein 6	1	2.9162e-19	104.01	HTQGLPADRGGLRPGSLDAEIDLLSSTLAEL	GGLRPGS(1)LDAEIDLLSSTLAELNGGR	7	3	0.36157	-0.336408	0.0308885	-0.0501395	0.576874	0.397445	0.0254103
TRIP6	Q15654	142	S	Thyroid receptor-interacting protein 6	0.996142	1.5004e-67	162.24	PPPAYRTGSLKPNPASPLPASPYGGPTPASY	TGSLKPNPAS(0.996)PLPAS(0.004)PYGGPTPASYTTASTPAGPAFPVQVK	10	3	0.55827	-0.35123	0.0222714	-0.208111	0.0464666	0.257216	0.0948859
SPIRE1	Q08AE8	387	S	Protein spire homolog 1	1	0.00100123	61.409	RILEEIKAERKLRPVSPEEIRRSRLDVTTPE	LRPVS(1)PEEIRR	5	3	1.3257	-0.0345354	0.777639	-0.214624	0.0280213	-0.09112	0.434378
SPIRE1	Q08AE8	678	S	Protein spire homolog 1	0.961032	0.0001026	78.95	HRPLRSIARFSSKSKSMDKSDEELQFPKELM	S(0.025)KS(0.961)MDKS(0.014)DEELQFPK	3	3	-0.43835	-0.677477	0.0151077	-0.019315	0.916735	0.794042	0.0458381
COBLL1	Q53SF7	294	S	Cordon-bleu protein-like 1	0.998148	3.30882e-07	108.16	FSFFQRSKKKRDQTASAPATPLVNKHRPTFT	DQT(0.002)AS(0.998)APATPLVNK	5	2	0.6361	-0.214938	0.184517	-0.332234	0.0397833	-0.136206	0.363028
COBLL1	Q53SF7	285	S	Cordon-bleu protein-like 1	0.996618	0.00273673	59.975	MKEKENKGFFSFFQRSKKKRDQTASAPATPL	GFFS(0.003)FFQRS(0.997)K	9	2	0.76752	0.963006	0.240012	0.891458	0.238583	-0.0294687	0.857121
COBLL1	Q53SF7	1146	S	Cordon-bleu protein-like 1	0.999438	1.77093e-12	141.74	PTPTDGPSFTVMRQSSLTFQSSDPEQMRQSL	QS(0.001)S(0.999)LTFQSSDPEQMR	3	2	-0.54142	0.0725694	0.705107	0.214702	0.0733352	0.160045	0.34713
UBE3A	Q05086	218	S	Ubiquitin-protein ligase E3A	0.993744	1.12148e-08	118.53	MEEDSEASSSRIGDSSQGDNNLQKLGPDDVS	IGDS(0.006)S(0.994)QGDNNLQK	5	2	-0.72894	1.37812	0.0113586	1.57956	0.00686133	0.276672	0.0458884
	A0A0D9SGA5	53	S		0.999673	1.42729e-23	161	RGGGRGGGGEGGGEASPDRQGSLPSRSKSN_	GGGGEGGGEAS(1)PDRQGSLPSR	11	3	1.2578	-0.0572119	0.701131	-0.176948	0.145132	-0.0993372	0.49311
PHF6	A0A0D9SGE8	146	S	PHD finger protein 6	1	5.09089e-67	181.51	HKKTAHNSEAADLEESFNEHELEPSSPKSKK	TAHNSEAADLEES(1)FNEHELEPS(0.184)S(0.816)PK	13	3	0.83301	-0.687031	0.233369	-0.548276	0.0556329	0.129098	0.684972
PHF6	A0A0D9SGE8	156	S	PHD finger protein 6	0.963843	5.96297e-134	269.37	ADLEESFNEHELEPSSPKSKKKSRKGRPRKT	TAHNSEAADLEESFNEHELEPS(0.036)S(0.964)PK	23	3	0.75099	0.0683093	0.469268	-0.0285148	0.664546	-0.0769493	0.528798
PPP1R18	Q6NYC8	224	S	Phostensin	0.997904	1.44376e-10	98.334	SREQSPRRKEVESRLSPGESAYQKLGLTEAH	EVES(0.002)RLS(0.998)PGESAYQK	7	2	-1.1537	0.545134	0.103532	0.214377	0.359914	-0.330374	0.0884783
PPP1R18	Q6NYC8	368	S	Phostensin	1	7.78831e-51	191.04	TQKPEPPESAEKLLESPGVEAGEGEAEKEEA	LLES(1)PGVEAGEGEAEKEEAGAQGRPLR	4	4	0.010307	-0.085308	0.719331	-0.403518	0.00645492	-0.278352	0.243109
PPP1R18	Q6NYC8	195	S	Phostensin	1	4.40903e-13	128.97	GDRSSRLSEAWKWRLSPGETPERSLRLAESR	WRLS(1)PGETPER	4	3	0.38719	0.273576	NA	-0.46343	NA	-0.60014	NA
EHMT2	Q96KQ7	232	S	Histone-lysine N-methyltransferase EHMT2	0.999676	0.0232325	31.338	LGKVTSDLAKRRKLNSGGGLSEELGSARRSG	LNS(1)GGGLSEELGSAR	3	2	1.2965	0.651867	NA	0.641269	NA	-0.00311959	NA
EHMT2	Q96KQ7	140	S	Histone-lysine N-methyltransferase EHMT2	0.994127	6.41335e-07	86.909	SCPSRAKMSMTGAGKSPPSVQSLAMRLLSMP	MSMTGAGKS(0.994)PPS(0.005)VQSLAMR	9	3	-0.36832	0.574514	0.0231168	0.212329	0.584308	-0.291052	0.425883
HSPA1A	P0DMV9	631	S		0.909526	9.14997e-13	123.35	GPGPGGFGAQGPKGGSGSGPTIEEVD_____	GGS(0.91)GS(0.087)GPT(0.004)IEEVD	3	2	0.27314	NA	NA	NA	NA	NA	NA
HSPA1A	P0DMV9	633	S		0.760208	3.6897e-25	131.78	GPGGFGAQGPKGGSGSGPTIEEVD_______	GGS(0.211)GS(0.76)GPT(0.029)IEEVD	5	2	-0.032939	NA	NA	NA	NA	NA	NA
BRD2	P25440	298	S	Bromodomain-containing protein 2	0.999999	3.82959e-34	135.44	ADTTTPTPTAILAPGSPASPPGSLEPKAARL	RKADTTTPTPTAILAPGS(1)PAS(0.999)PPGS(0.001)LEPK	18	3	-0.31662	-0.144324	0.432563	-0.141173	0.0954529	-0.00768505	0.967595
BRD2	P25440	301	S	Bromodomain-containing protein 2	0.998938	5.50725e-34	133.09	TTPTPTAILAPGSPASPPGSLEPKAARLPPM	RKADTTTPTPTAILAPGS(1)PAS(0.999)PPGS(0.001)LEPK	21	3	-0.31662	0.0024264	0.99263	-0.166164	0.105175	-0.107648	0.606545
BRD2	P25440	633	S	Bromodomain-containing protein 2	0.999636	4.99366e-21	109.19	KATKTAPPALPTGYDSEEEEESRPMSYDEKR	TAPPALPTGYDS(1)EEEEESRPMSYDEK	12	2	0.92052	-0.155692	0.318811	-0.223254	0.0331377	-0.038722	0.810574
C4B;C4A	P0C0L5	1361	S	Complement C4-A;Complement C4 beta chain;Complement C4-A alpha chain;C4a anaphylatoxin;C4b-A;C4d-A;Complement C4 gamma chain;Complement C4-B;Complement C4 beta chain;Complement C4-B alpha chain;C4a anaphylatoxin;C4b-B;C4d-B;Complement C4 gamma chain	1	0.0561569	16.937	LNNRQIRGLEEELQFSLGSKINVKVGGNSKG	GLEEELQFS(1)LGS(1)K	9	2	3.7853	2.3352	NA	1.65274	NA	-0.715415	NA
C4B;C4A	P0C0L5	1364	S	Complement C4-A;Complement C4 beta chain;Complement C4-A alpha chain;C4a anaphylatoxin;C4b-A;C4d-A;Complement C4 gamma chain;Complement C4-B;Complement C4 beta chain;Complement C4-B alpha chain;C4a anaphylatoxin;C4b-B;C4d-B;Complement C4 gamma chain	1	0.0561569	16.937	RQIRGLEEELQFSLGSKINVKVGGNSKGTLK	GLEEELQFS(1)LGS(1)K	12	2	3.7853	2.3352	NA	1.65274	NA	-0.715415	NA
OCLN	Q16625	358	S	Occludin	0.993547	1.32958e-35	167.63	KSTPVPEVVQELPLTSPVDDFRQPRYSSGGN	STPVPEVVQELPLT(0.006)S(0.994)PVDDFRQPR	15	3	0.1573	-0.26522	0.169692	-0.600728	0.0358038	-0.327631	0.313378
OCLN	Q16625	369	S	Occludin	0.987109	9.07431e-05	67.888	LPLTSPVDDFRQPRYSSGGNFETPSKRAPAK	YS(0.987)S(0.013)GGNFETPSK	2	2	-1.8576	-0.0355259	0.820666	0.524433	0.0145832	0.517719	0.0328797
OCLN	Q16625	370	S	Occludin	0.983904	0.0374016	20.145	PLTSPVDDFRQPRYSSGGNFETPSKRAPAKG	Y(0.002)S(0.002)S(0.984)GGNFET(0.009)PS(0.004)K	3	2	2.1227	NA	NA	NA	NA	NA	NA
BDP1	A6H8Y1	2227	S	Transcription factor TFIIIB component B'' homolog	1	0.00341994	40.449	TGPCTLGLDRGLGENSVEEPQIKDSKGDSVL	GLGENS(1)VEEPQIK	6	2	-0.19995	-0.315684	NA	-0.151138	NA	-0.00568096	NA
SLC12A7	Q9Y666	62	S	Solute carrier family 12 member 7	1	2.63026e-49	182.67	RENSPFLNNVEVEQESFFEGKNMALFEEEMD	ENSPFLNNVEVEQES(1)FFEGK	15	2	-2.3502	-0.299676	0.137541	-0.162293	0.576318	0.129171	0.569756
SLC12A7	Q9Y666	108	S	Solute carrier family 12 member 7	1	3.97237e-32	135.75	TNLSQGVVEHEEDEESRRREAKAPRMGTFIG	LANYTNLSQGVVEHEEDEES(1)RRR	20	4	-0.027821	-0.22173	0.492891	-0.131256	0.388934	0.103144	0.550628
SCRIB	Q14160	1348	S	Protein scribble homolog	0.989737	5.49492e-59	148.78	PEDAPAQPPTPGPAASPEQLSFRERQKYFEL	AFAAVPTSHPPEDAPAQPPT(0.003)PGPAAS(0.99)PEQLS(0.007)FR	26	3	1.6124	-0.0885826	0.525377	0.0183451	0.840158	0.154227	0.164817
SCRIB	Q14160	1285	S	Protein scribble homolog	0.99965	1.20027e-11	90.684	ALAAVPSAGSVQRVPSGAAGGKMAESPCSPS	ALAAVPSAGSVQRVPS(1)GAAGGK	16	2	-0.22598	-0.0177539	0.843729	0.0488845	0.47148	0.0351974	0.713342
	A0A0G2JNZ2	668	S		1	2.19394e-27	117.67	WAPRAQKEEEEEEEGSPQEEEEEEEEENRAE	AQKEEEEEEEGS(1)PQEEEEEEEEENR	12	3	0.12264	NA	NA	NA	NA	NA	NA
SCRIB	Q14160	853	S	Protein scribble homolog	1	1.52307e-06	40.454	ERRGGGLRLPLLPPESPGPLRQRHVACLARS	RGGGLRLPLLPPES(1)PGPLR	14	3	-0.32097	0.0460803	0.621372	-0.28228	0.0181162	-0.21082	0.0831995
SCRIB	Q14160	1140	S	Protein scribble homolog	0.994205	6.2613e-42	174.39	NPRDPTDEGIFISKVSPTGAAGRDGRLRVGL	GHAGNPRDPTDEGIFISKVS(0.994)PT(0.005)GAAGR	20	4	0.13372	0.111545	0.453453	-0.0383192	0.782882	-0.15123	0.192922
SCRIB	Q14160	764	S	Protein scribble homolog	0.835034	9.71841e-05	63.968	TPYKGDDEGIFISRVSEEGPAARAGVRVGDK	GSTPYKGDDEGIFIS(0.165)RVS(0.835)EEGPAAR	18	3	-0.87905	0.197342	0.436215	0.0400537	0.698837	-0.19475	0.359189
SCRIB	Q14160	939	S	Protein scribble homolog	0.986182	3.97208e-17	121.25	TEARHDHAVSLLTAASPTIALLLEREAGGPL	HDHAVSLLTAAS(0.986)PT(0.014)IALLLER	12	3	0.24464	NA	NA	NA	NA	NA	NA
SCRIB	Q14160	1547	S	Protein scribble homolog	0.96777	1.67071e-180	296.26	PLERLAEAPSPAPTPSPTPVEDLGPQTSTSP	LAEAPSPAPT(0.005)PS(0.968)PT(0.028)PVEDLGPQT(0.095)S(0.327)T(0.327)S(0.253)PGRLS(0.998)PDFAEELR	12	3	0.42298	-0.284919	0.142064	-0.0227884	0.919461	0.0815805	0.657424
SCRIB	Q14160	1566	S	Protein scribble homolog	0.999883	1.67071e-180	296.26	VEDLGPQTSTSPGRLSPDFAEELRSLEPSPS	LAEAPSPAPT(0.005)PS(0.392)PT(0.386)PVEDLGPQT(0.08)S(0.101)T(0.032)S(0.004)PGRLS(1)PDFAEELR	31	3	0.74167	-0.0879673	0.369081	0.204424	0.364243	0.307404	0.203983
SCRIB	Q14160	1475	S	Protein scribble homolog	1	1.4837e-13	127.24	TAKAERRHQERLRVQSPEPPAPERALSPAEL	LRVQS(1)PEPPAPER	5	2	1.0901	-0.00900109	0.971518	-0.190691	0.165976	-0.126065	0.454172
SCRIB	Q14160	1508	S	Protein scribble homolog	1	8.00279e-06	105.66	LEAEKRALWRAARMKSLEQDALRAQMVLSRS	S(1)LEQDALR	1	2	1.5488	0.058777	0.857574	0.22106	0.518549	-0.0122162	0.903128
SCRIB	Q14160	835	S	Protein scribble homolog	0.99997	2.63591e-55	203.75	ENAVTITPLRPEDDYSPRERRGGGLRLPLLP	MVEPENAVTITPLRPEDDYS(1)PR	20	3	1.0139	0.0699835	0.632492	0.0139151	0.825843	0.0321526	0.759622
SCRIB	Q14160	1223	S	Protein scribble homolog	0.999982	1.65646e-18	149.2	ANPFAAGIGHRNSLESISSIDRELSPEGPGK	NSLES(1)IS(0.67)S(0.33)IDRELSPEGPGKEK	5	3	0.71742	0.291541	0.278093	0.458717	0.074024	0.164639	0.262467
SCRIB	Q14160	1226	S	Protein scribble homolog	0.961998	1.79801e-49	142.3	FAAGIGHRNSLESISSIDRELSPEGPGKEKE	NSLESIS(0.038)S(0.962)IDRELSPEGPGK	8	3	-0.47666	0.318529	0.553126	0.659698	0.196162	0.201009	0.148336
SCRIB	Q14160	1232	S	Protein scribble homolog	0.999998	2.24511e-54	178.13	HRNSLESISSIDRELSPEGPGKEKELPGQTL	NSLESISSIDRELS(1)PEGPGKEK	14	3	0.86177	-0.230897	0.260518	-0.165005	0.204689	-0.00422726	0.965886
SCRIB	Q14160	1448	S	Protein scribble homolog	1	1.52607e-08	134.83	PPWASPSPTSRQSPASPPPLGGGAPVRTAKA	QSPAS(1)PPPLGGGAPVR	5	2	-0.18637	0.00473746	0.958969	-0.063103	0.430044	-0.091864	0.384792
SCRIB	Q14160	35	S	Protein scribble homolog	0.999996	3.92587e-07	96.643	RHCSLQAVPEEIYRYSRSLEELLLDANQLRE	RHCSLQAVPEEIYRYS(1)R	16	4	-0.17378	0.0927487	NA	-0.270138	NA	-0.28186	NA
SCRIB	Q14160	1378	S	Protein scribble homolog	1	2.64337e-09	113.63	LEVRVPQAEGPPKRVSLVGADDLRKMQEEEA	RVS(1)LVGADDLRK	3	3	-0.17562	-0.299959	0.0516338	0.0903146	0.283698	0.282067	0.0309125
kir3d	A0A0G2JPA6	36	S		0.775467	0.0177882	8.5036	PLMGGQDKPFLSARPSTVVPQGGHVALQCHY	PS(0.775)T(0.224)VVPQGGHVALQCHYR	2	3	1.202	-2.99942	NA	-5.4646	NA	-2.35572	NA
SCRIB	A0A0G2JPP5	1591	S	Protein scribble homolog	0.995637	1.62387e-06	69.516	AFAALPSSRPVYDIQSPDFAEELRSLEPSPS	AFAALPS(0.002)S(0.002)RPVYDIQS(0.996)PDFAEELR	16	3	0.023152	-0.384377	NA	-0.32563	NA	0.000721167	NA
SCRIB	A0A0G2JPP5	1541	S	Protein scribble homolog	0.999944	4.42964e-51	130.12	GRGTRGPLERLAEAPSPAPTPSPTPVEDLGP	LAEAPS(1)PAPT(0.002)PS(0.944)PT(0.055)PVEDLGPQTSTSPGRLPLSGK	6	3	0.49217	0.00896676	0.95314	0.352583	0.153262	0.376536	0.100835
SCRIB	A0A0G2JPP5	1547	S	Protein scribble homolog	0.961781	1.60053e-70	168.35	PLERLAEAPSPAPTPSPTPVEDLGPQTSTSP	LAEAPSPAPT(0.001)PS(0.962)PT(0.038)PVEDLGPQT(0.307)S(0.264)T(0.228)S(0.197)PGRLPLS(0.003)GK	12	3	0.58222	-0.027672	0.885368	-0.00436302	0.959415	0.0644929	0.693951
TAS2R42	Q7RTR8	221	S	Taste receptor type 2 member 42	0.973581	0.0240899	7.7641	SLVRHTRNLKLSSLGSRDSSTEAHRRAMKMV	LSS(0.026)LGS(0.974)R	6	2	-0.21281	0.024887	NA	0.0999011	NA	0.0451634	NA
PHACTR4	Q8IZ21	118	S	Phosphatase and actin regulator 4	0.99966	4.92258e-26	162.42	LKNGHTTPIGNARSSSPVQVEEEPVRLASLR	SSS(1)PVQVEEEPVR	3	2	0.51383	0.023731	0.806099	4.14378e-05	0.999513	8.40059e-05	0.999367
PHACTR4	Q8IZ21	131	S	Phosphatase and actin regulator 4	1	1.27195e-15	119.74	SSSPVQVEEEPVRLASLRKAIPEEDLKKRLG	SS(0.002)S(0.998)PVQVEEEPVRLAS(1)LRK	16	3	-0.043212	0.236039	0.215099	0.766881	0.0638765	0.59914	0.102303
PHRF1	Q9P1Y6	1359	S	PHD and RING finger domain-containing protein 1	1	9.02496e-17	117.52	PHLLRPDAAEKAEAPSSPDVAPAGKEDSPSA	AEAPS(1)S(1)PDVAPAGKEDS(0.782)PS(0.198)AS(0.019)GR	5	3	0.17526	0.0330513	0.80747	-0.303616	0.0910724	-0.219626	0.225241
PHRF1	Q9P1Y6	1360	S	PHD and RING finger domain-containing protein 1	1	3.2541e-35	172.52	HLLRPDAAEKAEAPSSPDVAPAGKEDSPSAS	AEAPS(1)S(1)PDVAPAGKEDS(0.782)PS(0.198)AS(0.019)GR	6	3	0.17526	-0.0626344	0.591614	-0.310432	0.238345	-0.145627	0.403058
PHRF1	Q9P1Y6	1371	S	PHD and RING finger domain-containing protein 1	0.958559	3.2541e-35	172.52	EAPSSPDVAPAGKEDSPSASGRVQEAARPEE	AEAPS(0.202)S(0.798)PDVAPAGKEDS(0.959)PS(0.039)AS(0.003)GR	17	3	-0.46037	-0.28316	0.12018	-0.831628	0.00080006	-0.496673	0.0118884
PHRF1	Q9P1Y6	1202	S	PHD and RING finger domain-containing protein 1	1	3.37802e-07	75.575	TRSHSPERKGAVREASPAPLAQGEPGREDLP	EAS(1)PAPLAQGEPGREDLPTR	3	3	1.3906	-0.224065	NA	-0.63093	NA	-0.420144	NA
PHRF1	Q9P1Y6	915	S	PHD and RING finger domain-containing protein 1	0.999999	4.68773e-102	254.18	SAMSKLRGAVAAEGASDTEREEPTESQGLAA	LRGAVAAEGAS(1)DT(1)EREEPTESQGLAAR	11	3	-0.63515	-0.254749	0.0881064	-0.44344	0.013366	-0.129696	0.199667
PHRF1	Q9P1Y6	5	S	PHD and RING finger domain-containing protein 1	1	8.4084e-05	101.13	___________MDDDSLDELVARSPGPDGHP	MDDDS(1)LDELVAR	5	2	1.0988	-0.443819	0.423878	-0.557401	0.01062	0.108489	0.770203
TSTA3	Q13630	16	S	GDP-L-fucose synthase	0.981127	0.00392736	31.886	MGEPQGSMRILVTGGSGLVGKAIQKVVADGA	ILVT(0.019)GGS(0.981)GLVGK	7	2	-0.07292	0.0977045	0.50038	0.00102294	0.992468	-0.218239	0.17089
TRIM2	Q9C040	10	S	Tripartite motif-containing protein 2	0.99995	6.32623e-05	54.094	______MASEGTNIPSPVVRQIDKQFLICSI	ASEGTNIPS(1)PVVR	9	2	0.23601	-0.186675	0.478225	0.341296	0.230839	0.455988	0.0375924
TRIM2	Q9C040	424	S	Tripartite motif-containing protein 2	1	4.55633e-18	145.66	DQHIRGSPFKLKVIRSADVSPTTEGVKRRVK	VIRS(1)ADVS(0.982)PT(0.015)T(0.002)EGVK	4	2	0.17345	-0.308659	0.0925233	-0.17418	0.172261	0.220673	0.172213
TRIM2	Q9C040	428	S	Tripartite motif-containing protein 2	0.998247	4.55633e-18	145.66	RGSPFKLKVIRSADVSPTTEGVKRRVKSPGS	VIRS(1)ADVS(0.998)PT(0.002)TEGVK	8	2	0.39478	-0.167566	0.388896	-0.111738	0.226969	0.056736	0.695674
WDR81	Q562E7	217	S	WD repeat-containing protein 81	0.999769	0.0218435	31.28	AREGPCPPRGSPACPSLLRAEALLESPEMLY	GSPACPS(1)LLR	7	2	-0.29253	0.121148	NA	-0.316852	NA	-0.406101	NA
NHSL2	Q5HYW2	134	S	NHS-like protein 2	0.999192	5.83719e-39	184.57	ETGPGGASRFRERSLSVPTDSGTTDVDYDEE	S(0.001)LS(0.999)VPTDSGTTDVDYDEEQK	3	2	-0.022232	0.576108	0.0877156	0.176918	0.138048	-0.360988	0.157588
	A0A0J9YY72	876	S		0.999997	2.16535e-47	146.46	GGRTSSHSPIKNTAESPISESTATAGSGSSA	NTAES(1)PISESTATAGSGSSANLDAGRNDDFK	5	3	0.45316	0.105692	0.311766	-0.230932	0.134915	-0.359826	0.0563666
NHSL2	Q5HYW2	393	S	NHS-like protein 2	0.795497	0.00751443	52.576	VRPVVPERKSSLPPTSPMEKFPKSRLSFDLP	SSLPPT(0.204)S(0.795)PMEK	7	2	0.65026	0.0963227	0.487327	-0.0074794	0.956802	-0.105182	0.482065
NHSL2	Q5HYW2	210	S	NHS-like protein 2	0.907754	4.21953e-06	63.728	LRKAKKKPSPPTRSVSLVKDEPGLLPEGGSA	S(0.092)VS(0.908)LVKDEPGLLPEGGSALPK	3	3	-0.67054	0.713319	0.246361	0.811854	0.0200797	-0.0168891	0.943249
	A0A0J9YY72	797	S		0.999983	3.33198e-101	243.16	QRVTSTPQADSEREASPLGSSVEPGTEEKSL	VTSTPQADSEREAS(1)PLGSSVEPGTEEK	14	3	0.85921	0.317691	0.0941855	-0.0531426	0.531584	-0.431295	0.0232077
DAAM2	Q86T65	656	S	Disheveled-associated activator of morphogenesis 2	0.956479	5.54459e-06	103.6	HQELITNPSQQKELGSTEDIYLASRKVKELS	ELGS(0.956)T(0.044)EDIYLASRK	4	2	-0.59813	0.0356093	0.888137	-0.239068	0.105451	-0.176178	0.372076
TMEM184B	Q9Y519	388	S	Transmembrane protein 184B	0.998384	1.25053e-05	72.651	GPTWRGGAHGLSRSHSLSGARDNEKTLLLSS	SHS(0.998)LS(0.002)GARDNEK	3	2	1.2724	0.0574524	0.709481	0.250392	0.0624617	0.138761	0.408914
MATR3	P43243	188	S	Matrin-3	1	1.06899e-95	245.83	VPRDDWEEKRHFRRDSFDDRGPSLNPVLDYD	RDS(1)FDDRGPSLNPVLDYDHGSR	3	4	-0.3654	0.327029	0.132737	0.331646	0.0447473	0.0843079	0.722241
MATR3	P43243	206	S	Matrin-3	0.999928	0.000113363	57.69	DRGPSLNPVLDYDHGSRSQESGYYDRMDYED	DSFDDRGPSLNPVLDYDHGS(1)R	20	3	0.98485	-0.368365	NA	-0.478326	NA	-0.0738639	NA
MATR3	P43243	598	S	Matrin-3	0.999986	1.64767e-12	144.57	GIDLLKKDKSRKRSYSPDGKESPSDKKSKTD	SYS(1)PDGKES(0.995)PS(0.005)DKK	3	2	-0.2802	0.0644266	0.586878	0.162761	0.26118	0.137592	0.205945
MATR3	P43243	604	S	Matrin-3	0.995432	1.64767e-12	144.57	KDKSRKRSYSPDGKESPSDKKSKTDGSQKTE	SYS(1)PDGKES(0.995)PS(0.005)DKK	9	2	-0.2802	0.420981	0.0472722	0.268671	0.0833053	-0.165884	0.265151
	A0A0U1RQE4	51	S		0.870195	0.0200669	34.941	AADRNERNKPEHRSSSQGPLSSIRAVIKRSS	S(0.065)S(0.065)S(0.87)QGPLSSIR	3	2	-0.3679	-0.312205	NA	0.427392	NA	0.787265	NA
FASN	P49327	974	S	Fatty acid synthase;[Acyl-carrier-protein] S-acetyltransferase;[Acyl-carrier-protein] S-malonyltransferase;3-oxoacyl-[acyl-carrier-protein] synthase;3-oxoacyl-[acyl-carrier-protein] reductase;3-hydroxyacyl-[acyl-carrier-protein] dehydratase;Enoyl-[acyl-carrier-protein] reductase;Oleoyl-[acyl-carrier-protein] hydrolase	0.982699	5.00481e-75	222.87	YQWDDPDPRLFDHPESPTPNPTEPLFLAQAE	LFDHPES(0.983)PT(0.017)PNPTEPLFLAQAEVYK	7	2	-0.79873	-0.0482465	0.769766	0.0971395	0.339571	0.22982	0.0597137
FASN	P49327	207	S	Fatty acid synthase;[Acyl-carrier-protein] S-acetyltransferase;[Acyl-carrier-protein] S-malonyltransferase;3-oxoacyl-[acyl-carrier-protein] synthase;3-oxoacyl-[acyl-carrier-protein] reductase;3-hydroxyacyl-[acyl-carrier-protein] dehydratase;Enoyl-[acyl-carrier-protein] reductase;Oleoyl-[acyl-carrier-protein] hydrolase	0.999998	1.21954e-30	146.43	LKPNTSVQFLRLGMLSPEGTCKAFDTAGNGY	LGMLS(1)PEGTCK	5	2	-0.23724	-0.126175	0.492226	-0.000747756	0.990693	0.0748992	0.617917
FASN	P49327	2236	S	Fatty acid synthase;[Acyl-carrier-protein] S-acetyltransferase;[Acyl-carrier-protein] S-malonyltransferase;3-oxoacyl-[acyl-carrier-protein] synthase;3-oxoacyl-[acyl-carrier-protein] reductase;3-hydroxyacyl-[acyl-carrier-protein] dehydratase;Enoyl-[acyl-carrier-protein] reductase;Oleoyl-[acyl-carrier-protein] hydrolase	0.999991	6.18103e-142	281.92	SLLVNPEGPTLMRLNSVQSSERPLFLVHPIE	LNS(1)VQSSERPLFLVHPIEGSTTVFHSLASR	3	4	0.44446	-0.109075	0.289662	0.0478707	0.613809	0.201637	0.152259
FASN	P49327	1411	S	Fatty acid synthase;[Acyl-carrier-protein] S-acetyltransferase;[Acyl-carrier-protein] S-malonyltransferase;3-oxoacyl-[acyl-carrier-protein] synthase;3-oxoacyl-[acyl-carrier-protein] reductase;3-hydroxyacyl-[acyl-carrier-protein] dehydratase;Enoyl-[acyl-carrier-protein] reductase;Oleoyl-[acyl-carrier-protein] hydrolase	0.9847	7.49317e-08	91.733	YGSTLFLCRRPTPQDSPIFLPVDDTSFRWVE	RPT(0.015)PQDS(0.985)PIFLPVDDTSFR	7	3	-0.63795	0.108357	NA	0.406428	NA	0.314871	NA
FASN	P49327	724	S	Fatty acid synthase;[Acyl-carrier-protein] S-acetyltransferase;[Acyl-carrier-protein] S-malonyltransferase;3-oxoacyl-[acyl-carrier-protein] synthase;3-oxoacyl-[acyl-carrier-protein] reductase;3-hydroxyacyl-[acyl-carrier-protein] dehydratase;Enoyl-[acyl-carrier-protein] reductase;Oleoyl-[acyl-carrier-protein] hydrolase	0.75423	5.80399e-15	150.56	SARWLSTSIPEAQWHSSLARTSSAEYNVNNL	WLSTSIPEAQWHS(0.754)S(0.246)LAR	13	3	-0.56435	-0.0407937	NA	0.274649	NA	-0.0244872	NA
FASN	P49327	725	S	Fatty acid synthase;[Acyl-carrier-protein] S-acetyltransferase;[Acyl-carrier-protein] S-malonyltransferase;3-oxoacyl-[acyl-carrier-protein] synthase;3-oxoacyl-[acyl-carrier-protein] reductase;3-hydroxyacyl-[acyl-carrier-protein] dehydratase;Enoyl-[acyl-carrier-protein] reductase;Oleoyl-[acyl-carrier-protein] hydrolase	0.770034	2.88489e-09	94.322	ARWLSTSIPEAQWHSSLARTSSAEYNVNNLV	WLSTSIPEAQWHS(0.23)S(0.77)LAR	14	2	-2.4738	0.0219061	NA	-0.303614	NA	-0.340222	NA
KIAA0101	Q15004	72	S	PCNA-associated factor	0.999799	2.37309e-06	72.8	PTPKWQKGIGEFFRLSPKDSEKENQIPEEAG	GIGEFFRLS(1)PKDSEK	9	3	-1.8626	-2.11254	NA	-0.559728	NA	2.04282	NA
SYTL2	Q9HCH5	562	S	Synaptotagmin-like protein 2	0.999299	0.00339287	38.045	____________MSKSVPAFLQDESDDRETD	S(0.999)VPAFLQDESDDRETDTASESSYQLSR	1	3	-0.0046989	-0.81558	NA	-0.125541	NA	0.729618	NA
SCYL2	Q6P3W7	677	S	SCY1-like protein 2	0.991467	6.71245e-06	66.044	SENKEDGLQNKHKRASLTLEEKQKLAKEQEQ	HKRAS(0.991)LT(0.009)LEEK	5	3	0.64821	-0.392966	0.0447627	-0.0324388	0.673129	0.154533	0.176567
	A0A0U1RQR3	138	S		0.875408	7.86345e-09	109.13	ARTTSQNSQVVDGFSSD______________	TTSQNSQVVDGFS(0.125)S(0.875)D	14	2	-3.3229	NA	NA	NA	NA	NA	NA
CBL	P22681	669	S	E3 ubiquitin-protein ligase CBL	0.937556	1.82366e-14	91.32	LVGPECDHPKIKPSSSANAIYSLAARPLPVP	IKPS(0.005)S(0.057)S(0.938)ANAIYSLAARPLPVPK	6	3	-0.24893	-0.0146542	0.963324	0.281964	0.328407	0.326632	0.0903904
CBL	P22681	452	S	E3 ubiquitin-protein ligase CBL	0.999995	1.11308e-16	109.55	RGSGSLLRQGAEGAPSPNYDDDDDERADDTL	QGAEGAPS(1)PNYDDDDDERADDTLFMMK	8	3	-0.87099	0.720804	NA	0.339137	NA	-0.365109	NA
SMARCA2	P51531	666	S	Probable global transcription activator SNF2L2	0.996564	3.89919e-05	101.29	SSRQETEEKILLDPNSEEVSEKDAKQIIETA	ILLDPNS(0.997)EEVS(0.003)EK	7	2	-0.072435	2.0068	0.000230816	2.29404	0.00142343	0.348108	0.087207
SMARCA2	P51531	588	S	Probable global transcription activator SNF2L2	0.929315	1.25865e-56	172.06	GESALGPDGEPIDESSQMSDLPVKVTHTETG	KAEENAEGGESALGPDGEPIDES(0.116)S(0.929)QMS(0.954)DLPVK	24	3	0.076938	0.409513	0.173971	1.39758	0.0605447	1.00192	0.24327
SMARCA2	P51531	591	S	Probable global transcription activator SNF2L2	0.999425	1.25865e-56	172.06	ALGPDGEPIDESSQMSDLPVKVTHTETGKVL	KKAEENAEGGESALGPDGEPIDES(0.082)S(0.919)QMS(0.999)DLPVK	28	3	0.33468	-0.221199	0.172145	-1.04529	0.00248881	-0.819307	0.00640422
DENND4A	Q7Z401	1015	S	C-myc promoter-binding protein	0.913775	4.99183e-28	181.34	ETRNIQSRCFRKRHKSDNETNLQQQVVWGNR	HKS(0.914)DNET(0.086)NLQQQVVWGNR	3	3	0.82073	0.51783	NA	0.691981	NA	0.130404	NA
DENND4A	Q7Z401	1151	S	C-myc promoter-binding protein	0.996053	1.2374e-06	107.61	GCVATQNPKRIQRMNSSFSVKPFEKTDVATG	MNS(0.996)S(0.004)FSVKPFEK	3	2	0.08979	0.0218996	0.960705	0.35368	0.29444	0.460275	0.0108455
DENND4A	Q7Z401	1035	S	C-myc promoter-binding protein	1	0.000148069	94.569	NLQQQVVWGNRNRNLSGGVLMGFMLNRINQE	NLS(1)GGVLMGFMLNR	3	2	-0.32158	0.602296	0.025213	0.605328	0.0190463	0.00128763	0.996605
DENND4A	Q7Z401	1587	S	C-myc promoter-binding protein	0.761227	0.00270935	41.165	SKTAMSKCPIFPMARSISTSGPLDKEDTGRQ	S(0.761)IS(0.16)T(0.063)S(0.016)GPLDK	1	2	-0.55594	-0.0169645	NA	-0.190437	NA	-0.25044	NA
DENND4A	Q7Z401	1589	S	C-myc promoter-binding protein	0.969861	1.49689e-06	67.027	TAMSKCPIFPMARSISTSGPLDKEDTGRQKL	SIS(0.97)T(0.022)S(0.008)GPLDK	3	2	0.71429	0.127996	0.236681	0.278771	0.0306952	0.176599	0.174515
DENND4A	Q7Z401	731	S	C-myc promoter-binding protein	0.997693	0.000122465	68.954	QAKKNKLPSKSSSPNSPLPMFRRTKQEIKSA	SSS(0.002)PNS(0.998)PLPMFRR	6	3	-0.32931	0.423249	0.0462295	-0.00879845	0.928731	-0.374333	0.0534892
R3HDM2	Q9Y2K5	349	S	R3H domain-containing protein 2	0.98779	2.39678e-13	124.29	DGSVRSMRPPVTKASSFSGISILTRGDSIGS	AS(0.011)S(0.988)FS(0.002)GISILTRGDS(0.999)IGSSK	3	2	-0.32415	0.235888	0.672452	0.498565	0.39139	0.328005	0.0277978
R3HDM2	Q9Y2K5	361	S	R3H domain-containing protein 2	0.999469	2.39678e-13	124.29	KASSFSGISILTRGDSIGSSKGGSAGRISRP	AS(0.011)S(0.988)FS(0.002)GISILTRGDS(0.999)IGSSK	15	2	-0.32415	-0.0171881	0.962129	0.221574	0.520031	0.297695	0.0423488
R3HDM2	Q9Y2K5	855	S	R3H domain-containing protein 2	0.99581	7.4465e-73	228.45	LKHGNRGKRQALKSASTDLGTADVVLGRVLE	SAS(0.996)T(0.004)DLGTADVVLGR	3	2	-0.49948	-0.0480507	0.827109	0.372029	0.0752597	0.346923	0.0755096
	A0A0U1RRC7	23	S		1	0.00257939	43.261	EDSRLGLQAQPGAEPSPGRAGTERSLGGTQG	LGLQAQPGAEPS(1)PGR	12	2	0.17954	0.114634	NA	0.478299	NA	0.362105	NA
PHF14	O94880	302	S	PHD finger protein 14	0.999959	0.0064999	38.532	TNDSLTLSQSKSNEDSLILEKSQNWSSQKMD	SNEDS(1)LILEK	5	2	0.60097	-0.93669	NA	-1.8171	NA	-0.899857	NA
	A0A0U1RRK2	40	S		1	5.21895e-72	193.74	EKKEGMNPSYDEYADSDEDQHDAYLERMKEE	EGMNPSYDEYADS(1)DEDQHDAYLER	13	2	-3.3259	-0.0423974	NA	-0.704865	NA	-0.694368	NA
ELF1	P32519	187	S	ETS-related transcription factor Elf-1	0.968362	3.9172e-05	62.736	PKRKKGRKTKPPRPDSPATTPNISVKKKNKD	TKPPRPDS(0.968)PAT(0.023)T(0.007)PNIS(0.001)VK	8	3	1.3459	-0.246445	0.0902501	-0.292519	0.0336776	-0.0886696	0.546022
GATAD2B	Q8WXI9	122	S	Transcriptional repressor p66-beta	1	2.25558e-25	128.06	MSARRSEPERGRLTPSPDIIVLSDNEASSPR	GRLT(1)PS(1)PDIIVLS(1)DNEAS(0.101)S(0.899)PR	6	3	-0.57403	0.120597	0.24919	0.0518376	0.794317	-0.139406	0.516344
GATAD2B	Q8WXI9	129	S	Transcriptional repressor p66-beta	0.999957	4.67193e-35	165	PERGRLTPSPDIIVLSDNEASSPRSSSRMEE	GRLT(1)PS(1)PDIIVLS(1)DNEAS(0.101)S(0.899)PR	13	3	-0.57403	-0.0931253	0.697486	-0.13999	0.0953207	-0.0457178	0.858262
GATAD2B	Q8WXI9	135	S	Transcriptional repressor p66-beta	0.929749	3.88351e-28	165	TPSPDIIVLSDNEASSPRSSSRMEERLKAAN	GRLT(1)PS(1)PDIIVLS(1)DNEAS(0.07)S(0.93)PR	19	3	0.96216	-0.158858	0.46363	-0.178867	0.127027	0.0557791	0.784959
GATAD2B	Q8WXI9	486	S	Transcriptional repressor p66-beta	0.98785	6.35183e-26	143.19	QEQEIEQRLQQQAALSPTTAPAVSSVSKQET	LQQQAALS(0.988)PT(0.01)T(0.002)APAVSSVSKQETIMR	8	3	-0.42369	-0.510589	0.0150426	-0.705888	0.0165748	-0.259095	0.282538
GATAD2B	Q8WXI9	334	S	Transcriptional repressor p66-beta	0.949225	1.74979e-16	109.2	NLASHIQPGTVNRVSSPLPSPSAMTDAANSQ	VS(0.051)S(0.949)PLPSPSAMTDAANSQAAAK	3	2	-1.2311	-0.310755	0.0922373	-0.656087	0.0292425	-0.493426	0.19982
ENAH	Q8N8S7	125	S	Protein enabled homolog	1	2.82155e-42	116.92	QETVFYLGPTLPRQNSQLPAQVQNGPSQEEL	QNS(1)QLPAQVQNGPSQEELEIQRR	3	3	-0.37593	0.525525	0.393255	0.977351	0.125348	0.494828	0.026255
ENAH	A0A0U1RRM6	740	S	Protein enabled homolog	0.998993	3.35686e-05	86.533	TRKPWERTNTMNGSKSPVISRPKSTPLSQPS	T(0.002)NT(0.996)MNGS(0.003)KS(0.999)PVISRPK	9	3	0.80388	-0.0210933	0.829117	-0.00705657	0.93883	-0.145333	0.280148
PRR5L	Q6MZQ0	28	S	Proline-rich protein 5-like	0.998429	1.55637e-05	81.704	FHKMGSFRRPRPRFMSSPVLSDLPRFQAARQ	FMS(0.998)S(0.002)PVLSDLPR	3	2	-0.058839	0.0665436	0.803012	0.0848878	0.739702	-0.0611289	0.546956
NELFB	Q8WX92	557	S	Negative elongation factor B	0.999932	2.50822e-53	169.05	SQLGEKLEQLDHRKPSPAQAAETPALELPLP	LEQLDHRKPS(1)PAQAAETPALELPLPSVPAPAPL	10	4	-0.51404	-0.0913907	0.421807	-0.0017182	0.981445	-0.012102	0.924623
RABL6	Q3YEC7	596	S	Rab-like protein 6	1	3.5406e-70	199.29	DTQRRADDFPVRDDPSDVTDEDEGPAEPPPP	RADDFPVRDDPS(1)DVT(1)DEDEGPAEPPPPPK	12	3	0.45243	-0.153184	0.156057	0.083545	0.403473	0.339951	0.0196253
RABL6	Q3YEC7	470	S	Rab-like protein 6	0.873475	5.06931e-06	46.812	PPLPAGPVPSQDITLSSEEEAEVAAPTKGPA	GSPPLPAGPVPS(0.007)QDIT(0.267)LS(0.873)S(0.839)EEEAEVAAPT(0.013)K	18	3	0.98378	-0.105737	NA	0.124328	NA	0.172616	NA
RABL6	Q3YEC7	471	S	Rab-like protein 6	0.838917	5.06931e-06	46.812	PLPAGPVPSQDITLSSEEEAEVAAPTKGPAP	GSPPLPAGPVPS(0.007)QDIT(0.267)LS(0.873)S(0.839)EEEAEVAAPT(0.013)K	19	3	0.98378	-0.105737	NA	0.124328	NA	0.172616	NA
RABL6	Q3YEC7	640	S	Rab-like protein 6	1	8.69947e-119	236.81	SDLFGLGLEEAGPKESSEEGKEGKTPSKEKK	NDSDLFGLGLEEAGPKES(1)S(1)EEGKEGK	18	3	-0.92136	-0.366719	0.180725	0.0731132	0.509015	0.366223	0.028793
RABL6	Q3YEC7	641	S	Rab-like protein 6	1	8.69947e-119	236.81	DLFGLGLEEAGPKESSEEGKEGKTPSKEKKK	NDSDLFGLGLEEAGPKES(1)S(1)EEGKEGK	19	3	-0.92136	-0.171844	0.179388	0.0406235	0.753678	0.224798	0.0742537
DOS	Q8N350	341	S	Protein Dos	0.970712	1.46324e-25	131.56	RGSPKRHHFQRQRAASESTEQEEGDAPQEDF	QRAAS(0.971)ES(0.015)T(0.015)EQEEGDAPQEDFIQYIAR	5	3	-0.22272	0.203913	0.31386	0.324428	0.0090476	-0.0269903	0.84246
DOS	Q8N350	528	S	Protein Dos	1	5.09358e-09	116.45	AGDDTEPPAAPARPRSPRAWPRRPRRDYSID	GAGDDTEPPAAPARPRS(1)PR	17	3	1.6399	-0.603371	0.145448	-0.553451	0.068028	0.113407	0.453136
DOS	Q8N350	299	S	Protein Dos	1	1.33451e-44	181.79	AGTVLQFLTRLRRHASLDGASPYFKVKKWKL	HAS(1)LDGAS(1)PYFK	3	2	-0.017748	0.114833	0.667424	0.120447	0.448475	0.0874269	0.617598
DOS	Q8N350	304	S	Protein Dos	0.999945	3.53408e-05	83.469	QFLTRLRRHASLDGASPYFKVKKWKLEPSQR	HAS(1)LDGAS(1)PYFK	8	2	-0.017748	-0.151677	0.38511	-0.836955	0.00397684	-0.641155	0.0628575
DOS	Q8N350	699	S	Protein Dos	0.948305	5.68467e-42	149.77	EPVVATPALVAAAPTSPDHSPA_________	LAEPVVATPALVAAAPT(0.055)S(0.948)PDHS(0.997)PA	18	2	0.21673	NA	NA	NA	NA	NA	NA
DOS	Q8N350	703	S	Protein Dos	0.996882	5.68467e-42	149.77	ATPALVAAAPTSPDHSPA_____________	LAEPVVATPALVAAAPT(0.055)S(0.948)PDHS(0.997)PA	22	2	0.21673	NA	NA	NA	NA	NA	NA
CXorf22	Q6ZTR5	33	S	Uncharacterized protein CXorf22	1	0.00255663	48.034	AMSIQRGSLVPRDMDSSGRDMQLRVIPAEVK	DMDS(1)S(1)GRDMQLR	4	2	-3.838	NA	NA	NA	NA	NA	NA
CXorf22	Q6ZTR5	34	S	Uncharacterized protein CXorf22	1	0.00255663	48.034	MSIQRGSLVPRDMDSSGRDMQLRVIPAEVKF	DMDS(1)S(1)GRDMQLR	5	2	-3.838	NA	NA	NA	NA	NA	NA
NOTCH4	Q99466	125	S	Neurogenic locus notch homolog protein 4;Notch 4 extracellular truncation;Notch 4 intracellular domain	1	0.00221002	53.491	TGERCQAKLEDPCPPSFCSKRGRCHIQASGR	LEDPCPPS(1)FCS(1)K	8	2	2.0896	-0.388257	0.021959	0.00653091	0.922159	0.380161	0.0208785
NOTCH4	Q99466	128	S	Neurogenic locus notch homolog protein 4;Notch 4 extracellular truncation;Notch 4 intracellular domain	1	0.00221002	53.491	RCQAKLEDPCPPSFCSKRGRCHIQASGRPQC	LEDPCPPS(1)FCS(1)K	11	2	2.0896	-0.388257	0.021959	0.00653091	0.922159	0.380161	0.0208785
VARS	P26640	527	S	Valine--tRNA ligase	0.999922	1.04887e-16	117.13	FGVLVSFAYKVQGSDSDEEVVVATTRIETML	VQGSDS(1)DEEVVVATTR	6	2	1.4641	-0.235514	0.154113	4.64702	6.11717e-05	4.87765	5.0496e-05
DHX16	O60231	103	S	Putative pre-mRNA-splicing factor ATP-dependent RNA helicase DHX16	1	3.70992e-254	355.15	RALLEKNRSYRLLEDSEESSEETVSRAGSSL	LLEDS(1)EES(1)S(1)EETVSRAGSSLQK	5	2	0.19623	0.110003	0.416398	0.00831446	0.936374	-0.0588642	0.528183
DHX16	O60231	106	S	Putative pre-mRNA-splicing factor ATP-dependent RNA helicase DHX16	1	3.70992e-254	355.15	LEKNRSYRLLEDSEESSEETVSRAGSSLQKK	LLEDS(1)EES(1)S(1)EETVSRAGSSLQK	8	2	0.19623	0.0473976	0.678609	0.0893476	0.237059	0.0307465	0.761866
DHX16	O60231	107	S	Putative pre-mRNA-splicing factor ATP-dependent RNA helicase DHX16	0.999981	4.07718e-49	175.38	EKNRSYRLLEDSEESSEETVSRAGSSLQKKR	LLEDS(1)EES(1)S(1)EETVSRAGSSLQK	9	2	0.57343	0.128368	0.378577	0.0861556	0.538627	-0.095091	0.504482
DHX16	O60231	160	S	Putative pre-mRNA-splicing factor ATP-dependent RNA helicase DHX16	0.993527	9.32535e-05	64.522	KKKTGGSKQQTEKPESEDEWERTERERLQDL	QQT(0.002)EKPES(0.994)EDEWERT(0.005)ER	8	3	-1.2533	0.0251706	NA	-0.164933	NA	-0.285513	NA
KIFC1	Q9BW19	6	S	Kinesin-like protein KIFC1	1	1.48209e-05	87.434	__________MDPQRSPLLEVKGNIELKRPL	MDPQRS(1)PLLEVK	6	2	-0.092504	-0.932015	0.0237629	-0.998067	0.00323644	-0.013896	0.935576
HLA-B	A0A140T9S9	235	S	HLA class I histocompatibility antigen, B-38 alpha chain;HLA class I histocompatibility antigen, B-59 alpha chain;HLA class I histocompatibility antigen, B-67 alpha chain;HLA class I histocompatibility antigen, B-82 alpha chain;HLA class I histocompatibility antigen, B-35 alpha chain;HLA class I histocompatibility antigen, B-78 alpha chain;HLA class I histocompatibility antigen, B-56 alpha chain;…	0.999948	6.37401e-12	107.94	GGSYSQAASSDSAQGSDVSLTA_________	GGSYSQAASSDSAQGS(1)DVS(0.988)LT(0.012)A	16	2	-0.67152	NA	NA	NA	NA	NA	NA
HLA-B	A0A140T9S9	238	S	HLA class I histocompatibility antigen, B-38 alpha chain;HLA class I histocompatibility antigen, B-59 alpha chain;HLA class I histocompatibility antigen, B-67 alpha chain;HLA class I histocompatibility antigen, B-82 alpha chain;HLA class I histocompatibility antigen, B-35 alpha chain;HLA class I histocompatibility antigen, B-78 alpha chain;HLA class I histocompatibility antigen, B-56 alpha chain;…	0.988097	6.37401e-12	107.94	YSQAASSDSAQGSDVSLTA____________	GGSYSQAASSDSAQGS(1)DVS(0.988)LT(0.012)A	19	2	-0.67152	NA	NA	NA	NA	NA	NA
FLOT1	O75955	163	S	Flotillin-1	0.999999	3.53768e-06	112.39	SYTLKDIHDDQDYLHSLGKARTAQVQKDARI	DIHDDQDYLHS(1)LGK	11	3	0.1806	-1.68617	NA	-0.0529997	NA	1.96318	NA
FLOT1	O75955	385	S	Flotillin-1	0.829716	1.76077e-05	92.558	GPLTSANKITLVSSGSGTMGAAKVTGEVLDI	ITLVS(0.007)S(0.045)GS(0.83)GT(0.118)MGAAK	8	2	-0.016211	0.0788737	0.721094	0.466945	0.0266395	0.226478	0.183561
GAS2L1	Q99501	436	S	GAS2-like protein 1	1	1.4566e-12	147.87	RGAQLSVPSPARRARSQSREEQAVLLVRRDR	S(1)QS(1)REEQAVLLVRR	1	3	-0.32487	-0.0937281	0.492361	-0.0372532	0.73099	0.0795688	0.439329
GAS2L1	Q99501	438	S	GAS2-like protein 1	1	1.4566e-12	147.87	AQLSVPSPARRARSQSREEQAVLLVRRDRDG	S(1)QS(1)REEQAVLLVRR	3	3	-0.32487	-0.0249804	0.822259	0.0127459	0.894473	0.0463056	0.619465
GAS2L1	Q99501	316	S	GAS2-like protein 1	0.998932	0.00151477	48.677	SPRPASPVPGSERRGSRPEMTPVSLRSTKEG	RGS(0.999)RPEMT(0.001)PVSLR	3	3	-0.07214	0.382059	NA	-0.289334	NA	-0.638187	NA
GAS2L1	Q99501	297	S	GAS2-like protein 1	0.981125	9.91079e-15	85.337	RPPQPRVCTFSPQRVSPTTSPRPASPVPGSE	VCT(0.003)FS(0.013)PQRVS(0.981)PT(0.1)T(0.522)S(0.348)PRPAS(0.033)PVPGSER	10	3	-0.087484	-0.194709	0.386337	0.025942	0.800363	0.103954	0.652466
GAS2L1	Q99501	306	S	GAS2-like protein 1	0.831734	8.82603e-06	50.278	FSPQRVSPTTSPRPASPVPGSERRGSRPEMT	VCT(0.021)FS(0.047)PQRVS(0.851)PT(0.079)T(0.089)S(0.075)PRPAS(0.832)PVPGS(0.008)ER	19	3	-0.022625	-0.179301	0.40383	0.0825424	0.407122	0.159502	0.546984
GAS2L1	Q99501	490	S	GAS2-like protein 1	0.988384	1.56909e-81	188.23	PRARSPAAPRLSRVSSPSPELGTTPASIFRT	VS(0.012)S(0.988)PSPELGTTPASIFR	3	2	0.62601	-0.236435	0.237875	-0.11893	0.164593	0.118174	0.442913
GAS2L1	Q99501	492	S	GAS2-like protein 1	0.997618	4.13912e-59	177.11	ARSPAAPRLSRVSSPSPELGTTPASIFRTPL	VS(0.063)S(0.939)PS(0.998)PELGTTPASIFR	5	2	2.2635	-0.223559	NA	-0.063771	NA	0.0193895	0.913272
E2F8	A0AVK6	417	S	Transcription factor E2F8	0.848954	1.3143e-05	71.156	KSIESDRRKINSAPSSPIKTNKAESSQNSAP	INSAPS(0.151)S(0.849)PIK	7	2	0.80094	-0.129797	NA	-0.252381	NA	0.247563	NA
MED19	A0JLT2	226	S	Mediator of RNA polymerase II transcription subunit 19	0.998278	7.93036e-05	41.798	RKRKKKEKKKKKNRHSPDHPGMGSSQASSSS	NRHS(0.998)PDHPGMGS(0.001)SQASSSSSLR	4	3	-1.5083	-0.0910334	NA	-0.292405	NA	-0.103085	NA
KIAA1598	A0MZ66	494	S	Shootin-1	0.988058	3.8253e-50	207.24	RILRRRKVTAEADSSSPTGILATSESKSMPV	RKVTAEADSS(0.006)S(0.988)PT(0.006)GILATSESK	11	3	0.058513	0.0361651	0.709676	0.120525	0.190318	0.172081	0.237572
KIAA1598	A0MZ66	506	S	Shootin-1	0.99998	0.00072444	57.525	DSSSPTGILATSESKSMPVLGSVSSVTKTAL	S(1)MPVLGSVSSVTK	1	2	-0.33264	-0.0347241	0.712505	-0.0360226	0.646154	0.00725595	0.946942
FAM168B	A1KXE4	6	S	Myelin-associated neurite-outgrowth inhibitor	0.99998	6.82706e-21	150.75	__________MNPVYSPGSSGVPYANAKGIG	MNPVYS(1)PGSSGVPYANAK	6	2	0.47931	-0.21359	0.465721	-0.0264066	0.84799	0.0610721	0.698249
MEX3A	A1L020	308	S	RNA-binding protein MEX3A	1	1.17001e-94	237.43	GKILEYNNENDFLAGSPDAAIDSRYSDAWRV	ILEYNNENDFLAGS(1)PDAAIDSR	14	2	1.2925	-0.0213123	0.844173	0.277555	0.0160095	0.499188	0.0274958
C1orf226	A1L170	258	S	Uncharacterized protein C1orf226	0.795787	0.00872366	47.467	ESWEDGSPPPQARTSSLDNEGPHPDLLSFE_	T(0.102)S(0.102)S(0.796)LDNEGPHPDLLSFE	3	2	-0.58114	NA	NA	NA	NA	NA	NA
PLEKHG3	A1L390	576	S	Pleckstrin homology domain-containing family G member 3	0.99998	2.81251e-06	52.916	VDFVAAESTEDLKALSSEEEEEMGGAAQEPE	ALS(1)S(1)EEEEEMGGAAQEPESLLPPSVLDQASVIAER	3	3	1.9403	0.032383	NA	0.0749164	NA	0.0353424	NA
PLEKHG3	A1L390	577	S	Pleckstrin homology domain-containing family G member 3	0.99998	2.81251e-06	52.916	DFVAAESTEDLKALSSEEEEEMGGAAQEPES	ALS(1)S(1)EEEEEMGGAAQEPESLLPPSVLDQASVIAER	4	3	1.9403	0.032383	NA	0.0749164	NA	0.0353424	NA
PLEKHG3	A1L390	1217	S	Pleckstrin homology domain-containing family G member 3	1	0.0501567	40.123	QGRVRNLREKFQALNSVG_____________	FQALNS(1)VG	6	2	-0.28292	NA	NA	NA	NA	NA	NA
PLEKHG3	A1L390	614	S	Pleckstrin homology domain-containing family G member 3	0.876783	7.80986e-08	105.81	LDQASVIAERFVSSFSRRSSVAQEDSKSSGF	FVS(0.021)S(0.069)FS(0.877)RRS(0.611)S(0.421)VAQEDSK	6	3	0.116	0.155102	NA	0.3122	NA	0.14991	NA
PLEKHG3	A1L390	618	S	Pleckstrin homology domain-containing family G member 3	0.994307	2.19071e-10	125.49	SVIAERFVSSFSRRSSVAQEDSKSSGFGSPR	FVS(0.004)S(0.336)FS(0.104)RRS(0.561)S(0.994)VAQEDSK	10	3	-0.024765	0.551671	0.0248106	0.22351	0.112606	-0.388627	0.055271
PLEKHG3	A1L390	76	S	Pleckstrin homology domain-containing family G member 3	1	6.79364e-06	116.77	SNNNSSSWLNVKGPLSPFNSRAAAGPAHHKL	GPLS(1)PFNSR	4	2	-0.16773	-0.0412673	0.746398	-0.2415	0.0414067	-0.189309	0.120366
PLEKHG3	A1L390	636	S	Pleckstrin homology domain-containing family G member 3	0.997479	5.64938e-13	140.62	QEDSKSSGFGSPRLVSRSSSVLSLEGSEKGL	LVS(0.997)RS(0.002)S(0.002)S(0.998)VLS(1)LEGSEK	3	2	-0.66036	0.379991	0.0694955	0.212513	0.10045	-0.0278546	0.837256
PLEKHG3	A1L390	639	S	Pleckstrin homology domain-containing family G member 3	0.791687	2.83676e-05	85.503	SKSSGFGSPRLVSRSSSVLSLEGSEKGLARH	LVS(0.008)RS(0.285)S(0.792)S(0.915)VLS(1)LEGS(1)EK	6	2	0.2133	0.556864	0.0264056	0.0741359	0.534054	-0.479677	0.0305806
PLEKHG3	A1L390	640	S	Pleckstrin homology domain-containing family G member 3	0.999892	5.64938e-13	140.62	KSSGFGSPRLVSRSSSVLSLEGSEKGLARHG	SSS(1)VLSLEGSEK	3	2	0.17792	-0.0715645	0.833528	0.142774	0.528047	0.156008	0.42793
PLEKHG3	A1L390	643	S	Pleckstrin homology domain-containing family G member 3	1	1.291e-55	205.91	GFGSPRLVSRSSSVLSLEGSEKGLARHGSAT	SSSVLS(1)LEGS(1)EK	6	2	0.27592	0.0717734	0.468434	0.0511865	0.483148	-0.0559567	0.559108
PLEKHG3	A1L390	647	S	Pleckstrin homology domain-containing family G member 3	1	1.291e-55	205.91	PRLVSRSSSVLSLEGSEKGLARHGSATDSLS	SSSVLS(1)LEGS(1)EK	10	2	-0.0097486	0.221281	0.118252	0.0349028	0.640229	-0.209738	0.117552
PLEKHG3	A1L390	1081	S	Pleckstrin homology domain-containing family G member 3	0.999984	1.12294e-18	156.11	AGGGRPRGPPVNRSHSVPENMVEPPLSGRVG	SHS(1)VPENMVEPPLSGR	3	2	-0.32264	0.117473	0.544115	0.193632	0.112788	0.118248	0.349863
PLEKHG3	A1L390	1040	S	Pleckstrin homology domain-containing family G member 3	0.999999	5.53655e-38	169.57	RTTSPGGRPSARSPLSPTETFSWPDVRELCS	SPLS(1)PTETFSWPDVR	4	2	-0.48687	-1.88422	NA	-0.8677	NA	1.03132	NA
PLEKHG3	A1L390	631	S	Pleckstrin homology domain-containing family G member 3	0.999998	0.00591624	53.822	RSSVAQEDSKSSGFGSPRLVSRSSSVLSLEG	SSGFGS(1)PR	6	2	0.94214	-0.254522	0.279192	-0.035073	0.71937	0.0952906	0.649351
SH3PXD2B	A1X283	291	S	SH3 and PX domain-containing protein 2B	0.912433	2.49054e-24	103.89	KKNSGEPLPPKPGPGSPSHPGALDLDGVSRQ	KNSGEPLPPKPGPGS(0.912)PS(0.088)HPGALDLDGVSR	15	4	0.38838	-0.159347	0.237755	-0.376928	0.00850139	-0.160295	0.170288
GGT7	Q9UJ14	72	S	Gamma-glutamyltransferase 7;Gamma-glutamyltransferase 7 heavy chain;Gamma-glutamyltransferase 7 light chain	0.864722	7.53791e-34	152.76	DPDSFLKSARLQRLPSSSSEMGSQDGSPLRE	LQRLPS(0.865)S(0.1)S(0.014)S(0.014)EMGS(0.006)QDGS(0.001)PLRETR	6	3	-1.1695	1.54418	0.000324455	0.526272	0.0395335	-0.93332	0.00140304
GGT7	Q9UJ14	83	S	Gamma-glutamyltransferase 7;Gamma-glutamyltransferase 7 heavy chain;Gamma-glutamyltransferase 7 light chain	0.998665	9.54771e-15	98.125	QRLPSSSSEMGSQDGSPLRETRKDPFSAAAA	LQRLPSSSSEMGS(0.001)QDGS(0.999)PLRETR	17	3	-0.21986	-0.213644	0.440252	-0.715007	0.00593654	-0.486839	0.111359
DOCK8	Q8NF50	904	S	Dedicator of cytokinesis protein 8	0.934415	9.52238e-11	94.298	AAVSSKLLQARVMSSSNPDLAGTHSAADEEV	VMS(0.001)S(0.065)S(0.934)NPDLAGTHSAADEEVK	5	3	1.8111	0.135692	0.63447	0.0251409	0.877299	-0.102194	0.360002
PIPSL;PIP5K1A	A2A3N6	405	S	Putative PIP5K1A and PSMD4-like protein;Phosphatidylinositol 4-phosphate 5-kinase type-1 alpha	0.854177	0.00565435	38.039	RFMCNTVFKKIPLKPSPSKKLRSGSSFSQRA	KIPLKPS(0.854)PS(0.146)K	7	3	-0.19509	-0.00795672	NA	-0.683692	NA	-0.254565	NA
BNIPL	Q7Z465	95	S	Bcl-2/adenovirus E1B 19 kDa-interacting protein 2-like protein	0.999142	0.0613915	21.641	___MRKRLSAPELRLSLTKGPGNDGASPTQS	LS(0.001)APELRLS(0.999)LT(1)K	9	2	2.8024	-0.0157388	NA	-0.669006	NA	-0.648123	NA
RGL2	O15211	13	S	Ral guanine nucleotide dissociation stimulator-like 2	0.999565	4.51294e-36	180.09	___MLPRPLRLLLDTSPPGGVVLSSFRSRDP	LLLDTS(1)PPGGVVLSSFR	6	2	-0.79078	-0.0547819	0.768258	0.314551	0.0280992	0.206437	0.261394
WDR7	Q9Y4E6	935	S	WD repeat-containing protein 7	0.97298	1.48166e-05	75.988	RPPRPSTPDLSKARGSPPTSSNIVQGQIKQV	ARGS(0.973)PPT(0.009)S(0.009)S(0.009)NIVQGQIK	4	2	-0.57974	0.0113551	0.961329	-0.0606683	0.528055	0.0820357	0.61862
WDR7	Q9Y4E6	1154	S	WD repeat-containing protein 7	0.877367	3.72378e-09	92.137	AEIEPPKLLTRPRSSSQIPEGFGLTSGGSNY	S(0.061)S(0.061)S(0.877)QIPEGFGLTSGGSNYSLAR	3	2	1.5057	0.436358	0.0124237	0.4029	0.00421369	-0.0302109	0.775504
NBAS	A2RRP1	473	S	Neuroblastoma-amplified sequence	1	0	421.8	RLETRAGEEDEGEEDSDSDYEISAKARYFGY	AGEEDEGEEDS(1)DS(1)DYEISAK	11	2	0.012743	0.381529	0.0618097	0.265574	0.0715516	-0.104819	0.473052
NBAS	A2RRP1	475	S	Neuroblastoma-amplified sequence	1	0	391.38	ETRAGEEDEGEEDSDSDYEISAKARYFGYIK	AGEEDEGEEDS(1)DS(1)DYEISAK	13	2	0.53767	NA	NA	NA	NA	NA	NA
KIAA1467	A2RU67	30	S	Uncharacterized protein KIAA1467	1	1.04106e-130	252.58	KSPDLGEYDPLTQADSDESEDDLVLNLQKNG	KSPDLGEYDPLTQADS(1)DES(1)EDDLVLNLQK	16	3	0.10609	0.273343	0.123987	-0.326161	0.0582165	-0.538869	0.0210491
KIAA1467	A2RU67	33	S	Uncharacterized protein KIAA1467	1	1.04106e-130	252.58	DLGEYDPLTQADSDESEDDLVLNLQKNGGVK	KSPDLGEYDPLTQADS(1)DES(1)EDDLVLNLQK	19	3	0.10609	0.273343	0.123987	-0.326161	0.0582165	-0.538869	0.0210491
KIAA1467	A2RU67	62	S	Uncharacterized protein KIAA1467	0.999189	4.05339e-33	109.42	VKNGKSPLGEAPEPDSDAEVAEAAKPHLSEV	SPLGEAPEPDS(0.999)DAEVAEAAKPHLS(0.001)EVTTEGYPSEPLGGLEQK	11	4	-1.0781	0.029397	0.856172	-0.0429911	0.788839	-0.087709	0.657558
SRGAP2;SRGAP2B	O75044	206	S	SLIT-ROBO Rho GTPase-activating protein 2;SLIT-ROBO Rho GTPase-activating protein 2B	0.983105	4.76897e-05	48.017	QIGKSVKQEDRQTPRSPDSTANVRIEEKHVR	QT(0.007)PRS(0.983)PDS(0.009)T(0.001)ANVRIEEK	5	3	-1.2577	-0.565866	NA	-1.16275	NA	-0.9069	NA
SRGAP2;SRGAP2B;SRGAP2C	O75044	427	S	SLIT-ROBO Rho GTPase-activating protein 2;SLIT-ROBO Rho GTPase-activating protein 2B;SLIT-ROBO Rho GTPase-activating protein 2C	0.998123	4.81526e-05	105.92	CFQYSNSMESVKSTVSETFMSKPSIAKRRAN	STVS(0.998)ET(0.002)FMSKPSIAK	4	2	0.75397	-0.106822	0.511214	0.027639	0.927499	0.0592227	0.766541
SRGAP2	O75044	990	S	SLIT-ROBO Rho GTPase-activating protein 2	0.907487	1.29755e-42	163.82	DTLEPLKTSPVVAPTSEPSSPLHTQLLKDPE	TSPVVAPT(0.042)S(0.907)EPS(0.282)S(0.609)PLHT(0.159)QLLKDPEPAFQR	9	4	0.13271	0.133144	0.294989	0.186636	0.181549	0.098422	0.352143
SRGAP2	O75044	994	S	SLIT-ROBO Rho GTPase-activating protein 2	0.843639	1.29755e-42	163.82	PLKTSPVVAPTSEPSSPLHTQLLKDPEPAFQ	TSPVVAPT(0.026)S(0.663)EPS(0.461)S(0.844)PLHT(0.006)QLLKDPEPAFQR	13	3	0.34341	-0.0234432	0.884907	0.087494	0.431403	0.124508	0.258331
MBLAC1	A4D2B0	252	S	Metallo-beta-lactamase domain-containing protein 1	1	2.56343e-136	252.34	VLREASQPETEGGGNSQQEPVVGDEEPALH_	EASQPETEGGGNS(1)QQEPVVGDEEPALH	13	2	0.43649	0.988921	NA	1.94268	NA	0.931986	NA
SPTBN2	O15020	2171	S	Spectrin beta chain, non-erythrocytic 2	1	2.48422e-24	122	QRLEHSSFPEGPGPGSGDEANGPRGERQTRT	LEHSSFPEGPGPGS(1)GDEANGPRGER	14	3	0.58249	-0.971459	NA	-0.464564	NA	0.47633	NA
FOXO6	A8MYZ6	210	S	Forkhead box protein O6	0.831626	2.76556e-17	94.816	KGKASKKKQLQAPERSPDDSSPSAPAPGPVP	QLQAPERS(0.832)PDDS(0.611)S(0.552)PS(0.006)APAPGPVPAAAK	8	3	0.07034	-0.0728117	0.605154	-0.18382	0.162431	-0.321517	0.0840187
FAM83G	A6ND36	356	S	Protein FAM83G	1	0.000230949	55.326	AKKLVNPKYALVKAKSVDEIAKISSEKQEAK	AKS(1)VDEIAK	3	2	1.5169	-0.347141	0.033204	-0.0932396	0.593649	0.166901	0.248939
PALM3	A6NDB9	375	S	Paralemmin-3	1	7.37382e-06	81.13	GLEGPEVAGRERGDESPLGAEGAKTGGGEET	ERGDES(1)PLGAEGAK	6	2	1.3415	0.759305	0.0227886	0.411696	0.0212816	-0.117138	0.401645
PALM3	A6NDB9	436	S	Paralemmin-3	0.883726	3.1042e-09	101.52	PVVERKGGEKKLELESRGSAEKLGTEREGGE	KLELES(0.884)RGS(0.116)AEK	6	2	0.63243	0.389447	0.0571115	-0.0164289	0.860763	-0.279844	0.101291
PALM3	A6NDB9	439	S	Paralemmin-3	0.95245	2.32691e-09	98.834	ERKGGEKKLELESRGSAEKLGTEREGGEEPL	KLELES(0.048)RGS(0.952)AEK	9	2	0.089073	0.390776	0.0892475	-0.129522	0.368523	-0.524516	0.0160563
PALM3	A6NDB9	124	S	Paralemmin-3	0.914727	1.04516e-67	209.97	PSGRPSWRRQGHRPLSQSIVEAGSVGQTDLN	QGHRPLS(0.915)QS(0.085)IVEAGSVGQTDLNK	7	3	0.51146	0.508957	0.0238321	0.0904046	0.210739	-0.477331	0.0116538
PALM3	A6NDB9	143	S	Paralemmin-3	1	1.24678e-89	222.47	VEAGSVGQTDLNKRASLPAGLVGTPPESPSE	RAS(1)LPAGLVGT(0.995)PPES(0.005)PSEPREDVLGFLPGPR	3	3	0.83491	0.193858	0.365132	-0.239703	0.163781	-0.431035	0.159833
PALM3	A6NDB9	155	S	Paralemmin-3	0.998453	1.24678e-89	222.47	KRASLPAGLVGTPPESPSEPREDVLGFLPGP	RAS(1)LPAGLVGT(1)PPES(0.998)PS(0.002)EPREDVLGFLPGPR	15	3	-0.5664	0.281961	0.127418	-0.187317	0.368779	-0.52607	0.0331822
RCCD1	A6NED2	268	S	RCC1 domain-containing protein 1	0.999969	2.84157e-10	90.526	GETVAREATELNEDGSQVKRTGGAEDGAPAP	NLAEDGETVAREATELNEDGS(1)QVK	21	3	0.76239	1.83817	0.0567024	1.81658	0.0520563	0.0168412	0.897274
HMGN1	P05114	86	S	Non-histone chromosomal protein HMG-14	0.999592	3.10854e-150	275.63	KEDLPAENGETKTEESPASDEAGEKEAKSD_	QAEVANQETKEDLPAENGETKTEES(1)PAS(1)DEAGEK	25	3	-0.33479	-0.0987089	0.474557	-0.14856	0.187025	-0.0566074	0.708223
HMGN1	P05114	89	S	Non-histone chromosomal protein HMG-14	1	3.10854e-150	275.63	LPAENGETKTEESPASDEAGEKEAKSD____	QAEVANQETKEDLPAENGETKTEES(1)PAS(1)DEAGEK	28	3	-0.33479	-0.190608	0.238065	-0.393802	0.0808375	-0.220705	0.301185
ZNF316	A6NFI3	10	S	Zinc finger protein 316	0.999999	1.08791e-103	232.83	______MAALHTTPDSPAAQLERAEDGSECD	AALHT(0.014)T(0.986)PDS(1)PAAQLER	9	2	-0.28521	0.0636041	0.631623	-0.0533031	0.558045	-0.110853	0.261649
ZNF316	A6NFI3	112	S	Zinc finger protein 316	1	1.3444e-11	121.36	ALGTQERLSRGGDAKSPVLQEKGLQASRAPA	GGDAKS(1)PVLQEK	6	2	-0.85584	0.127451	0.448414	-0.0352996	0.657086	0.061285	0.663095
NUDT5	Q9UKK9	3	S	ADP-sugar pyrophosphatase	0.999092	0.000400551	75.162	_____________MESQEPTESSQNGKQYII	MES(0.999)QEPT(0.001)ESSQNGK	3	2	-1.1284	2.38853	0.00359664	3.08305	0.000571066	0.656009	0.0195289
NUDT5	Q9UKK9	10	S	ADP-sugar pyrophosphatase	0.765614	9.1434e-06	90.123	______MESQEPTESSQNGKQYIISEELISE	MESQEPT(0.002)ES(0.233)S(0.766)QNGK	10	2	-0.073342	3.22811	NA	2.57027	NA	-0.701975	NA
MPP1	Q00013	57	S	55 kDa erythrocyte membrane protein	0.999966	2.71039e-28	97.271	TVTEDMYTNGSPAPGSPAQVKGQEGITLKLN	RSRPEAVSHPLNTVTEDMYTNGSPAPGS(1)PAQVK	28	4	-0.17547	-0.308377	NA	-0.549156	NA	-0.317193	NA
BICC1	Q9H694	836	S	Protein bicaudal C homolog 1	0.999715	1.00265e-18	118.81	GIGPGSHSEFAASIGSPKRKQNKSSERCVLC	NGIGPGSHSEFAASIGS(1)PK	17	2	-2.684	-0.336697	0.0864379	-0.441454	0.0571204	-0.0728809	0.789115
BICC1	Q9H694	679	S	Protein bicaudal C homolog 1	0.9544	5.31917e-21	113.4	QGTKNSHLHSTDRLLSDPELSATESPLADKK	NS(0.001)HLHS(0.022)T(0.022)DRLLS(0.954)DPELSATESPLADK	12	4	1.7807	0.770364	NA	0.0511633	NA	-0.714728	NA
ZMYM3	Q14202	774	S	Zinc finger MYM-type protein 3	0.770353	3.23439e-17	84.218	NLDTQSGPESLLNSQSPESKPQTPSQTKVEN	FYSQQNQPNLDTQSGPES(0.001)LLNS(0.212)QS(0.77)PES(0.013)KPQT(0.001)PSQTK	24	3	0.48014	NA	NA	NA	NA	NA	NA
PHKA1;PHKA2	P46020	7	S	Phosphorylase b kinase regulatory subunit alpha, skeletal muscle isoform;Phosphorylase b kinase regulatory subunit alpha, liver isoform	0.99577	1.96817e-05	77.953	_________MRSRSNSGVRLDGYARLVQQTI	S(0.004)NS(0.996)GVRLDGYAR	3	2	0.86942	-0.00895818	0.951971	0.215296	0.0696682	0.173924	0.339784
PHKA1	P46020	981	S	Phosphorylase b kinase regulatory subunit alpha, skeletal muscle isoform	0.997246	1.25708e-07	76.712	EFGVERSVRPTDSNVSPAISIHEIGAVGATK	SVRPT(0.001)DS(0.001)NVS(0.997)PAISIHEIGAVGATKTER	10	4	-2.0983	-0.0239884	NA	0.106214	NA	0.176833	NA
PHKA1	P46020	985	S	Phosphorylase b kinase regulatory subunit alpha, skeletal muscle isoform	0.999936	4.081e-08	83.406	ERSVRPTDSNVSPAISIHEIGAVGATKTERT	SVRPTDSNVSPAIS(1)IHEIGAVGATKTER	14	4	1.8002	-0.114098	NA	0.289952	NA	0.497331	NA
WTIP	A6NIX2	88	S	Wilms tumor protein 1-interacting protein	0.995105	0.00982668	25.101	PRRAAVPELSAQPAGSPRASLAGSDGGGGGG	AAVPELS(0.005)AQPAGS(0.995)PR	13	2	1.9319	-0.499498	0.143154	-0.284694	0.0280168	0.226209	0.346937
WTIP	A6NIX2	422	S	Wilms tumor protein 1-interacting protein	0.961102	0.00150889	43.426	CRRCHLRRLQPGPLPSPTVHVTEL_______	LQPGPLPS(0.961)PT(0.038)VHVT(0.001)EL	8	2	0.016326	NA	NA	NA	NA	NA	NA
USP14	P54578	143	S	Ubiquitin carboxyl-terminal hydrolase;Ubiquitin carboxyl-terminal hydrolase 14	0.999936	1.50667e-07	65.171	ELKDALKRYAGALRASGEMASAQYITAALRD	AS(1)GEMASAQYITAALRDLFDSMDK	2	3	-1.4062	-0.136924	0.235431	-0.0667177	0.535544	0.159683	0.139083
USP14	P54578	492	S	Ubiquitin carboxyl-terminal hydrolase;Ubiquitin carboxyl-terminal hydrolase 14	1	0.0039427	45.152	VLLYGPRRVEIMEEESEQ_____________	RVEIMEEES(1)EQ	9	2	-0.079212	0.528171	NA	0.458382	NA	-0.111243	NA
RNPEP	Q9H4A4	7	S	Aminopeptidase B	0.999991	1.07643e-78	212.36	_________MASGEHSPGSGAARRPLHSAQA	ASGEHS(1)PGSGAAR	6	2	0.74946	-0.0292119	0.756566	-0.189379	0.0913878	-0.197386	0.0923535
CCDC85C	A6NKD9	246	S	Coiled-coil domain-containing protein 85C	0.999923	1.76949e-05	72.028	GPHKAPDGKAGATRRSLDDLSAPPHHRSIPN	S(1)LDDLSAPPHHR	1	3	0.53768	-0.123146	0.686736	-0.305234	0.107269	-0.321211	0.0596385
SAC3D1	A6NKF1	402	S	SAC3 domain-containing protein 1	1	1.9728e-242	337.55	VVMAEEEDEGTDRPGSPA_____________	TLEEVVMAEEEDEGTDRPGS(1)PA	20	2	0.096821	-0.105721	0.386714	0.164059	0.0883792	0.216725	0.0778862
TMEM200C	A6NKL6	301	S	Transmembrane protein 200C	0.999998	0.000555178	70.278	PHPAAPSGGRPRGAASPPDLASSPRCPREPP	GAAS(1)PPDLASSPR	4	2	-0.76095	-0.855894	0.0091654	-0.548683	0.0196648	0.199929	0.275052
TMEM200C	A6NKL6	607	S	Transmembrane protein 200C	0.999969	0.0154433	40.795	QRQFTNKEKLIMISRSHAIGVEEELESTGI_	S(1)HAIGVEEELESTGI	1	2	-0.63234	NA	NA	NA	NA	NA	NA
SHROOM1	Q2M3G4	166	S	Protein Shroom1	1	0.000880754	82.774	RVLRETSFQRKELRMSLPARLRPTVPARPPA	ELRMS(1)LPAR	5	2	0.86273	-0.0163993	0.889315	0.0711963	0.585376	0.143318	0.195322
SHROOM1	Q2M3G4	133	S	Protein Shroom1	0.924673	9.51367e-30	113.79	LAAEAEAAAQAAEPPSPPASRAAYRQRLQGA	QATPLLYALAAEAEAAAQAAEPPS(0.925)PPAS(0.075)R	24	3	-0.5837	-0.207204	0.286363	0.0881514	0.281175	0.337361	0.0883486
AMOT	Q4VCS5	714	S	Angiomotin	0.979086	4.23298e-14	132.53	AATVAAQRDTTVISHSPNTSYDTALEARIQK	DTTVIS(0.014)HS(0.979)PNT(0.007)SYDTALEAR	8	3	0.69801	-0.409813	0.0613633	-0.00646411	0.955498	0.404471	0.0147033
CGN	Q9P2M7	131	S	Cingulin	0.933466	3.79416e-12	111.75	EEPGAYWNGKLLRSHSQASLAGPGPVDPSNR	LLRS(0.107)HS(0.933)QAS(0.96)LAGPGPVDPSNR	6	3	0.87108	-0.754366	0.124739	-0.0569174	0.763775	0.696202	0.0244029
CGN	Q9P2M7	134	S	Cingulin	0.959952	5.75355e-06	64.507	GAYWNGKLLRSHSQASLAGPGPVDPSNRSNS	LLRS(0.107)HS(0.933)QAS(0.96)LAGPGPVDPSNR	9	3	0.87108	-0.393881	0.241484	-0.300727	0.0923962	0.20703	0.379313
CGN	Q9P2M7	159	S	Cingulin	0.999991	1.10127e-81	190.31	SNRSNSMLELAPKVASPGSTIDTAPLSSVDS	VAS(1)PGSTIDTAPLSSVDSLINKFDSQLGGQAR	3	3	-0.52078	-0.69099	0.207961	-0.270122	0.340969	0.416166	0.100177
TUFT1	Q9NNX1	378	S	Tuftelin	0.999728	0.00033869	58.56	AKTENPGSIRISKPPSPKPMPVIRVVET___	ISKPPS(1)PKPMPVIR	6	3	0.1275	-0.156292	0.30152	-0.0736716	0.462901	0.109267	0.4486
CRELD2	Q6UXH1	70	S	Cysteine-rich with EGF-like domain protein 2	0.852847	6.48051e-13	144.19	GGNTAWEEKTLSKYESSEIRLLEILEGLCES	TLSKYES(0.853)S(0.147)EIR	7	2	0.60935	-0.425311	0.513265	-0.752539	0.0741047	-0.184567	0.497954
ZSWIM8	A7E2V4	1153	S	Zinc finger SWIM domain-containing protein 8	0.81583	2.41605e-23	117.08	HTGMASIDSSAPETTSDSSPTLSRRPLRGGW	KKHTGMASIDSSAPET(0.014)T(0.086)S(0.816)DS(0.565)S(0.366)PT(0.132)LS(0.021)R	18	3	-0.87495	0.327917	NA	-0.398246	NA	-0.67918	NA
ZSWIM8	A7E2V4	1156	S	Zinc finger SWIM domain-containing protein 8	0.973691	2.65369e-57	155.08	MASIDSSAPETTSDSSPTLSRRPLRGGWAPT	KKHTGMASIDSSAPETTSDS(0.022)S(0.974)PT(0.004)LSR	21	4	0.88	-0.133207	0.211327	0.0831033	0.285731	0.248669	0.09189
ZSWIM8	A7E2V4	567	S	Zinc finger SWIM domain-containing protein 8	1	0.0131736	16.057	LGEGVPSSQRGPRRLSAEGGDKALHKMGPGG	RLS(1)AEGGDK	3	2	0.55523	-0.107347	0.45965	0.210556	0.143623	0.0867588	0.521627
ARHGAP32	A7KAX9	871	S	Rho GTPase-activating protein 32	0.947518	2.35434e-61	193.02	SPLQEKLSPFFTLDLSPTEDKSSKPSSFTEK	LSPFFTLDLS(0.948)PT(0.052)EDK	10	2	0.13443	-0.143454	0.326197	0.0523357	0.600385	0.212604	0.242093
ARHGAP32	A7KAX9	1203	S	Rho GTPase-activating protein 32	0.859989	4.27918e-10	58.473	GKNSMPTVSFLDQDQSPPRFYSGDQPPSYLG	NSMPTVS(0.014)FLDQDQS(0.86)PPRFY(0.067)S(0.038)GDQPPS(0.016)Y(0.004)LGAS(0.001)VDK	14	3	0.77717	-0.0403485	NA	0.0546401	NA	0.0457225	NA
ARHGAP32	A7KAX9	706	S	Rho GTPase-activating protein 32	0.992575	0.000349726	63.693	ALKGGRAEGTLRSAKSEESLTSLHAVDGDSK	S(0.001)AKS(0.993)EES(0.81)LT(0.146)S(0.05)LHAVDGDSK	4	3	0.63816	0.559443	NA	-0.46907	NA	-0.990624	NA
ARHGAP32	A7KAX9	709	S	Rho GTPase-activating protein 32	0.809725	0.000349726	63.693	GGRAEGTLRSAKSEESLTSLHAVDGDSKLFR	S(0.001)AKS(0.993)EES(0.81)LT(0.146)S(0.05)LHAVDGDSK	7	3	0.63816	0.559443	NA	-0.46907	NA	-0.990624	NA
ARHGAP32	A7KAX9	892	S	Rho GTPase-activating protein 32	1	0.00190521	93.223	SSKPSSFTEKVVYAFSPKIGRKLSKSPSMSI	VVYAFS(1)PK	6	2	-0.75026	-0.0498813	0.691236	-0.130356	0.125947	-0.130095	0.234204
TBKBP1	A7MCY6	504	S	TANK-binding kinase 1-binding protein 1	1	3.09465e-07	87.723	PRAYGSELYGPGRPLSPRRAFEGIRLRFEKQ	AYGSELYGPGRPLS(1)PR	14	2	-0.64515	0.0368519	0.800037	-0.0908006	0.375581	-0.109882	0.428234
MDM2;mdm2	Q00987	166	S	E3 ubiquitin-protein ligase Mdm2	1	1.32539e-104	260.01	HLVSRPSTSSRRRAISETEENSDELSGERQR	AIS(1)ETEENSDELSGER	3	2	-1.4676	-0.149312	0.808097	0.428214	0.308127	0.746105	0.0178076
ITGB1BP1	O14713	28	S	Integrin beta-1-binding protein 1	0.958972	0.00576537	19.367	SSQSSEISTKSKSVDSSLGGLSRSSTVASLD	SVDS(0.959)S(0.041)LGGLSR	4	2	1.7074	0.0499095	NA	0.338111	NA	0.27858	NA
MLLT4	P55196	1501	S	Afadin	0.984688	1.38221e-10	32.342	QPRTIERRDLQYITVSKEELSSGDSLSPDPW	DLQYIT(0.011)VS(0.985)KEELS(0.004)SGDSLSPDPWKR	8	3	1.0279	-0.00708585	0.97223	-0.0767551	0.541413	0.121632	0.701517
MLLT4	P55196	1696	S	Afadin	0.990211	2.2573e-13	126.09	PGLCRPPLPRDYEPPSPSPAPGAPPPPPQRN	DYEPPS(0.99)PS(0.01)PAPGAPPPPPQR	6	2	1.4437	-0.287498	0.342061	0.0217743	0.808874	0.356865	0.150301
MLLT4	P55196	1799	S	Afadin	1	1.48087e-30	187.49	GAPENLTFKERQRLFSQGQDVSNKVKASRKL	LFS(1)QGQDVSNK	3	2	-0.44323	-0.276742	0.571874	0.0488134	0.619036	0.307649	0.404731
MLLT4	P55196	424	S	Afadin	0.96948	0.00013356	34.596	GSDSRDKPKLYRLQLSVTEVGTEKLDDNSIQ	LQLS(0.969)VT(0.03)EVGTEK	4	2	0.71308	-0.219741	0.252903	0.00544541	0.950537	0.192236	0.196548
MLLT4	P55196	1172	S	Afadin	0.984146	9.92448e-24	164.39	LPGDDRLMKNRADHRSSPNVANQPPSPGGKS	NRADHRS(0.984)S(0.016)PNVANQPPS(1)PGGK	7	3	-0.19322	-0.132144	0.279056	0.0201893	0.791668	0.133791	0.207373
MLLT4	P55196	1173	S	Afadin	0.897533	1.16306e-23	163.39	PGDDRLMKNRADHRSSPNVANQPPSPGGKSA	NRADHRS(0.102)S(0.898)PNVANQPPS(1)PGGK	8	3	0.33884	-0.0466902	0.671592	-0.0538774	0.57185	-0.00503405	0.957096
MLLT4	P55196	1182	S	Afadin	1	8.81382e-26	178.1	RADHRSSPNVANQPPSPGGKSAYASGTTAKI	S(0.433)S(0.567)PNVANQPPS(1)PGGK	11	2	0.53457	-0.171684	0.330362	0.0288905	0.664085	0.146778	0.3264
MLLT4	P55196	1107	S	Afadin	1	3.08714e-41	169.13	QGAIYHGLATLLNQPSPMMQRISDRRGSGKP	QGAIYHGLATLLNQPS(1)PMMQR	16	3	0.18878	-0.0209735	0.816911	0.119568	0.133338	0.151977	0.146684
MLLT4	P55196	589	S	Afadin	0.845762	7.76306e-15	103.34	PMIRVEQQPDYRRQESRTQDASGPELILPAS	RQES(0.846)RT(0.116)QDAS(0.039)GPELILPASIEFR	4	3	0.57627	-0.0321987	0.933035	0.333325	0.289009	0.385244	0.0394856
MLLT4	P55196	1779	S	Afadin	1	6.75017e-203	289.87	CRDAKEKRSKSQDADSPGSSGAPENLTFKER	SQDADS(1)PGS(0.999)S(0.001)GAPENLTFK	6	2	0.19529	-0.204014	0.079395	-0.0643394	0.550837	0.0937189	0.434373
MLLT4	P55196	1782	S	Afadin	0.999384	6.75017e-203	289.87	AKEKRSKSQDADSPGSSGAPENLTFKERQRL	SQDADS(1)PGS(0.999)S(0.001)GAPENLTFK	9	2	0.19529	-0.0937397	0.589593	0.348131	0.13111	0.453968	0.0952708
MLLT4	P55196	512	S	Afadin	1	0.044973	17.55	FKFVDPSQDHALAKRSVDGGLMVKGPRHKPG	S(1)VDGGLMVK	1	2	0.23301	-0.086921	NA	0.0932897	NA	0.128689	NA
MLLT4	P55196	216	S	Afadin	0.999989	2.95227e-14	153.89	EVYKDMPETSFTRTISNPEVVMKRRRQQKLE	TIS(1)NPEVVMK	3	2	-0.24611	-0.137041	0.354526	-0.0362453	0.677915	0.0692042	0.468013
MLLT4	P55196	1721	S	Afadin	0.999439	0.00015331	72.779	PPPQRNASYLKTQVLSPDSLFTAKFVAYNEE	TQVLS(0.999)PDS(0.001)LFTAK	5	2	-0.90283	-0.911019	0.109106	-1.18786	0.062083	-0.188378	0.276013
MLLT4	P55196	1083	S	Afadin	0.999955	8.7139e-17	160.52	GLSQERAAELMTRTSSVVTLEVAKQGAIYHG	TSS(1)VVTLEVAK	3	2	0.81264	-0.1511	0.323569	-0.0215635	0.744231	0.104903	0.45575
MLLT4	P55196	1275	S	Afadin	0.998489	2.12158e-13	117.37	TDSNHSSIAIQRVTRSQEELREDKAYQLERH	VT(0.002)RS(0.998)QEELREDK	4	3	-0.093715	0.0616246	0.535491	0.0568464	0.564211	0.0530864	0.62118
NEURL1B	A8MQ27	271	S	E3 ubiquitin-protein ligase NEURL1B	0.942961	0.000190139	61.686	AAAIPCGPRERPRPASSPALLEADLRFHATR	ERPRPAS(0.943)S(0.057)PALLEADLR	7	3	2.9388	-2.36394	NA	-0.226206	NA	2.25776	NA
RHPN2;RHPN2P1	A8MT19	536	S	Rhophilin-2;Putative rhophilin-2-like protein RHPN2P1	0.999187	2.69941e-05	67.841	DDDKTDKTKKISKKLSFLSWGTNKNRQKSAS	KLS(0.999)FLS(0.001)WGTNK	3	2	1.468	-0.439852	NA	0.0182069	NA	0.432104	NA
RHPN2;RHPN2P1	A8MT19	539	S	Rhophilin-2;Putative rhophilin-2-like protein RHPN2P1	0.999553	6.64763e-08	118.21	KTDKTKKISKKLSFLSWGTNKNRQKSASTLC	KLSFLS(1)WGTNK	6	2	0.32963	-1.20022	NA	-0.0134216	NA	0.920598	NA
RBM33	Q96EV2	205	S	RNA-binding protein 33	1	2.90163e-240	327.07	GGMETLELQKDIKEESDEEEEDDEESGRLRF	DIKEES(1)DEEEEDDEESGRLR	6	3	-0.84815	0.0943012	0.324979	0.179111	0.0429879	0.0285465	0.755446
SUMO3;SUMO2;SUMO4	Q6EEV6	28	S	Small ubiquitin-related modifier 2;Small ubiquitin-related modifier 4;Small ubiquitin-related modifier 3	1	1.44475e-13	139.8	TENDHINLKVAGQDGSVVQFKIKRHTPLSKL	VAGQDGS(1)VVQFK	7	2	-0.59565	-0.0821272	0.695132	-0.37407	0.00633211	-0.0714926	0.55691
hCG_1985469;C17orf100	A8MU93	54	S	Uncharacterized protein C17orf100	0.806027	0.00274179	52.495	RRVETSQRRSEGPSLSPSGKRLPRILEASSR	SEGPS(0.003)LS(0.806)PS(0.191)GK	7	2	0.20906	-0.0559962	NA	0.0843364	NA	0.198746	NA
TSSC1	Q53HC9	320	S	Protein TSSC1	0.992254	1.24039e-59	169.94	ISSEPFGHLVDDDDISDQEDHRSEEKSKEPL	VILSNMVSISSEPFGHLVDDDDIS(0.992)DQEDHRS(0.008)EEK	24	4	-0.62705	0.0381301	0.791699	0.0487992	0.673302	0.0779099	0.58785
RPL23A	P62750	43	S	60S ribosomal protein L23a	0.98747	0.00108573	64.478	VLKGVHSHKKKKIRTSPTFRRPKTLRLRRQP	IRT(0.012)S(0.987)PTFR	4	2	0.8247	0.39835	NA	-0.0203112	NA	-0.338615	NA
FAM171A2	A8MVW0	789	S	Protein FAM171A2	0.919368	1.13774e-49	174.25	RGDSSRSSASELRRDSLTSPEDELGAEVGDE	S(0.026)S(0.026)AS(0.026)ELRRDS(0.919)LT(0.003)SPEDELGAEVGDEAGDK	10	3	-0.35825	-0.0390588	0.843928	-0.282847	0.204737	-0.139048	0.713716
GLYAT;BICD1	Q96G01	560	S	Protein bicaudal D homolog 1	0.999999	3.68655e-05	66.958	RSGSLKGPDDPRGLLSPRLARRGVSSPVETR	S(0.281)GS(0.719)LKGPDDPRGLLS(1)PR	15	2	1.0537	-0.299935	0.206762	-0.0884187	0.794375	0.239491	0.133742
SNX24	Q9Y343	116	S	Sorting nexin-24	0.999797	6.65145e-16	128.42	NVRHLPSLPKAESCGSFDETESEESSKLSHQ	AESCGS(1)FDETESEESSK	6	2	2.0261	NA	NA	NA	NA	NA	NA
CXorf49	A8MYA2	148	S	Putative uncharacterized protein CXorf49	0.999306	0.0139115	36.13	ADAEVGPSGRDVLGHSPGKWQQASAGRLHLC	DVLGHS(0.999)PGKWQQAS(0.001)AGR	6	3	3.0853	-0.595402	NA	-0.136569	NA	0.463309	NA
CXorf49	A8MYA2	281	S	Putative uncharacterized protein CXorf49	1	8.399e-11	95.62	LTPVAERPAVGELEDSPQKKMQSRAWGKVEV	GLTPVAERPAVGELEDS(1)PQK	17	3	-0.31666	-0.673601	NA	-1.11782	NA	-0.357511	NA
CXorf49	A8MYA2	204	S	Putative uncharacterized protein CXorf49	0.999955	2.49604e-95	231	QQPSAKGPTRLPTHDSDSADESSDLPLMKVG	GPTRLPTHDS(1)DS(1)ADESSDLPLMK	10	3	0.80339	0.0678448	0.649843	-0.141724	0.181364	-0.140836	0.279329
CXorf49	A8MYA2	206	S	Putative uncharacterized protein CXorf49	1	2.49604e-95	231	PSAKGPTRLPTHDSDSADESSDLPLMKVGIC	GPTRLPTHDS(1)DS(1)ADESSDLPLMK	12	3	0.80339	-0.0181371	0.90005	-0.105419	0.374247	-0.145023	0.164852
RAB34	Q9BZG1	241	S	Ras-related protein Rab-34	1	3.89321e-07	104.73	EKSGARRIGDVVRINSDDSNLYLTASKKKPT	INS(1)DDS(1)NLYLTASK	3	2	-0.63676	0.417316	0.134458	0.321571	0.102647	-0.0987448	0.530354
RAB34	Q9BZG1	244	S	Ras-related protein Rab-34	1	1.03994e-156	270.39	GARRIGDVVRINSDDSNLYLTASKKKPTCCP	INSDDS(1)NLYLTASK	6	2	0.1876	0.138649	0.416697	0.0637104	0.44109	-0.0200975	0.881382
RUNX1	Q01196	21	S	Runt-related transcription factor 1	0.999835	6.24749e-14	89.345	DASTSRRFTPPSTALSPGKMSEALPLGAPDA	RFTPPSTALS(1)PGK	10	2	-1.1925	-0.648095	0.171857	-0.601401	0.00536816	0.0241708	0.938566
SRRM1	Q8IYB3	738	S	Serine/arginine repetitive matrix protein 1	1	1.26048e-05	99.957	RVSRTPEPKKIKKAASPSPQSVRRVSSSRSV	AAS(1)PS(0.998)PQS(0.002)VR	3	2	-0.70309	-0.0135186	0.909296	-0.0954136	0.620478	-0.126404	0.306236
SRRM1	Q8IYB3	740	S	Serine/arginine repetitive matrix protein 1	0.998488	1.78822e-05	99.957	SRTPEPKKIKKAASPSPQSVRRVSSSRSVSG	AAS(1)PS(0.998)PQS(0.002)VRR	5	2	0.47786	-0.0623351	0.552799	-0.183396	0.0740753	-0.10348	0.327923
SRRM1	Q8IYB3	694	S	Serine/arginine repetitive matrix protein 1	0.864528	0.00172364	69.986	NKRHSPSPRPRAPQTSSSPPPVRRGASSSP_;NKRHSPSPRPRAPQTSSSPPPVRRGASSSPQ	APQT(0.022)S(0.865)S(0.704)S(0.409)PPPVR	5	2	-0.0984	-0.297921	0.243223	-0.940458	0.118378	-0.659114	0.0826456
SRRM1	Q8IYB3	696	S	Serine/arginine repetitive matrix protein 1	0.993067	2.78106e-44	199.37	RHSPSPRPRAPQTSSSPPPVRRGASSSP___;RHSPSPRPRAPQTSSSPPPVRRGASSSPQRR	APQTSS(0.007)S(0.993)PPPVR	7	2	-0.082573	-0.0662197	0.628037	-0.122027	0.254497	-0.089226	0.511108
SRRM1	Q8IYB3	874	S	Serine/arginine repetitive matrix protein 1	1	0	424.35	QEEPVAAPEPKKETESEAEDNLDDLEKHLRE	KET(1)ES(1)EAEDNLDDLEK	5	2	-1.474	0.108322	0.268331	-0.0255487	0.715545	-0.134143	0.212288
SRRM1	Q8IYB3	402	S	Serine/arginine repetitive matrix protein 1	1	8.732e-10	133.69	RLSPSASPPRRRHRPSPPATPPPKTRHSPTP	HRPS(1)PPAT(1)PPPK	4	3	0.57602	-0.120251	0.244433	-0.16881	0.0518756	-0.0661609	0.48126
SRRM1	Q8IYB3	769	S	Serine/arginine repetitive matrix protein 1	0.999995	3.07124e-87	239.26	SGSPEPAAKKPPAPPSPVQSQSPSTNWSPAV	KPPAPPS(1)PVQSQS(0.562)PS(0.35)T(0.088)NWSPAVPVKK	7	3	-0.38475	-0.382181	0.0137587	-0.286382	0.112984	0.0520302	0.759867
SRRM1	Q8IYB3	775	S	Serine/arginine repetitive matrix protein 1	0.998047	3.07124e-87	239.26	AAKKPPAPPSPVQSQSPSTNWSPAVPVKKAK	KPPAPPS(0.999)PVQS(0.003)QS(0.998)PS(0.001)T(0.001)NWS(0.998)PAVPVKK	13	3	-0.036933	-0.376849	0.0145179	-0.502682	0.00257097	-0.184709	0.124251
SRRM1	Q8IYB3	781	S	Serine/arginine repetitive matrix protein 1	0.998038	2.90199e-41	170.75	APPSPVQSQSPSTNWSPAVPVKKAKSPTPSP	KPPAPPS(0.999)PVQS(0.003)QS(0.998)PS(0.001)T(0.001)NWS(0.998)PAVPVKK	19	3	-0.036933	-0.304686	0.0392854	-0.859041	0.000855253	-0.41975	0.0113274
SRRM1	Q8IYB3	463	S	Serine/arginine repetitive matrix protein 1	1	1.43634e-87	246.67	RESPSPAPKPRKVELSESEEDKGGKMAAADS	VELS(1)ES(1)EEDKGGK	4	2	0.052559	0.044894	0.660816	0.00426381	0.949525	-0.0472198	0.640075
SRRM1	Q8IYB3	465	S	Serine/arginine repetitive matrix protein 1	1	1.08476e-87	249.26	SPSPAPKPRKVELSESEEDKGGKMAAADSVQ	VELS(1)ES(1)EEDKGGK	6	2	0.052559	0.178641	0.146223	0.0907628	0.218385	-0.114097	0.367103
SRRM1	Q8IYB3	10	S	Serine/arginine repetitive matrix protein 1	0.976517	1.13981e-62	214.56	______MDAGFFRGTSAEQDNRFSNKQKKLL	MDAGFFRGT(0.023)S(0.977)AEQDNRFSNK	10	3	-0.37701	0.17078	0.136781	0.137015	0.155301	-0.152174	0.233912
SRRM1	Q8IYB3	626	S	Serine/arginine repetitive matrix protein 1	1	0.000144849	83.823	KRRTASPPPPPKRRASPSPPPKRRVSHSPPP	RRAS(1)PS(1)PPPK	4	2	-0.41459	-0.0212444	0.814711	-0.110251	0.157958	-0.0902928	0.367795
SRRM1	Q8IYB3	628	S	Serine/arginine repetitive matrix protein 1	1	0.000144849	83.823	RTASPPPPPKRRASPSPPPKRRVSHSPPPKQ	RRAS(1)PS(1)PPPK	6	2	-0.41459	-0.0212444	0.814711	-0.110251	0.157958	-0.0902928	0.367795
SRRM1	Q8IYB3	450	S	Serine/arginine repetitive matrix protein 1	1	1.32785e-06	87.175	GRTSVTKHKGTEKRESPSPAPKPRKVELSES;TSGKVTKHKGTEKRESPSPAPKPRKVELSES	RES(1)PS(1)PAPKPR	3	3	0.31827	-0.188556	0.117411	-0.140479	0.0860152	-0.0186073	0.842923
SRRM1	Q8IYB3	452	S	Serine/arginine repetitive matrix protein 1	1	0.000282349	71.601	GKVTKHKGTEKRESPSPAPKPRKVELSESEE;TSVTKHKGTEKRESPSPAPKPRKVELSESEE	RES(1)PS(1)PAPKPR	5	3	0.31827	-0.272538	0.117523	-0.411329	0.021629	-0.0514656	0.709114
SRRM1	Q8IYB3	653	S	Serine/arginine repetitive matrix protein 1	0.999965	0.0015549	59.509	SPPPKQRSSPVTKRRSPSLSSKHRKGSSPSR	RRS(1)PS(0.993)LS(0.007)SK	3	3	-0.47542	-0.0580824	NA	-0.0728165	NA	-0.00202119	NA
SRRM1	Q8IYB3	655	S	Serine/arginine repetitive matrix protein 1	0.993174	0.0015549	59.509	PPKQRSSPVTKRRSPSLSSKHRKGSSPSRST	RRS(1)PS(0.993)LS(0.007)SK	5	3	-0.47542	-0.0580824	NA	-0.0728165	NA	-0.00202119	NA
SRRM1	Q8IYB3	560	S	Serine/arginine repetitive matrix protein 1	1	0.000176659	67.269	RRRRSPSPPPTRRRRSPSPAPPPRRRRTPTP	S(1)PS(1)PAPPPRR	1	2	-2.0826	-0.0808087	0.429891	-0.179345	0.187808	-0.06812	0.549448
SRRM1	Q8IYB3	562	S	Serine/arginine repetitive matrix protein 1	1	0.000176659	67.269	RRSPSPPPTRRRRSPSPAPPPRRRRTPTPPP	S(1)PS(1)PAPPPRR	3	2	-2.0826	-0.0808087	0.429891	-0.179345	0.187808	-0.06812	0.549448
SRRM1	Q8IYB3	549	S	Serine/arginine repetitive matrix protein 1	0.999762	0.00780685	35.547	KRWQSPVTKSGRRRRSPSPPPTRRRRSPSPA	RRS(1)PS(0.996)PPPT(0.004)R	3	3	-0.20372	0.120883	NA	-0.146052	NA	-0.295801	NA
SRRM1	Q8IYB3	551	S	Serine/arginine repetitive matrix protein 1	0.997467	0.00780685	35.547	WQSPVTKSGRRRRSPSPPPTRRRRSPSPAPP	RRS(1)PS(0.997)PPPT(0.003)R	5	3	-0.54857	0.120883	NA	-0.146052	NA	-0.295801	NA
SRRM1	Q8IYB3	616	S	Serine/arginine repetitive matrix protein 1	1	0.00031369	68.232	QRRYSPSPPPKRRTASPPPPPKRRASPSPPP	T(1)AS(1)PPPPPK	3	2	-0.4085	0.0478744	0.598939	-0.118775	0.205645	-0.187036	0.160488
SRRM1	Q8IYB3	636	S	Serine/arginine repetitive matrix protein 1	1	0.0020313	59.634	PKRRASPSPPPKRRVSHSPPPKQRSSPVTKR	RRVS(1)HS(1)PPPK	4	3	-0.6568	0.0706139	0.634357	0.0172093	0.852315	-0.124188	0.461913
SRRM1	Q8IYB3	638	S	Serine/arginine repetitive matrix protein 1	1	0.0020313	59.634	RRASPSPPPKRRVSHSPPPKQRSSPVTKRRS	RRVS(1)HS(1)PPPK	6	3	-0.6568	0.0706139	0.634357	0.0172093	0.852315	-0.124188	0.461913
SRRM1	Q8IYB3	725	S	Serine/arginine repetitive matrix protein 1	1	0.0050441	24.098	RRQSPSPSTRPIRRVSRTPEPKKIKKAASPS	RVS(1)RT(1)PEPK	3	2	-0.37971	0.0110841	0.942717	-0.11289	0.284197	-0.084247	0.594417
SRRM1	A9Z1X7	547	S		0.999747	0.000395285	96.801	QKETSPRMQMGKRWQSPVTKSGRRRRSPSPP	WQS(1)PVTK	3	2	0.3435	0.131929	0.267935	-0.00308166	0.964664	-0.11441	0.27679
SRRM1	Q8IYB3	597	S	Serine/arginine repetitive matrix protein 1	0.999999	0.000204393	46.318	PSPPPRRRSPSPRRYSPPIQRRYSPSPPPKR	RYS(1)PPIQR	3	2	0.018105	0.073322	0.475989	-0.0910776	0.216409	-0.138165	0.182165
SRRM1	Q8IYB3	605	S	Serine/arginine repetitive matrix protein 1	0.999998	0.000179274	102.02	SPSPRRYSPPIQRRYSPSPPPKRRTASPPPP	RYS(1)PS(1)PPPK	3	2	-0.26248	0.0196881	0.844051	-0.114631	0.162044	-0.0770503	0.429444
SRRM1	Q8IYB3	607	S	Serine/arginine repetitive matrix protein 1	1	0.000179274	102.02	SPRRYSPPIQRRYSPSPPPKRRTASPPPPPK	RYS(1)PS(1)PPPK	5	2	-0.26248	0.0196881	0.844051	-0.114631	0.162044	-0.0770503	0.429444
SRRM1	Q8IYB3	590	S	Serine/arginine repetitive matrix protein 1	0.999993	0.000204393	70.094	PPPRRRTPSPPPRRRSPSPRRYSPPIQRRYS	S(1)PS(0.999)PRRY(0.015)S(0.985)PPIQR	1	3	0.3152	0.111211	0.430159	0.0394154	0.692742	-0.0523309	0.691359
SRRM1	Q8IYB3	592	S	Serine/arginine repetitive matrix protein 1	0.999498	0.000204393	70.094	PRRRTPSPPPRRRSPSPRRYSPPIQRRYSPS	S(1)PS(0.999)PRRY(0.015)S(0.985)PPIQR	3	3	0.3152	0.111211	0.430159	0.0394154	0.692742	-0.0523309	0.691359
SRRM1	Q8IYB3	429	S	Serine/arginine repetitive matrix protein 1	0.999814	7.87e-05	81.896	SPTPQQSNRTRKSRVSVSPGRTSGKVTKHKG	SRVS(1)VS(1)PGR	4	2	0.31412	0.0275677	0.764265	0.0348069	0.668314	-0.00816316	0.931885
SRRM1	Q8IYB3	431	S	Serine/arginine repetitive matrix protein 1	0.999998	7.87e-05	81.896	TPQQSNRTRKSRVSVSPGRTSGKVTKHKGTE	SRVS(1)VS(1)PGR	6	2	0.31412	0.0578906	0.534677	0.0798707	0.266282	0.0293427	0.754073
SRRM1	Q8IYB3	756	S	Serine/arginine repetitive matrix protein 1	0.798095	0.0148083	35.411	PQSVRRVSSSRSVSGSPEPAAKKPPAPPSPV	SVS(0.201)GS(0.798)PEPAAK	5	2	-0.27416	0.246591	NA	0.990156	NA	0.763327	NA
SRRM1	Q8IYB3	414	S	Serine/arginine repetitive matrix protein 1	0.996873	5.66538e-05	76.641	HRPSPPATPPPKTRHSPTPQQSNRTRKSRVS	T(0.003)RHS(0.997)PT(1)PQQSNR	4	3	1.1497	-0.0732203	0.741417	-0.0192264	0.905225	0.156286	0.290409
SRRM1	Q8IYB3	389	S	Serine/arginine repetitive matrix protein 1	0.932536	0.000111484	69.485	PPKRTSSPPRKTRRLSPSASPPRRRHRPSPP	T(0.067)RRLS(0.933)PS(0.851)AS(0.149)PPR	5	3	0.24329	0.119555	NA	-0.213036	NA	-0.262365	NA
SRRM1	Q8IYB3	391	S	Serine/arginine repetitive matrix protein 1	0.850595	0.000111484	69.485	KRTSSPPRKTRRLSPSASPPRRRHRPSPPAT	T(0.067)RRLS(0.933)PS(0.851)AS(0.149)PPR	7	3	0.24329	0.119555	NA	-0.213036	NA	-0.262365	NA
SRRM1	Q8IYB3	260	S	Serine/arginine repetitive matrix protein 1	1	2.94593e-27	162.45	LKVPKPEPIPEPKEPSPEKNSKKEKEKEKTR	VPKPEPIPEPKEPS(1)PEK	14	3	0.3199	-0.145028	0.194867	-0.130411	0.117221	0.0396996	0.665053
KIAA0930	Q6ICG6	324	S	Uncharacterized protein KIAA0930	0.999967	1.09985e-117	268.14	RKVPRNRIAEMKKSHSANDSEEFFREDDGGA	SHS(1)ANDSEEFFREDDGGADLHNATNLR	3	4	-0.4347	-0.0219517	0.834649	0.0177075	0.792351	0.065019	0.538707
KIAA0930	Q6ICG6	304	S	Uncharacterized protein KIAA0930	0.995551	7.82318e-23	144.31	STPPTPERNNRPAFFSPSLKRKVPRNRIAEM	NNRPAFFS(0.996)PS(0.004)LK	8	2	-0.21137	-0.17297	0.173015	-0.0644202	0.60069	0.126411	0.292283
KIAA0930	Q6ICG6	362	S	Uncharacterized protein KIAA0930	1	0.0010748	72.705	LRSRSLSGTGRSLVGSWLKLNRADGNFLLYA	SLVGS(1)WLK	5	2	-0.15964	0.155749	NA	0.0900404	NA	-0.000548328	NA
KIAA0930	Q6ICG6	287	S	Uncharacterized protein KIAA0930	0.810106	0.000156254	67.311	EEDSSPASPMHERVTSFSTPPTPERNNRPAF	VT(0.084)S(0.81)FS(0.105)T(0.092)PPT(0.904)PERNNRPAFFS(0.003)PS(0.001)LK	3	3	-0.71946	0.00115369	NA	0.0885487	NA	0.0545012	NA
KIAA0930	Q6ICG6	289	S	Uncharacterized protein KIAA0930	0.902837	4.10904e-19	128.87	DSSPASPMHERVTSFSTPPTPERNNRPAFFS	VTS(0.004)FS(0.903)T(0.093)PPT(1)PERNNRPAFFSPSLK	5	3	0.32227	-0.102396	0.383032	0.227075	0.396993	0.429594	0.111991
CBY1	Q9Y3M2	9	S	Protein chibby homolog 1	0.988096	0.000169942	83.523	_______MPFFGNTFSPKKTPPRKSASLSNL	PFFGNT(0.012)FS(0.988)PK	8	2	0.30891	-1.08265	NA	-0.371609	NA	0.540821	NA
CBY1	Q9Y3M2	20	S	Protein chibby homolog 1	0.999801	1.27419e-13	143.85	GNTFSPKKTPPRKSASLSNLHSLDRSTREVE	SAS(1)LSNLHSLDR	3	2	0.34722	-0.050194	0.739956	0.131077	0.159322	0.154169	0.275821
JOSD1	Q15040	15	S	Josephin-1	0.759403	3.28796e-09	96.533	_MSCVPWKGDKAKSESLELPQAAPPQIYHEK	AKS(0.241)ES(0.759)LELPQAAPPQIYHEK	5	3	-0.81212	-0.275835	0.338871	-0.18359	0.119596	0.113152	0.724046
GTPBP1	O00178	580	S	GTP-binding protein 1	0.998741	1.27468e-27	143.98	KAVGTITKLLQTTNNSPMNSKPQQIKMQSTK	LLQTTNNS(0.999)PMNS(0.001)KPQQIK	8	3	1.1911	-0.185636	0.269981	-0.0217801	0.804303	0.220202	0.337293
GTPBP1	B0QY59	241	S		0.999982	0.00778688	34.946	RRGGQRHKSQVQGANSEFPWRRITALQVDVA	SQVQGANS(1)EFPWR	8	2	2.2344	2.2458	NA	3.91025	NA	1.67392	NA
SUN2	Q9UH99	110	S	SUN domain-containing protein 2	0.953613	0.00899768	43.925	WGEDLRVRRRRGTGGSESSRASGLVGRKATE	GT(0.015)GGS(0.954)ES(0.27)S(0.77)RAS(0.991)GLVGR	5	2	-1.1847	-0.139767	0.432134	-0.545329	0.010765	-0.369082	0.0701386
SUN2	Q9UH99	113	S	SUN domain-containing protein 2	0.770041	0.00899768	43.925	DLRVRRRRGTGGSESSRASGLVGRKATEDFL	GT(0.015)GGS(0.954)ES(0.27)S(0.77)RAS(0.991)GLVGR	8	2	-1.1847	-0.139767	0.432134	-0.545329	0.010765	-0.369082	0.0701386
SUN2	Q9UH99	116	S	SUN domain-containing protein 2	0.991434	0.00899768	43.925	VRRRRGTGGSESSRASGLVGRKATEDFLGSS	GT(0.015)GGS(0.954)ES(0.27)S(0.77)RAS(0.991)GLVGR	11	2	-1.1847	-0.139767	0.432134	-0.545329	0.010765	-0.369082	0.0701386
SUN2	Q9UH99	12	S	SUN domain-containing protein 2	0.973122	1.06371e-88	212.34	____MSRRSQRLTRYSQGDDDGSSSSGGSSV	LT(0.027)RYS(0.973)QGDDDGSSSSGGSSVAGSQSTLFK	5	3	-1.1164	0.0815341	0.594546	1.09447	0.000112651	1.01638	0.00288349
MIEF1	Q9NQG6	55	S	Mitochondrial dynamics protein MID51	0.999972	1.1718e-06	82.6	GIATLAVKRMYDRAISAPTSPTRLSHSGKRS	AIS(1)APT(0.067)S(0.741)PT(0.138)RLS(0.047)HS(0.006)GKR	3	3	1.5324	-0.0272799	0.797107	-0.071283	0.562984	-0.0351588	0.809079
MIEF1	Q9NQG6	59	S	Mitochondrial dynamics protein MID51	0.79748	1.52088e-07	84.2	LAVKRMYDRAISAPTSPTRLSHSGKRSWEEP	AISAPT(0.035)S(0.797)PT(0.167)R	7	2	0.057804	-0.0155386	0.889116	-0.00538118	0.933189	0.126615	0.218119
UBE2I	P63279	71	S	SUMO-conjugating enzyme UBC9	0.947393	0.000430472	54.764	GLFKLRMLFKDDYPSSPPK____________	LRMLFKDDY(0.002)PS(0.051)S(0.947)PPK	12	3	-0.2195	0.604925	NA	-0.033791	NA	-0.450341	NA
TFEB	P19484	109	S	Transcription factor EB	1	3.40942e-15	103.81	EYLSETYGNKFAAHISPAQGSPKPPPAASPG	FAAHIS(1)PAQGS(1)PKPPPAAS(1)PGVR	6	3	-0.23352	-0.856073	0.162906	-0.755976	0.169719	0.118846	0.380626
TFEB	P19484	114	S	Transcription factor EB	1	5.85255e-16	112.64	TYGNKFAAHISPAQGSPKPPPAASPGVRAGH	FAAHIS(1)PAQGS(1)PKPPPAAS(1)PGVR	11	3	-0.23352	-0.240149	0.0622435	-0.344827	0.0131013	-0.118765	0.265014
TFEB	P19484	122	S	Transcription factor EB	1	5.85255e-16	112.64	HISPAQGSPKPPPAASPGVRAGHVLSSSAGN	FAAHIS(1)PAQGS(1)PKPPPAAS(1)PGVR	19	3	-0.23352	-0.276295	0.0487692	-0.260397	0.0574033	0.000940411	0.994078
TFEB	P19484	332	S	Transcription factor EB	0.85134	6.16011e-44	186.13	QELEMQARVHGLPTTSPSGMNMAELAQQVVK	VHGLPT(0.014)T(0.107)S(0.851)PS(0.028)GMNMAELAQQVVK	8	3	-0.37754	-0.442987	NA	-0.309324	NA	0.0831112	NA
STX12	Q86Y82	142	S	Syntaxin-12	0.947869	0.00755733	24.365	KEKESIARARAGSRLSAEERQREEQLVSFDS	AGS(0.052)RLS(0.948)AEER	6	2	0.57735	0.316957	NA	-0.0120098	NA	-0.280124	NA
ASTN1	O14525	349	S	Astrotactin-1	0.921438	4.11948e-47	139.45	NKARAGSAFLNPEGDSGTEAENDPQLTFYTD	ARAGSAFLNPEGDS(0.921)GT(0.079)EAENDPQLTFYTDPSR	14	3	0.33439	0.087498	0.373046	0.097495	0.617357	-0.287571	0.0650236
EIF4ENIF1	Q9NRA8	564	S	Eukaryotic translation initiation factor 4E transporter	0.999953	0.000289374	57.217	GSLEPTTSLLGQRAPSPPLSQVFQTRAASAD	APS(1)PPLSQVFQTR	3	2	0.89595	-0.325006	0.148768	-0.203399	0.2158	0.122251	0.439862
EIF4ENIF1	Q9NRA8	681	S	Eukaryotic translation initiation factor 4E transporter	0.953815	5.52171e-30	121.24	RVTKSPAPVHRGNSSSPAPAASITSMLSPSF	GNS(0.001)S(0.046)S(0.954)PAPAASITSMLSPSFTPTSVIRK	5	3	-0.45455	-0.150743	0.26714	-0.279249	0.0708975	-0.109798	0.543595
EIF4ENIF1	Q9NRA8	587	S	Eukaryotic translation initiation factor 4E transporter	1	9.84395e-28	158.72	QTRAASADYLRPRIPSPIGFTPGPQQLLGDP	IPS(1)PIGFTPGPQQLLGDPFQGMR	3	2	1.2652	-0.124682	0.515396	0.29733	0.112946	0.441276	0.0167353
EIF4ENIF1	Q9NRA8	374	S	Eukaryotic translation initiation factor 4E transporter	0.99937	2.13458e-54	133.47	HEELERLAGLEQAILSPGQNSGNYFAPIPLE	LAGLEQAILS(0.999)PGQNS(0.001)GNYFAPIPLEDHAENKVDILEMLQK	10	4	1.3523	-0.15132	0.417635	0.212338	0.171885	0.23753	0.223164
EIF4ENIF1	Q9NRA8	5	S	Eukaryotic translation initiation factor 4E transporter	0.999997	4.82376e-34	155.74	___________MDRRSMGETESGDAFLDLKK	S(1)MGETESGDAFLDLKKPPASK	1	3	0.89859	-0.182321	0.600694	-0.196486	0.0838542	0.143165	0.505761
EIF4ENIF1	Q9NRA8	951	S	Eukaryotic translation initiation factor 4E transporter	0.999994	0.000323092	15.825	HMHSQLEHRPSQRSSSPVGLAKWFGSDVLQQ	SSS(1)PVGLAK	3	2	0.75001	-0.181318	0.12782	-0.0615103	0.496446	-0.0305868	0.798806
EIF4ENIF1	Q9NRA8	74	S	Eukaryotic translation initiation factor 4E transporter	0.998752	1.02939e-50	209.96	GVWDPEKWHASLYPASGRSSPVESLKKELDT	WHASLYPAS(0.999)GRS(0.494)S(0.494)PVES(0.014)LKK	9	3	-0.32418	-0.206342	0.46836	-0.351977	0.0463707	-0.0729561	0.745072
EIF4ENIF1	Q9NRA8	77	S	Eukaryotic translation initiation factor 4E transporter	0.788485	2.31658e-30	168.89	DPEKWHASLYPASGRSSPVESLKKELDTDRP	WHASLYPAS(0.386)GRS(0.788)S(0.788)PVES(0.037)LKK	12	3	-1.3223	-0.069223	0.625744	-0.149263	0.458633	-0.204946	0.295014
EIF4ENIF1	Q9NRA8	78	S	Eukaryotic translation initiation factor 4E transporter	0.808087	1.02939e-50	209.96	PEKWHASLYPASGRSSPVESLKKELDTDRPS	WHASLYPAS(0.985)GRS(0.206)S(0.808)PVESLKK	13	2	0.36993	-0.15764	0.387664	-0.151492	0.449925	-0.0813372	0.732278
RERE	Q9P2R6	1106	S	Arginine-glutamic acid dipeptide repeats protein	0.999969	2.14879e-22	86.664	VQIKEEALDDAEEPESPPPPPRSPSPEPTVV	EEALDDAEEPES(1)PPPPPRS(0.993)PS(0.894)PEPT(0.069)VVDT(0.017)PS(0.017)HAS(0.006)QS(0.005)AR	12	4	-0.6192	-0.253071	0.135206	-0.16871	0.252071	0.378306	0.113292
RERE	Q9P2R6	1113	S	Arginine-glutamic acid dipeptide repeats protein	0.992656	2.14879e-22	86.664	LDDAEEPESPPPPPRSPSPEPTVVDTPSHAS	EEALDDAEEPES(1)PPPPPRS(0.993)PS(0.894)PEPT(0.069)VVDT(0.017)PS(0.017)HAS(0.006)QS(0.005)AR	19	4	-0.6192	-0.253071	0.135206	-0.16871	0.252071	0.378306	0.113292
RERE	Q9P2R6	1115	S	Arginine-glutamic acid dipeptide repeats protein	0.901792	2.14879e-22	86.664	DAEEPESPPPPPRSPSPEPTVVDTPSHASQS	EEALDDAEEPES(1)PPPPPRS(0.755)PS(0.902)PEPT(0.264)VVDT(0.026)PS(0.014)HAS(0.02)QS(0.019)AR	21	4	-0.36564	-0.253071	0.135206	-0.16871	0.252071	0.378306	0.113292
RERE	Q9P2R6	594	S	Arginine-glutamic acid dipeptide repeats protein	0.999999	1.56877e-27	146.77	GSMSTLRSGRKKQPASPDGRTSPINEDIRSS	KQPAS(1)PDGRT(0.5)S(0.5)PINEDIR	5	3	-0.3864	-0.0458162	0.723041	0.0623068	0.421928	0.0276954	0.793752
RERE	Q9P2R6	600	S	Arginine-glutamic acid dipeptide repeats protein	0.788962	1.56877e-27	146.77	RSGRKKQPASPDGRTSPINEDIRSSGRNSPS	KQPAS(1)PDGRT(0.211)S(0.789)PINEDIR	11	3	-0.92366	-0.0458162	0.723041	0.0623068	0.421928	0.0276954	0.793752
RERE	Q9P2R6	641	S	Arginine-glutamic acid dipeptide repeats protein	0.904888	2.55013e-05	71.976	AETVKKSAKKVKEEASSPLKSNKRQREKVAS	KVKEEAS(0.905)S(0.095)PLK	7	3	-0.19624	-0.18299	0.338114	-0.0655792	0.336415	0.073391	0.627949
RERE	Q9P2R6	642	S	Arginine-glutamic acid dipeptide repeats protein	0.887858	9.38921e-08	87.812	ETVKKSAKKVKEEASSPLKSNKRQREKVASD	VKEEAS(0.112)S(0.888)PLK	7	2	0.65297	-0.146384	0.488569	-0.169327	0.108748	0.0235016	0.880505
RERE	Q9P2R6	1266	S	Arginine-glutamic acid dipeptide repeats protein	0.983739	3.10703e-05	84.293	PALRTLSEYARPHVMSPTNRNHPFYMPLNPT	TLS(0.004)EYARPHVMS(0.984)PT(0.013)NR	12	3	0.16573	0.238601	0.435541	0.0874399	0.45305	-0.0951159	0.646919
RERE	Q9P2R6	656	S	Arginine-glutamic acid dipeptide repeats protein	0.999708	2.41436e-05	107.03	SSPLKSNKRQREKVASDTEEADRTSSKKTKT	VAS(1)DTEEADRTSSKK	3	3	-0.63096	-0.0117198	0.929378	-0.124434	0.264349	-0.008079	0.962982
NFIA	Q12857	280	S	Nuclear factor 1;Nuclear factor 1 A-type	1	7.36193e-17	117.07	SLPSTSSTSSTKRLKSVEDEMDSPGEEPFYT	RLKS(1)VEDEMDS(1)PGEEPFYTGQGR	4	3	1.8988	-1.25048	0.00489916	-0.780973	0.00417414	0.414159	0.0576195
NFIA	Q12857	287	S	Nuclear factor 1;Nuclear factor 1 A-type	1	4.00609e-165	293.47	TSSTKRLKSVEDEMDSPGEEPFYTGQGRSPG	SVEDEMDS(1)PGEEPFYTGQGR	8	2	-0.85971	-0.0729522	0.458164	0.021832	0.836806	0.0703879	0.454546
NFIA	Q12857	333	S	Nuclear factor 1;Nuclear factor 1 A-type	0.799078	0.000468452	45.734	PSPTTLKKSEKSGFSSPSPSQTSSLGTAFTQ	S(0.036)GFS(0.111)S(0.799)PS(0.046)PS(0.005)QT(0.002)SSLGTAFTQHHRPVITGPR	5	4	-2.8367	-0.561899	NA	-0.378176	NA	0.224534	NA
NFIA	Q12857	335	S	Nuclear factor 1;Nuclear factor 1 A-type	0.939562	3.22215e-09	83.246	PTTLKKSEKSGFSSPSPSQTSSLGTAFTQHH	SGFSS(0.001)PS(0.94)PS(0.055)QT(0.003)S(0.001)SLGTAFTQHHRPVITGPR	7	4	-1.7326	0.245706	0.289246	0.357954	0.133666	0.368958	0.213838
NFIA	Q12857	258	S	Nuclear factor 1;Nuclear factor 1 A-type	0.844168	1.20494e-22	118.25	NFSLSDLESSSYYSMSPGAMRRSLPSTSSTS	VSQTPIAAGTGPNFSLSDLESSSY(0.001)Y(0.002)S(0.153)MS(0.844)PGAMR	28	3	-1.5804	-0.0441533	0.858195	-0.0447636	0.510992	0.0406245	0.844021
SMG7	Q92540	781	S	Protein SMG7	0.999364	6.98335e-15	86.7	QQQQSPTKAVPALGKSPPHHSGFQQYQQADA	AVPALGKS(0.999)PPHHS(0.001)GFQQYQQADASK	8	3	-1.4543	0.0269679	0.858615	0.169918	0.0627421	0.000573669	0.996538
SMG7	Q92540	786	S	Protein SMG7	0.862408	4.86363e-08	63.979	PTKAVPALGKSPPHHSGFQQYQQADASKQLW	AVPALGKS(0.137)PPHHS(0.862)GFQQY(0.001)QQADASK	13	4	-0.47741	-0.140931	0.615887	-0.0695988	0.592249	-0.0258922	0.909581
ARHGEF7	B1ALK7	638	S	Rho guanine nucleotide exchange factor 7	0.99985	4.06298e-54	188.07	VLLPEEEKIIVEETKSNGQTVIEEKSLVDTV	IIVEETKS(1)NGQTVIEEK	8	2	-0.68142	-0.120188	0.366219	0.69055	0.00798276	0.709415	0.0443576
ARHGEF7	B1ALK7	619	S	Rho guanine nucleotide exchange factor 7	1	2.28583e-08	121.56	AHSYRMGSTSRSRKESAPQVLLPEEEKIIVE	KES(1)APQVLLPEEEK	3	2	1.3573	-0.364018	0.033575	-0.00205848	0.98173	0.27622	0.0605529
ARHGEF7	Q14155	518	S	Rho guanine nucleotide exchange factor 7	1	2.42749e-37	181.11	LFPNVLLMLSASPRMSGFIYQGKLPTTGMTI	MS(1)GFIYQGKLPTTGMTITKLEDSENHR	2	4	-0.82861	0.0219596	0.838494	-0.00682057	0.916359	0.023666	0.818234
TMEM9	Q9P0T7	137	S	Transmembrane protein 9	1	9.42811e-05	87.337	YTEQLHNEEENEDARSMAAAAASLGGPRANT	S(1)MAAAAASLGGPR	1	2	0.35557	0.076106	0.521434	-0.0707873	0.378921	-0.152134	0.168467
LPHN2	O95490	1430	S	Latrophilin-2	1	6.50913e-35	188.9	AGHQLQMCYQISRGNSDGYIIPINKEGCIPE	GNS(1)DGYIIPINK	3	2	-0.0073698	-0.039442	0.664614	-0.159628	0.089528	-0.130312	0.224948
EXOSC1	Q9Y3B2	98	S	Exosome complex component CSL4	0.996089	6.73494e-05	72.359	AKVHILYVGSMPLKNSFRGTIRKEDVRATEK	VHILYVGS(0.004)MPLKNS(0.996)FR	14	3	0.92827	-0.00747808	NA	-0.400987	NA	-0.17106	NA
PSEN2	P49810	25	S	Presenilin;Presenilin-2;Presenilin-2 NTF subunit;Presenilin-2 CTF subunit	0.836991	4.45795e-09	124.28	EEEVCDERTSLMSAESPTPRSCQEGRQGPED	TSLMSAES(0.837)PT(0.163)PR	8	2	0.69863	0.0398705	0.782955	0.168653	0.0994046	0.211524	0.372264
EPS15	P42566	108	S	Epidermal growth factor receptor substrate 15	0.93187	1.05751e-50	187.7	SLNLAVPPPRFHDTSSPLLISGTSAAELPWA	FHDT(0.006)S(0.062)S(0.932)PLLISGTSAAELPWAVKPEDK	6	3	-0.27242	-0.147681	NA	-0.00465297	NA	0.324811	NA
EPS15	P42566	814	S	Epidermal growth factor receptor substrate 15	1	4.57769e-36	122.67	PFKLNDPFQPFPGNDSPKEKDPEIFCDPFTS	LNDPFQPFPGNDS(1)PK	13	2	-0.48189	-0.241454	0.187525	0.136436	0.383405	0.397741	0.156159
EPS15	P42566	324	S	Epidermal growth factor receptor substrate 15	0.999439	2.80515e-26	182.47	PPSDRASLQKNIIGSSPVADFSAIKELDTLN	NIIGS(0.001)S(0.999)PVADFSAIK	6	2	-0.46137	-0.0573073	0.545338	-0.106229	0.179176	0.0605193	0.532323
EPS15	P42566	796	S	Epidermal growth factor receptor substrate 15	1	3.62424e-90	215.09	PCPLPPGKRSINKLDSPDPFKLNDPFQPFPG	SINKLDS(1)PDPFK	7	2	-1.3631	-0.101339	0.72426	-0.0872732	0.549925	0.207407	0.323586
MYO9A	B2RTY4	2464	S	Unconventional myosin-IXa	0.999999	0.00178609	45.119	KLFQIYSKSPFYRAASGNEALGMEGPLGQTK	AAS(1)GNEALGMEGPLGQTK	3	2	0.29141	-0.976418	NA	-0.475997	NA	0.533862	NA
PAK1	Q13153	174	S	Serine/threonine-protein kinase PAK 1	1	3.38688e-65	160.08	LNVKAVSETPAVPPVSEDEDDDDDDATPPPV	AVSETPAVPPVS(1)EDEDDDDDDATPPPVIAPRPEHTK	12	3	0.49181	-0.171353	0.114289	-0.111035	0.173426	0.0689825	0.493611
PAK1	Q13153	220	S	Serine/threonine-protein kinase PAK 1	0.757897	2.04711e-37	110.83	VIEPLPVTPTRDVATSPISPTENNTTPPDAL	SVIEPLPVT(0.029)PT(0.037)RDVAT(0.186)S(0.758)PIS(0.818)PT(0.171)ENNT(0.001)TPPDALTR	17	3	0.89938	-0.0864767	NA	0.0912598	NA	0.141171	NA
PAK1	Q13153	223	S	Serine/threonine-protein kinase PAK 1	0.985856	8.46013e-53	159.71	PLPVTPTRDVATSPISPTENNTTPPDALTRN	SVIEPLPVTPTRDVATS(0.006)PIS(0.986)PT(0.008)ENNTTPPDALTR	20	3	-0.1087	0.200665	0.612367	0.250135	0.0672526	0.185838	0.577399
PAK1	Q13153	139	S	Serine/threonine-protein kinase PAK 1	0.999958	7.63342e-13	137.06	VLDVLEFYNSKKTSNSQKYMSFTDKSAEDYN	TSNS(1)QKYMS(0.942)FT(0.058)DK	4	3	0.15186	0.23639	0.0607145	0.342875	0.115881	0.189196	0.148327
PAK1	Q13153	144	S	Serine/threonine-protein kinase PAK 1	0.999983	6.73645e-31	175.76	EFYNSKKTSNSQKYMSFTDKSAEDYNSSNAL	YMS(1)FTDK	3	2	-0.079275	-0.0908383	0.399768	0.0334995	0.627855	0.0958846	0.329583
PAK1	Q13153	155	S	Serine/threonine-protein kinase PAK 1	0.930104	7.50216e-74	213.24	QKYMSFTDKSAEDYNSSNALNVKAVSETPAV	SAEDYNS(0.93)S(0.07)NALNVK	7	2	0.14713	-0.0175277	0.868583	0.0893501	0.275507	0.0847039	0.386903
PAK1	Q13153	204	S	Serine/threonine-protein kinase PAK 1	0.999999	0.00051058	57.426	VIAPRPEHTKSVYTRSVIEPLPVTPTRDVAT	S(1)VIEPLPVTPTR	1	2	-0.15232	-0.558114	0.00400626	-0.273163	0.0332043	0.0997683	0.399784
PDLIM2	Q96JY6	266	S	PDZ and LIM domain protein 2	0.999021	9.98759e-212	314.15	AEERGGTPAFLPSSLSPQSSLPASRALATPP	LLQEALEAEERGGTPAFLPSSLS(0.999)PQS(0.001)SLPASR	23	3	-0.11072	-0.108814	0.544822	-0.233603	0.256267	-0.123437	0.281492
ISCU	Q9H1K1	14	S	Iron-sulfur cluster assembly enzyme ISCU, mitochondrial	1	0.00188592	45.711	__MAAAGAFRLRRAASALLLRSPRLPARELS	AAS(1)ALLLR	3	2	-1.0485	-0.133037	0.401092	-0.106981	0.292144	0.0575831	0.700031
ISCU	Q9H1K1	29	S	Iron-sulfur cluster assembly enzyme ISCU, mitochondrial	1	0.00318591	32.852	SALLLRSPRLPARELSAPARLYHKKVSQICE	LPARELS(1)APAR	7	3	0.057664	0.187772	0.283878	-0.0709906	0.535691	-0.130706	0.362432
DCLRE1C	Q96SD1	385	S	Protein artemis	0.987746	2.6751e-32	142.28	KPLGKLKRARTVHRDSEEEDDYLFDDPLPIP	T(0.012)VHRDS(0.988)EEEDDYLFDDPLPIPLR	6	3	0.34724	0.0500432	0.650308	-0.0766625	0.682287	-0.246242	0.315128
FAF1	Q9UNN5	582	S	FAS-associated factor 1	0.999889	7.82536e-05	88.385	EENAEPVSKLRIRTPSGEFLERRFLASNKLQ	TPS(1)GEFLER	3	2	-1.7375	0.071034	0.606256	-0.142053	0.426805	-0.343946	0.109518
FAF1	Q9UNN5	320	S	FAS-associated factor 1	1	1.36671e-29	153.96	DDGEVFGMASSALRKSPMMPENAENEGDALL	S(1)PMMPENAENEGDALLQFTAEFSSR	1	3	-0.15565	-0.374804	NA	NA	NA	NA	NA
FNTA	P49354	373	S	Protein farnesyltransferase/geranylgeranyltransferase type-1 subunit alpha	0.888692	0.000135014	88.508	YIGRSLQSKHSTENDSPTNVQQ_________	HS(0.004)T(0.015)ENDS(0.889)PT(0.093)NVQQ	7	2	-0.71625	NA	NA	NA	NA	NA	NA
ST5	P78524	622	S	Suppression of tumorigenicity 5 protein	0.999608	0.00464214	21.294	SRRARRIPKLVQRINSIYNAKRGKKRLKKLS	INS(1)IYNAK	3	2	1.3276	-0.284881	0.109987	0.0555592	0.756567	0.343397	0.0910798
POLDIP2	Q9Y2S7	290	S	Polymerase delta-interacting protein 2	0.860121	0.000112461	89.846	DVVQLRERHWRIFSLSGTLETVRGRGVVGRE	IFS(0.001)LS(0.86)GT(0.138)LET(0.001)VRGR	5	2	0.29634	-0.250534	0.263189	0.13272	0.267547	0.404695	0.138915
LMCD1	Q9NZU5	254	S	LIM and cysteine-rich domains protein 1	0.999852	0.000247106	67.697	VEYVCELCKGAAPPDSPVVYSDRAGYNKQWH	GAAPPDS(1)PVVYSDR	7	2	-2.9921	0.0634817	0.650998	-0.0994721	0.488265	-0.120467	0.293301
DENND5A	Q6IQ26	193	S	DENN domain-containing protein 5A	0.997781	1.17063e-05	63.418	EDGEDTPVTKLQRFNSYDISRDTLYVSKCIC	LQRFNS(0.998)YDIS(0.001)RDT(0.001)LYVSK	6	3	1.7211	0.174873	0.503884	0.564618	0.0885002	0.470565	0.00575986
DEK	P35659	32	S	Protein DEK	1	0	404.66	PASEKEPEMPGPREESEEEEDEDDEEEEEEE	EPEMPGPREES(1)EEEEDEDDEEEEEEEKEK	11	3	-0.19264	NA	NA	NA	NA	NA	NA
DEK	P35659	19	S	Protein DEK	0.929539	5.4965e-08	69.797	SAPAAEGEGTPTQPASEKEPEMPGPREESEE	SASAPAAEGEGT(0.013)PT(0.057)QPAS(0.93)EKEPEMPGPR	18	3	-0.30153	-0.340952	NA	0.962586	NA	1.28238	NA
DEK	P35659	51	S	Protein DEK	1	0.00240536	39.936	EDEDDEEEEEEEKEKSLIVEGKREKKKVERI	S(1)LIVEGKREK	1	3	0.58943	-1.21601	0.138148	-0.978338	0.0444623	0.20754	0.554887
PKD2	Q13563	829	S	Polycystin-2	0.901014	9.12408e-07	85.842	EDDDEDSGHSSRRRGSISSGVSYEEFQVLVR	RRGS(0.901)IS(0.077)S(0.022)GVSYEEFQVLVR	4	3	1.6757	0.345396	NA	-0.586709	NA	-0.758477	NA
PKD2	Q13563	812	S	Polycystin-2	1	4.469e-87	218.22	PRPMSSRSFPRSLDDSEEDDDEDSGHSSRRR	SLDDS(1)EEDDDEDSGHSSR	5	2	-0.05529	0.15625	0.308779	0.263992	0.0690468	0.131685	0.351585
TCF12	Q99081	559	S	Transcription factor 12	0.991301	1.04613e-30	179.71	SSQKDIKVSSRGRTSSTNEDEDLNPEQKIER	TSS(0.991)T(0.008)NEDEDLNPEQKIEREK	3	3	-0.24916	0.057046	0.801405	-0.0332995	0.674975	-0.033828	0.852212
TCF12	Q99081	98	S	Transcription factor 12	0.771496	9.97023e-11	95.113	SDHLNDSRLGAHEGLSPTPFMNSNLMGKTSE	LGAHEGLS(0.771)PT(0.228)PFMNSNLMGK	8	3	-0.10046	0.447103	NA	-0.485095	NA	-1.05301	NA
CTNNB1	P35222	552	S	Catenin beta-1	0.984614	9.94659e-27	172.26	VQLLVRAHQDTQRRTSMGGTQQQFVEGVRME	RT(0.015)S(0.985)MGGTQQQFVEGVR	3	2	-0.49916	0.126191	0.309505	-0.126707	0.170775	-0.087853	0.358403
CTNNB1	P35222	191	S	Catenin beta-1	1	3.28041e-35	173.59	HQLSKKEASRHAIMRSPQMVSAIVRTMQNTN	HAIMRS(1)PQMVSAIVR	6	3	-0.54059	0.262495	0.255159	-0.0114982	0.898612	-0.270424	0.127381
CTNNB1	P35222	675	S	Catenin beta-1	0.999994	7.93988e-08	126.63	FRMSEDKPQDYKKRLSVELTSSLFRTEPMAW	KRLS(1)VELTSSLFR	4	3	-0.21537	0.104363	0.319507	0.0219416	0.745358	-0.124123	0.248634
SDCBP	O00560	6	S	Syntenin-1	0.999999	2.11222e-05	90.107	__________MSLYPSLEDLKVDKVIQAQTA	SLYPS(1)LEDLKVDK	5	2	0.80563	-0.0975019	0.712117	-0.0672708	0.442994	0.145585	0.62254
CDC25B	P30305	151	S	M-phase inducer phosphatase 2	1	0.00312946	77.607	SRIIRNEQFAIRRFQSMPVRLLGHSPVLRNI	FQS(1)MPVR	3	2	-0.24867	0.936633	0.00885444	0.449289	0.0200504	-0.44251	0.0349757
CDC25B	P30305	249	S	M-phase inducer phosphatase 2	1	0.000486676	55.019	LMCLSPDRKMEVEELSPLALGRFSLTPAEGD	MEVEELS(1)PLALGR	7	2	1.3104	0.639881	0.0203988	-0.170341	0.158611	-0.778047	0.0111321
CDC25B	P30305	353	S	M-phase inducer phosphatase 2	0.994451	5.06188e-08	130.36	RPQDRDTPVQNKRRRSVTPPEEQQEAEEPKA	S(0.994)VT(0.006)PPEEQQEAEEPK	1	2	0.57968	-0.166835	0.708803	0.0364268	0.611564	0.196861	0.634438
PLEKHA5	Q9HAU0	855	S	Pleckstrin homology domain-containing family A member 5	0.99988	3.90585e-61	215.36	KGSHFPVGVVPPRAKSPTPESSTIASYVTLR	AKS(1)PTPESSTIASYVTLRK	3	3	-0.47661	0.093359	0.393026	0.00879531	0.898403	-0.129283	0.242558
PLEKHA5	Q9HAU0	140	S	Pleckstrin homology domain-containing family A member 5	1	2.81946e-17	109.08	ASNYNVTSDYAVHPMSPVGRTSRASKKVHNF	ERPISMINEASNYNVTSDYAVHPMS(1)PVGR	25	3	-0.12464	0.205267	NA	-0.215245	NA	-0.337229	NA
PLEKHA5	Q9HAU0	933	S	Pleckstrin homology domain-containing family A member 5	0.997807	4.99511e-21	112.31	REKKKGLNVIGASDQSPLQSPSNLRDNPFRT	GLNVIGAS(0.002)DQS(0.998)PLQS(0.866)PS(0.134)NLRDNPFR	11	3	-2.3183	0.831249	0.0464947	0.177291	0.385552	-0.645652	0.17992
PLEKHA5	Q9HAU0	937	S	Pleckstrin homology domain-containing family A member 5	0.892351	4.99511e-21	112.31	KGLNVIGASDQSPLQSPSNLRDNPFRTTQTR	GLNVIGAS(0.005)DQS(0.989)PLQS(0.892)PS(0.114)NLRDNPFR	15	3	1.3519	1.38887	0.00939585	0.332079	0.339023	-1.04646	0.105477
PLEKHA5	Q9HAU0	809	S	Pleckstrin homology domain-containing family A member 5	1	2.3889e-271	350.27	PRNGSHCGPDYRLYKSEPELTTVAEVDESNG	LYKS(1)EPELTTVAEVDESNGEEK	4	2	0.32903	0.105918	0.56584	-0.0377017	0.614925	-0.109114	0.594576
PLEKHA5	Q9HAU0	161	S	Pleckstrin homology domain-containing family A member 5	0.998184	9.67618e-05	83.54	SRASKKVHNFGKRSNSIKRNPNAPVVRRGWL	S(0.002)NS(0.998)IKRNPNAPVVR	3	3	0.32052	0.00954386	0.943831	-0.182885	0.133692	-0.0554953	0.674198
ATE1	O95260	169	S	Arginyl-tRNA--protein transferase 1	1	1.61949e-22	133.94	EGKNSKKEEPQELLQSQDFVGEKLGSGEPSH	NSKKEEPQELLQS(1)QDFVGEK	13	3	-0.59653	2.19239	0.00568637	2.33894	0.000138484	0.0442932	0.861162
ECE1	P42892	34	S	Endothelin-converting enzyme 1	0.974481	7.1488e-81	217.96	STYKRATLDEEDLVDSLSEGDAYPNGLQVNF	RATLDEEDLVDS(0.974)LS(0.025)EGDAYPNGLQVNFHSPR	12	4	2.23	0.0885289	0.77718	0.185941	0.072907	0.157774	0.578328
ECE1	P42892	36	S	Endothelin-converting enzyme 1	0.994929	6.45588e-101	197.78	YKRATLDEEDLVDSLSEGDAYPNGLQVNFHS	ATLDEEDLVDS(0.005)LS(0.995)EGDAYPNGLQVNFHSPR	13	3	1	-0.0940359	0.700594	0.0156396	0.867024	0.111988	0.549664
CARS	P49589	307	S	Cysteine--tRNA ligase, cytoplasmic	0.944338	8.95519e-19	115.91	GDQKALQEGEGDLSISADRLSEKRSPNDFAL	ALQEGEGDLS(0.055)IS(0.944)ADRLS(0.001)EK	12	2	-0.044602	0.196271	0.313227	0.210742	0.491469	0.00820638	0.984102
CARS	P49589	34	S	Cysteine--tRNA ligase, cytoplasmic	0.988384	0.000321111	72.309	SPPAGTQPCRLHLYNSLTRNKEVFIPQDGKK	LHLY(0.001)NS(0.988)LT(0.011)R	6	2	0.24183	0.241374	0.215475	-0.033132	0.611649	-0.2432	0.273269
KIRREL	Q96J84	560	S	Kin of IRRE-like protein 1	0.971989	1.53208e-50	184.91	REPLTMHSDREDDTASVSTATRVMKAIYSSF	VETVNREPLTMHSDREDDTAS(0.972)VS(0.021)T(0.007)ATR	21	4	0.56633	0.271488	0.160257	-0.0583634	0.743257	-0.0970745	0.481202
SMN1	Q16637	4	S	Survival motor neuron protein	1	3.32881e-11	90.928	____________MAMSSGGSGGGVPEQEDSV	AMS(1)S(1)GGS(1)GGGVPEQEDSVLFRR	3	2	0.34145	1.62085	0.153009	0.194337	0.165064	-1.34597	0.169128
SMN1	Q16637	5	S	Survival motor neuron protein	1	3.32881e-11	90.928	___________MAMSSGGSGGGVPEQEDSVL	AMS(1)S(1)GGS(1)GGGVPEQEDSVLFRR	4	3	-0.039614	1.5052	0.148622	0.182498	0.171897	-1.25108	0.168471
SMN1	Q16637	8	S	Survival motor neuron protein	1	3.32881e-11	90.928	________MAMSSGGSGGGVPEQEDSVLFRR	AMS(1)S(1)GGS(1)GGGVPEQEDSVLFRR	7	3	-0.039614	0.194943	0.265268	0.0821275	0.411454	-0.023507	0.860374
SMN1	Q16637	28	S	Survival motor neuron protein	1	2.85507e-106	254.81	PEQEDSVLFRRGTGQSDDSDIWDDTALIKAY	GTGQS(1)DDS(1)DIWDDTALIK	5	2	0.20261	0.0784022	0.514918	0.0449072	0.562121	0.0398875	0.766931
SMN1	Q16637	31	S	Survival motor neuron protein	1	1.30311e-60	225.53	EDSVLFRRGTGQSDDSDIWDDTALIKAYDKA	GTGQS(1)DDS(1)DIWDDTALIK	8	2	-0.73777	0.188773	0.129505	0.13152	0.142984	-0.038173	0.679086
AKIRIN1	Q9H9L7	22	S	Akirin-1	0.999043	0.000325645	69.373	LKRPMEFEAALLSPGSPKRRRCAPLPGPTPG	RPMEFEAALLS(0.001)PGS(0.999)PK	14	3	1.0961	-0.212058	0.856975	-0.0495863	0.675214	0.291326	0.783525
STK24	B4DR80	4	S	Serine/threonine-protein kinase 24;Serine/threonine-protein kinase 24 36 kDa subunit;Serine/threonine-protein kinase 24 12 kDa subunit	1	1.28981e-87	247.16	____________MAHSPVQSGLPGMQNLKAD	AHS(1)PVQSGLPGMQNLK	3	2	0.35525	-0.053236	0.675882	-0.0350453	0.644925	0.0100359	0.929549
CTNND2	Q9UQB3	461	S	Catenin delta-2	0.779322	0.00542331	48.397	PPAHTGTYRTSTAPSSPGVDSVPLQRTGSQH	TSTAPS(0.214)S(0.779)PGVDS(0.006)VPLQR	7	2	1.7803	-0.723339	0.0128297	0.144094	0.272818	0.881502	0.00723043
ZDHHC20	Q5W0Z9	305	S	Palmitoyltransferase;Probable palmitoyltransferase ZDHHC20	0.999651	4.35496e-61	206.79	CSFPTRLVGMDPEQASVTNQNEYARSSGSNQ	LVGMDPEQAS(1)VTNQNEYAR	10	3	-0.63108	0.0484878	0.622806	0.509419	0.0110801	0.402593	0.016766
NUPL2	O15504	106	S	Nucleoporin-like protein 2	0.974927	1.26985e-41	146.5	RKEGFGLSENPFASLSPDEQKDEKKLLEGIV	EGFGLSENPFAS(0.025)LS(0.975)PDEQKDEK	14	3	0.6892	0.00281899	0.982079	0.00800259	0.971413	-0.125559	0.31777
METTL3	Q86U44	50	S	N6-adenosine-methyltransferase 70 kDa subunit	0.766271	2.59268e-10	80.908	LRNPEAALSPTFRSDSPVPTAPTSGGPKPST	S(0.233)DS(0.766)PVPT(0.001)APTSGGPKPSTASAVPELATDPELEK	3	3	0.08399	0.0626316	0.887043	-0.382215	0.315713	-0.412875	0.0682125
PRKD2	Q9BZL6	375	S	Serine/threonine-protein kinase D;Serine/threonine-protein kinase D2	0.859592	0.00060392	67.451	HASEEEEGEGGKAQSSLGYIPLMRVVQSVRH	AQS(0.14)S(0.86)LGYIPLMR	4	2	-1.3338	0.581014	NA	0.944034	NA	0.390668	NA
PRKD2	Q9BZL6	396	S	Serine/threonine-protein kinase D;Serine/threonine-protein kinase D2	0.965819	2.37539e-05	71.524	LMRVVQSVRHTTRKSSTTLREGWVVHYSNKD	KS(0.005)S(0.966)T(0.023)T(0.005)LREGWVVHYSNK	3	3	0.69373	0.438825	NA	0.56511	NA	0.123269	NA
PRKD2	Q9BZL6	197	S	Serine/threonine-protein kinase D;Serine/threonine-protein kinase D2	0.75972	1.23619e-05	111.65	FSIPNNCSGARKRRLSSTSLASGHSVRLGTS	RLS(0.76)S(0.045)T(0.074)S(0.121)LASGHSVR	3	3	-1.1519	0.214217	0.216978	0.112118	0.297232	-0.0639255	0.631466
PRKD2	Q9BZL6	710	S	Serine/threonine-protein kinase D;Serine/threonine-protein kinase D2	0.77975	8.51486e-19	97.202	DFGFARIIGEKSFRRSVVGTPAYLAPEVLLN	S(0.78)VVGT(0.22)PAYLAPEVLLNQGYNR	1	2	-1.585	-0.145222	NA	-0.158027	NA	0.0413832	NA
UBA52;UBB;RPS27A;UBC	P62987	57	S	Ubiquitin-60S ribosomal protein L40;Ubiquitin;60S ribosomal protein L40;Ubiquitin-40S ribosomal protein S27a;Ubiquitin;40S ribosomal protein S27a;Polyubiquitin-B;Ubiquitin;Polyubiquitin-C;Ubiquitin	0.953707	5.88971e-05	81.122	RLIFAGKQLEDGRTLSDYNIQK_________	QLEDGRT(0.046)LS(0.954)DYNIQK	9	3	0.20018	0.0832474	NA	0.15004	NA	-0.0516533	NA
GKAP1	Q5VSY0	23	S	G kinase-anchoring protein 1	0.99926	3.47762e-06	83.863	SVPTTASRFALLQVDSGSGSDSEPGKGKGRN	FALLQVDS(0.999)GS(0.983)GS(0.951)DS(0.067)EPGK	8	2	0.88055	0.136062	0.360889	-0.205072	0.134797	-0.252285	0.125472
GKAP1	Q5VSY0	25	S	G kinase-anchoring protein 1	0.983139	3.47762e-06	83.863	PTTASRFALLQVDSGSGSDSEPGKGKGRNTG	FALLQVDS(0.999)GS(0.983)GS(0.951)DS(0.067)EPGK	10	2	0.88055	0.136062	0.360889	-0.205072	0.134797	-0.252285	0.125472
GKAP1	Q5VSY0	27	S	G kinase-anchoring protein 1	0.968078	3.47762e-06	83.863	TASRFALLQVDSGSGSDSEPGKGKGRNTGKS	FALLQVDS(0.974)GS(0.961)GS(0.968)DS(0.097)EPGKGK	12	2	1.6471	0.136062	0.360889	-0.205072	0.134797	-0.252285	0.125472
ACTR3;ACTR3B	P61158	418	S	Actin-related protein 3;Actin-related protein 3B	1	0.00161101	74.121	IGPSICRHNPVFGVMS_______________	HNPVFGVMS(1)	9	2	0.20124	NA	NA	NA	NA	NA	NA
FXR1	P51114	587	S	Fragile X mental retardation syndrome-related protein 1	0.997568	1.34798e-12	131.92	EHGPSEKAINGPTSASGDDISKLQRTPGEEK	AINGPTS(0.002)AS(0.998)GDDIS(0.001)K	9	2	-1.593	-0.0862278	0.500596	0.0422983	0.538323	0.14958	0.211441
FXR1	P51114	485	S	Fragile X mental retardation syndrome-related protein 1	0.975575	3.73902e-140	247.75	KDPDSNPYSLLDNTESDQTADTDASESHHST	SSISSVLKDPDSNPYSLLDNT(0.014)ES(0.976)DQT(0.01)ADTDASESHHSTNR	23	4	1.3375	-0.224187	0.272773	-0.243466	0.0611603	-0.0400035	0.735146
RBM4B;MST4	Q9P289	4	S	Serine/threonine-protein kinase MST4	1	9.86306e-141	270.21	____________MAHSPVAVQVPGMQNNIAD	AHS(1)PVAVQVPGMQNNIADPEELFTKLER	3	3	2.677	0.00534866	0.953592	-0.0459936	0.70753	0.0724125	0.441445
LIG1	P18858	201	S	DNA ligase 1;DNA ligase	0.99995	5.244e-72	210.99	KPLKTSKAETPTESVSEPEVATKQELQEEEE	AET(1)PTESVS(1)EPEVATK	9	2	-1.0962	-0.470869	NA	-0.230431	NA	0.222434	NA
LIG1	P18858	47	S	DNA ligase 1;DNA ligase	0.975362	1.68837e-05	102	EPPPKAALKEWNGVVSESDSPVKRPGRKAAR;QRSIMAALKEWNGVVSESDSPVKRPGRKAAR	EWNGVVS(0.975)ES(0.069)DS(0.956)PVK	7	2	-0.76851	-0.611117	0.198158	-0.294131	0.233718	0.295809	0.305757
LIG1	P18858	51	S	DNA ligase 1;DNA ligase	0.956104	4.29196e-08	126.11	KAALKEWNGVVSESDSPVKRPGRKAARVLGS;MAALKEWNGVVSESDSPVKRPGRKAARVLGS	EWNGVVS(0.975)ES(0.069)DS(0.956)PVK	11	2	-0.76851	-0.856921	0.005484	-0.350413	0.0878304	0.481706	0.0340451
LIG1	P18858	66	S	DNA ligase 1;DNA ligase	1	2.2949e-237	343.57	SPVKRPGRKAARVLGSEGEEEDEALSPAKGQ	VLGS(1)EGEEEDEALS(1)PAK	4	2	1.2218	0.399385	0.0404059	0.229176	0.125076	-0.172962	0.124625
LIG1	P18858	76	S	DNA ligase 1;DNA ligase	1	2.68183e-238	353.93	ARVLGSEGEEEDEALSPAKGQKPALDCSQVS	VLGS(1)EGEEEDEALS(1)PAK	14	2	1.2218	-0.241609	0.324161	-0.132281	0.220489	0.0794622	0.600403
SUPT20H	Q8NEM7	437	S	Transcription factor SPT20 homolog	0.986901	1.13673e-127	240.75	KMSHSSSGSASLSQVSPGKETDQTETVSVQS	MSHSSSGSASLS(0.013)QVS(0.987)PGKETDQTETVSVQSSVLGK	15	3	0.92118	-0.193233	0.47303	-0.00172545	0.990197	0.209994	0.205874
LBH	Q53QV2	63	S	Protein LBH	1	8.51643e-13	120.27	PSDFDRCCKLKDRLPSIVVEPTEGEVESGEL	DRLPS(1)IVVEPTEGEVESGELR	5	3	0.078782	0.137694	0.372674	0.728511	0.0319835	0.65551	0.00741685
LBH	Q53QV2	34	S	Protein LBH	1	3.62069e-165	299.61	TEVMMNTQPMEEIGLSPRKDGLSYQIFPDPS	TEVMMNTQPMEEIGLS(1)PRK	16	2	-1.1726	-0.341389	0.521243	0.23446	0.125208	0.607262	0.181047
EML4	Q9HC35	144	S	Echinoderm microtubule-associated protein-like 4	0.987376	8.9119e-25	104.55	KEESHSNDQSPQIRASPSPQPSSQPLQIHRQ	KEES(0.001)HS(0.004)NDQS(0.008)PQIRAS(0.987)PS(1)PQPSSQPLQIHR	16	4	0.72871	0.143638	0.323985	-0.0450345	0.644409	-0.0928428	0.563109
EML4	Q9HC35	146	S	Echinoderm microtubule-associated protein-like 4	1	1.78821e-26	179.07	ESHSNDQSPQIRASPSPQPSSQPLQIHRQTP	ASPS(1)PQPSSQPLQIHR	4	3	0.39867	-0.108392	0.481566	-0.103753	0.219211	0.0338684	0.81839
EML4	Q9HC35	978	S	Echinoderm microtubule-associated protein-like 4	0.998168	2.58204e-46	193.83	KEQAKATLLEDQQDPSPSS____________	ATLLEDQQDPS(0.998)PS(0.001)S(0.001)	11	2	-0.68485	NA	NA	NA	NA	NA	NA
EML4	Q9HC35	200	S	Echinoderm microtubule-associated protein-like 4	0.81435	1.93036e-06	101.1	WENSDDSRNKLSKIPSTPKLIPKVTKTADKH	LSKIPS(0.814)T(0.186)PKLIPK	6	3	0.51106	-0.0588552	0.713189	0.227377	0.574883	0.22429	0.428877
EML4	Q9HC35	13	S	Echinoderm microtubule-associated protein-like 4	0.99995	1.65657e-160	289.98	___MDGFAGSLDDSISAASTSDVQDRLSALE	MDGFAGSLDDSIS(1)AAS(0.743)T(0.202)S(0.055)DVQDRLSALESR	13	3	-0.11479	0.273098	NA	-0.0304129	NA	-0.291928	NA
EML4	Q9HC35	16	S	Echinoderm microtubule-associated protein-like 4	0.793876	7.56966e-166	289.98	MDGFAGSLDDSISAASTSDVQDRLSALESRV	MDGFAGSLDDSISAAS(0.794)T(0.17)S(0.036)DVQDRLSALESR	16	3	0.078448	0.259476	0.133014	0.179517	0.146449	-0.0438705	0.74451
EML4	Q9HC35	176	S	Echinoderm microtubule-associated protein-like 4	0.999989	0.000404742	56.865	PESKNATPTKSIKRPSPAEKSHNSWENSDDS	SIKRPS(1)PAEK	6	3	-1.0215	-0.104143	0.507278	-0.00253426	0.979671	0.0346549	0.79344
LIMK2	P53671	289	S	LIM domain kinase 2	0.999362	9.94304e-24	164.13	NLEGTLRRRSLRRSNSISKSPGPSSPKEPLL	SNS(0.999)ISKSPGPSSPKEPLLFSR	3	3	0.15513	-0.912849	0.0281773	-1.34439	0.066529	-0.451841	0.182567
LIMK2	P53671	293	S	LIM domain kinase 2	0.999163	2.96328e-22	136.14	TLRRRSLRRSNSISKSPGPSSPKEPLLFSRD	S(0.008)NS(0.991)ISKS(0.999)PGPS(0.001)SPKEPLLFSR	7	3	0.13088	0.298109	0.0966001	0.18887	0.0599222	0.117452	0.512478
LIMK2	P53671	298	S	LIM domain kinase 2	0.932116	2.80957e-14	136.87	SLRRSNSISKSPGPSSPKEPLLFSRDISRSE	S(0.086)NS(0.914)ISKS(0.985)PGPS(0.082)S(0.932)PKEPLLFS(0.001)R	12	3	0.24722	0.538252	0.244978	0.177498	0.102295	-0.457151	0.282724
HDAC9	Q9UKV0	451	S	Histone deacetylase 9	0.997988	2.37907e-11	101.87	GTHKLPRHRPLNRTQSAPLPQSTLAQLVIQQ	T(0.002)QS(0.998)APLPQSTLAQLVIQQQHQQFLEK	3	3	0.36022	0.0850774	0.781886	0.313553	0.0640038	0.230716	0.519718
HDAC9	B7Z3P7	513	S	Histone deacetylase 9	0.999924	2.97033e-10	67.713	LGQVGAVKVKEEPVDSDEDAQIQEMESGEQA	VKEEPVDS(1)DEDAQIQEMESGEQAAFMQQVIGK	8	3	1.6428	-0.11327	NA	0.0826871	0.509616	-0.248571	NA
CLIP4	Q8N3C7	609	S	CAP-Gly domain-containing linker protein 4	0.979387	0.000370367	61.942	RNAFSKSKAALRRSWSSTPTAGGIEGSVKLH	S(0.001)WS(0.979)S(0.015)T(0.005)PTAGGIEGSVK	3	2	1.8214	0.495772	0.263364	0.116613	0.651372	-0.349626	0.131768
SLC30A6	Q6NXT4	382	S	Zinc transporter 6	0.810764	1.02795e-42	163.82	TDDLNPVTSTPAKPSSPPPEFSFNTPGKNVN	GTDDLNPVTSTPAKPS(0.189)S(0.811)PPPEFSFNTPGK	17	3	2.4091	-0.297041	NA	0.183201	NA	0.395063	NA
2002-09-01	Q15019	218	S	Septin-2	1	0	420.62	IEEHNIKIYHLPDAESDEDEDFKEQTRLLKA	IYHLPDAES(1)DEDEDFKEQTRLLK	9	3	-0.11662	0.0501863	0.617685	0.0347802	0.632234	-0.0431324	0.643625
TBC1D10A	Q9BXI6	407	S	TBC1 domain family member 10A	0.979478	3.09442e-21	97.287	AILDAEPGPRPALQPSPSIRLPLDAPLPGSK	AILDAEPGPRPALQPS(0.979)PS(0.021)IRLPLDAPLPGSK	16	3	0.21494	-0.0802438	0.696858	-0.33803	0.0422135	-0.277439	0.104157
TBC1D10A	Q9BXI6	497	S	TBC1 domain family member 10A	0.977316	2.26819e-15	132.13	QDLAPQVSAHHRSQESLTSQESEDTYL____	S(0.022)QES(0.977)LT(0.001)SQESEDTYL	4	2	0.95079	NA	NA	NA	NA	NA	NA
TBC1D10A	Q9BXI6	500	S	TBC1 domain family member 10A	0.919127	0.000359909	79.905	APQVSAHHRSQESLTSQESEDTYL_______	S(0.002)QES(0.898)LT(0.18)S(0.919)QESEDTYL	7	2	0.8647	NA	NA	NA	NA	NA	NA
SREBF1	P36956	455	S	Sterol regulatory element-binding protein 1;Processed sterol regulatory element-binding protein 1	0.993458	1.76196e-94	238.53	PLSLGSRGSGSGGSGSDSEPDSPVFEDSKVG	GSGSGGS(0.006)GS(0.993)DSEPDSPVFEDSK	9	2	-0.53885	-0.0974048	0.523256	0.00202678	0.976155	0.0770571	0.561945
SREBF1	P36956	457	S	Sterol regulatory element-binding protein 1;Processed sterol regulatory element-binding protein 1	0.999987	5.47412e-84	208.39	SLGSRGSGSGGSGSDSEPDSPVFEDSKVGPC	GSGSGGS(0.022)GS(0.978)DS(1)EPDSPVFEDSK	11	2	-0.22084	-0.124283	NA	-0.279774	NA	-0.120153	NA
RAN	P62826	135	S	GTP-binding nuclear protein Ran	1	0.0117779	46.543	CGNKVDIKDRKVKAKSIVFHRKKNLQYYDIS	AKS(1)IVFHR	3	3	-0.78195	-0.611777	NA	0.267116	NA	0.850079	NA
2010-09-01	Q9P0V9	440	S	Septin-10	0.996373	9.5033e-50	178.41	ATSEIFHSQSFLATGSNLRKDKDRKK_____	ATSEIFHSQSFLAT(0.004)GS(0.996)NLRK	16	3	-0.68497	0.038497	0.788477	0.0340738	0.752811	-0.0746363	0.682027
2010-09-01	Q9P0V9	28	S	Septin-10	0.999951	3.15326e-15	141.45	QSHMATKTTCMSSQGSDDEQIKRENIRSLTM	TTCMSSQGS(1)DDEQIKRENIR	9	3	0.31701	0.0167193	0.902005	-0.0599756	0.613941	-0.0389868	0.781707
EML3	Q32P44	176	S	Echinoderm microtubule-associated protein-like 3	0.9966	8.89977e-08	95.679	SPSERPRQKLSRKAISSANLLVRSGSTESRG	AIS(0.997)S(0.003)ANLLVR	3	2	0.6322	-0.0328156	0.848835	0.12558	0.512289	0.134666	0.251435
HNRPLL;HNRNPLL	Q8WVV9	6	S	Heterogeneous nuclear ribonucleoprotein L-like	0.839797	7.37293e-05	67.425	__________MSSSSSSPRETYEEDREYESQ	S(0.026)S(0.065)S(0.025)S(0.079)S(0.84)S(0.887)PRET(0.039)Y(0.037)EEDREY(0.001)ES(0.001)QAK	5	3	0.056223	0.0835673	0.539083	0.0424977	0.651927	-0.175583	0.244308
HNRPLL;HNRNPLL	Q8WVV9	7	S	Heterogeneous nuclear ribonucleoprotein L-like	0.888305	1.07103e-06	63.427	_________MSSSSSSPRETYEEDREYESQA	S(0.014)S(0.034)S(0.035)S(0.124)S(0.816)S(0.888)PRET(0.059)Y(0.028)EEDREY(0.001)ES(0.001)QAK	6	3	-0.38229	0.0970701	0.481152	0.0806485	0.450832	-0.151002	0.32618
HNRPLL;HNRNPLL	Q8WVV9	35	S	Heterogeneous nuclear ribonucleoprotein L-like	1	4.08897e-80	201.99	SQAKRLKTEEGEIDYSAEEGENRREATPRGG	TEEGEIDYS(1)AEEGENRREATPR	9	3	-0.30395	0.0993057	0.58291	0.677382	0.158565	0.612053	0.169097
RIC8B	Q9NVN3	468	S	Synembryn-B	0.997289	9.61061e-06	80.496	AARGLLAGGRGDNWYSEDEDTDTEEYKNAKP	GLLAGGRGDNWY(0.002)S(0.997)EDEDT(0.914)DT(0.086)EEYK	13	3	-1.6035	0.244534	0.164214	0.0666735	0.491965	-0.145385	0.337328
PPIP5K1	Q6PFW1	1152	S	Inositol hexakisphosphate and diphosphoinositol-pentakisphosphate kinase 1	0.998572	0.000214507	83.146	SQASDNPFSPPRTLHSPPLQLQQRSEKPPWY	T(0.001)LHS(0.999)PPLQLQQR	4	2	-0.33137	-0.219922	0.257821	-0.0213868	0.952933	0.140527	0.555401
ACBD5	Q5T8D3	200	S	Acyl-CoA-binding domain-containing protein 5	0.999072	6.89026e-05	70.695	KTVNGKAESSDSGAESEEEEAQEEVKGAEQS	TVNGKAES(0.087)S(0.24)DS(0.674)GAES(0.999)EEEEAQEEVK	15	3	0.018016	-0.0895897	NA	-0.0645252	NA	0.113167	NA
GRAMD3	Q96HH9	252	S	GRAM domain-containing protein 3	1	6.7602e-46	163.31	ADRPSSLPLDFNDEFSDLDGVVQQRRQDMEG	ADRPSSLPLDFNDEFS(1)DLDGVVQQR	16	3	0.01694	0.279768	NA	-0.0290433	NA	-0.355608	NA
FAM65B	Q9Y4F9	573	S	Protein FAM65B	0.931709	0.000608504	49.4	TSEGNITKQLVKRLTSAEVPMATDRLLSEGS	RLT(0.068)S(0.932)AEVPMATDR	4	2	0.023469	-0.928347	NA	0.414136	NA	1.35733	NA
FAM65B	Q9Y4F9	21	S	Protein FAM65B	0.999851	9.27718e-09	107.7	QSFSPGGPNGIIRSQSFAGFSGLQERRSRCN	SQS(1)FAGFSGLQER	3	2	-0.15724	-0.121987	0.815585	0.0848228	0.374842	0.209216	0.648233
FAM65B	Q9Y4F9	33	S	Protein FAM65B	0.877735	0.000168979	66.285	RSQSFAGFSGLQERRSRCNSFIENSSALKKP	S(0.004)QS(0.996)FAGFS(0.122)GLQERRS(0.878)R	15	3	-0.63079	-1.24349	NA	-0.477603	NA	0.821302	NA
ZNF8;RANBP3	Q9H6Z4	126	S	Ran-binding protein 3	0.995901	2.37661e-43	156.72	EDGNYCPPVKRERTSSLTQFPPSQSEERSSG	T(0.002)S(0.002)S(0.996)LTQFPPSQSEER	3	2	-1.2022	-0.301795	0.0580081	-0.155485	0.0758352	0.113328	0.283481
ZNF8;RANBP3	Q9H6Z4	353	S	Ran-binding protein 3	0.998033	7.88056e-255	352.74	NEVSSDANRENAAAESGSESSSQEATPEKES	LNEVSSDANRENAAAES(0.998)GS(0.002)ESSSQEATPEK	17	3	1.1761	-0.0261347	0.861828	-1.30762	8.36415e-05	-1.2805	0.00186336
ZNF8;RANBP3	Q9H6Z4	355	S	Ran-binding protein 3	0.782303	2.20822e-108	245.95	VSSDANRENAAAESGSESSSQEATPEKESLA	LNEVSSDANRENAAAES(0.979)GS(0.782)ES(0.092)S(0.092)S(0.055)QEATPEK	19	3	0.11872	0.114634	NA	0.746657	NA	0.556307	NA
ZNF8;RANBP3	Q9H6Z4	359	S	Ran-binding protein 3	0.993672	8.20524e-287	337.25	ANRENAAAESGSESSSQEATPEKESLAESAA	LNEVSSDANRENAAAESGSESS(0.006)S(0.994)QEATPEK	23	3	-0.90334	1.91376	0.0111303	2.49182	0.00244969	0.58928	0.00536191
ZNF8;RANBP3	Q9H6Z4	333	S	Ran-binding protein 3	0.999917	0.000115534	63.876	SNKFVFGQNMSERVLSPPKLNEVSSDANREN	VLS(1)PPKLNEVSSDANR	3	3	-0.14166	-0.48457	NA	-0.333516	NA	0.193961	NA
PPHLN1	Q8NEY8	133	S	Periphilin-1	0.999999	2.96724e-06	104.68	RERSPYKRDNTFFRESPVGRKDSPHSRSGSS	DNTFFRES(1)PVGRK	8	3	1.0509	-0.151242	0.601203	-0.186905	0.401646	-0.0987601	0.600598
FOXP4	Q8IVH2	554	S	Forkhead box protein P4	0.994797	0.000293843	63.371	DEREYQKRRPPKMTGSPTLVKNMISGLSYGA	MTGS(0.995)PT(0.005)LVK	4	2	0.48528	-0.253568	0.226982	-0.0335465	0.692884	0.202638	0.377725
FOXP4	Q8IVH2	86	S	Forkhead box protein P4	0.935782	2.70217e-28	149.12	QVARQFLLQQASGLSSPGNNDSKQSASAVQV	QFLLQQASGLS(0.064)S(0.936)PGNNDS(0.001)K	12	2	0.091106	-0.503419	0.132796	-0.477336	0.0085062	0.105141	0.64462
SYNGAP1	B7ZCA0	774	S		0.823907	0.000151233	64.249	MMRDLNSSMDMARLPSPTKEKPPPPPPGGGK	DLNSS(0.005)MDMARLPS(0.824)PT(0.171)K	13	3	-0.2755	0.253363	0.138012	0.163946	0.1736	-0.113473	0.412495
SYNGAP1	Q96PV0	87	S	Ras/Rap GTPase-activating protein SynGAP	0.977246	0.00885042	32.895	RRSESSRNKLLRRTVSVPVEGRPHGEHEYHL	T(0.023)VS(0.977)VPVEGRPHGEHEYHLGR	3	4	-0.86881	0.325732	NA	0.333424	NA	0.0486547	NA
CPEB4	Q17RY0	97	S	Cytoplasmic polyadenylation element-binding protein 4	0.999897	7.01099e-19	145.25	SQQQEQQDPLEKQQLSPSPGQEAGILPETEK	QQLS(1)PSPGQEAGILPETEK	4	2	-0.14964	-0.170237	0.180077	-0.0704249	0.354417	0.00203343	0.984548
FGD5	Q6ZNL6	699	S	FYVE, RhoGEF and PH domain-containing protein 5	0.993194	2.60463e-06	117.22	SSYHGPSRILEVDRRSLSNSPQLKSRTGKLR	ILEVDRRS(0.993)LS(0.126)NS(0.881)PQLK	8	3	0.18293	0.26994	0.0991091	0.121484	0.352394	-0.130791	0.225266
FGD5	Q6ZNL6	703	S	FYVE, RhoGEF and PH domain-containing protein 5	0.92635	2.60463e-06	117.22	GPSRILEVDRRSLSNSPQLKSRTGKLRASES	ILEVDRRS(0.988)LS(0.085)NS(0.926)PQLK	12	3	0.41483	0.26994	0.0991091	0.121484	0.352394	-0.130791	0.225266
FGD5	Q6ZNL6	632	S	FYVE, RhoGEF and PH domain-containing protein 5	0.829788	1.29937e-12	139.38	PPFDLACITKKPITKSSPSLLIESDSPDKYK	S(0.83)S(0.17)PSLLIESDSPDK	1	2	1.9006	0.365741	0.153539	-0.0608412	0.457614	-0.43938	0.133802
FGD5	Q6ZNL6	552	S	FYVE, RhoGEF and PH domain-containing protein 5	0.914026	2.86861e-24	103.21	LPAKPRAFTLYPRSFSVEGREIPVSVYQEPE	S(0.086)FS(0.914)VEGREIPVSVYQEPEGSGLDDHRIK	3	4	0.16178	-0.0432593	NA	-0.0998655	NA	0.0659858	NA
PKP2	Q99959	329	S	Plakophilin-2	0.999992	5.66839e-77	240.12	GRRAHLTVGQAAAGGSGNLLTERSTFTDSQL	RAHLTVGQAAAGGS(1)GNLLTER	14	3	1.0115	0.0921966	0.574537	-0.13304	0.183067	-0.23037	0.130752
PKP2	Q99959	132	S	Plakophilin-2	0.986177	6.64364e-06	109.13	ATYEGRWGRGTAQYSSQKSVEERSLRHPLRR	GTAQYS(0.025)S(0.986)QKS(0.989)VEER	7	2	0.71665	0.523776	0.068797	-0.138087	0.212647	-0.540507	0.0219167
PKP2	Q99959	135	S	Plakophilin-2	0.999983	3.9393e-35	174.47	EGRWGRGTAQYSSQKSVEERSLRHPLRRLEI	GTAQYSSQKS(1)VEER	10	2	-0.53343	0.259089	0.0602428	0.085717	0.645312	-0.118094	0.468046
PKP2	Q99959	151	S	Plakophilin-2	1	2.21752e-95	242.1	VEERSLRHPLRRLEISPDSSPERAHYTHSDY	LEIS(1)PDS(0.01)S(0.99)PERAHYTHSDYQYSQR	4	3	-0.28538	0.00291874	0.97438	-0.0996976	0.4543	-0.129734	0.28847
PKP2	Q99959	154	S	Plakophilin-2	0.998264	8.27116e-29	145.86	RSLRHPLRRLEISPDSSPERAHYTHSDYQYS	RLEIS(1)PDS(0.998)S(0.991)PERAHY(0.001)T(0.009)HSDYQYSQR	8	4	0.055032	-0.104287	0.567791	-0.169019	0.103634	-0.00147418	0.99258
PKP2	Q99959	155	S	Plakophilin-2	0.995553	2.21752e-95	242.1	SLRHPLRRLEISPDSSPERAHYTHSDYQYSQ	LEIS(1)PDS(0.005)S(0.996)PERAHYTHSDYQYSQR	8	3	-0.3293	-0.112342	0.431366	-0.111978	0.1755	0.026865	0.88654
PKP2	Q99959	251	S	Plakophilin-2	1	3.55123e-05	82.933	ANPALLTYPRPGTSRSMGNLLEKENYLTAGL	S(1)MGNLLEK	1	2	-0.54471	-0.0352161	0.821133	-0.077399	0.276215	-0.0750533	0.582922
PKP2	Q99959	82	S	Plakophilin-2	0.992526	9.10721e-68	185.26	KGRSSVGNGNLHRTSSVPEYVYNLHLVENDF	T(0.001)S(0.006)S(0.993)VPEYVYNLHLVENDFVGGRSPVPK	3	3	1.3672	-0.0222165	0.841203	-0.15923	0.132372	-0.13165	0.457685
PKP2	Q99959	102	S	Plakophilin-2	1	8.87484e-42	168.52	VYNLHLVENDFVGGRSPVPKTYDMLKAGTTA	T(0.048)S(0.048)S(0.904)VPEYVYNLHLVENDFVGGRS(1)PVPK	23	3	1.0382	-0.916399	NA	-0.520211	NA	0.330558	NA
PKP2	Q99959	197	S	Plakophilin-2	0.999992	1.20888e-06	83.672	ESRRAALLVPPRYARSEIVGVSRAGTTSRQR	YARS(1)EIVGVSR	4	2	1.0648	-0.0542329	0.570924	-0.127871	0.275776	-0.0354876	0.748934
AGPS	O00116	65	S	Alkyldihydroxyacetonephosphate synthase, peroxisomal	0.999429	6.51877e-15	109.23	REALSTNECKARRAASAATAAPTATPAAQES	AAS(0.999)AAT(0.001)AAPTATPAAQESGTIPK	3	2	-0.29378	0.0013424	0.990024	-0.0521194	0.709771	0.0654424	0.534885
AGPS	O00116	42	S	Alkyldihydroxyacetonephosphate synthase, peroxisomal	1	0.00537085	28.052	RDPDPDRAGRRLRVLSGHLLGRPREALSTNE	VLS(1)GHLLGRPR	3	3	-0.42457	0.0784159	0.919755	0.645895	0.0103101	0.623183	0.442185
MZT2B	Q6NZ67	152	S	Mitotic-spindle organizing protein 2B	0.933263	0.00162532	38.47	QPSATRLPKGGGPGKSPTRGST_________	GGGPGKS(0.933)PT(0.051)RGS(0.013)T(0.003)	7	2	-0.16631	-0.176039	NA	-0.0670166	NA	0.114767	NA
MZT2B;MZT2A	Q6NZ67	139	S	Mitotic-spindle organizing protein 2B;Mitotic-spindle organizing protein 2A	0.997617	3.29469e-05	71.738	RSSREGSSQRMPRQPSATRLPKGGGPGKSPT	MPRQPS(0.998)AT(0.002)RLPK	6	3	-0.39248	-0.0853169	0.554697	0.0199921	0.83751	-0.022484	0.863503
SNRNP27	Q8WVK2	59	S	U4/U6.U5 small nuclear ribonucleoprotein 27 kDa protein	0.850989	0.00787883	43.391	RSPHRRRSRSPRRHRSTSPSPSRLKERRDEE	S(0.851)T(0.18)S(0.968)PS(0.907)PS(0.094)RLK	1	2	0.53637	0.136191	NA	0.00547185	NA	-0.00278709	NA
SNRNP27	Q8WVK2	61	S	U4/U6.U5 small nuclear ribonucleoprotein 27 kDa protein	0.997255	0.00787883	49.445	PHRRRSRSPRRHRSTSPSPSRLKERRDEEKK	S(0.452)T(0.551)S(0.997)PS(0.905)PS(0.095)RLK	3	2	0.66669	0.0603284	0.672783	-0.0141374	0.87951	-0.0102773	0.936931
SNRNP27	Q8WVK2	63	S	U4/U6.U5 small nuclear ribonucleoprotein 27 kDa protein	0.906797	0.00787883	49.445	RRRSRSPRRHRSTSPSPSRLKERRDEEKKET	S(0.851)T(0.18)S(0.968)PS(0.907)PS(0.094)RLK	5	2	0.53637	0.0603284	0.672783	-0.0141374	0.87951	-0.0102773	0.936931
SAMD12	H0Y632	147	S		0.999989	4.18054e-26	155.33	EVRNLQLLTQASSEGSP______________	NLQLLTQASSEGS(1)P	13	2	0.9079	NA	NA	NA	NA	NA	NA
EVA1A	Q9H8M9	114	S	Protein eva-1 homolog A	0.998851	1.02848e-09	133.48	RHRRFERTLNKNVFTSAEELERAQRLEERER	NVFT(0.001)S(0.999)AEELER	5	2	-0.12344	0.085271	0.418472	-0.0666306	0.422651	-0.169548	0.147017
SUMO1	P63165	2	S	Small ubiquitin-related modifier 1	1	3.99867e-59	208.74	______________MSDQEAKPSTEDLGDKK	S(1)DQEAKPSTEDLGDKK	1	2	1.1497	-0.0758327	0.5217	0.103063	0.480578	0.156981	0.229275
PTMA	P06454	2	S	Prothymosin alpha;Prothymosin alpha, N-terminally processed;Thymosin alpha-1	1	6.99992e-149	334.9	______________MSDAAVDTSSEITTKDL	S(1)DAAVDTSSEITTKDLK	1	2	0.75858	0.0941416	0.372536	0.295978	0.046945	0.225087	0.0824267
PTMA	P06454	9	S	Prothymosin alpha;Prothymosin alpha, N-terminally processed;Thymosin alpha-1	0.990881	1.98658e-46	190.59	_______MSDAAVDTSSEITTKDLKEKKEVV	SDAAVDT(0.001)S(0.991)S(0.008)EITTK	8	2	-0.18018	-0.45301	0.12048	-0.311196	0.221495	0.109507	0.502142
PTMA	P06454	10	S	Prothymosin alpha;Prothymosin alpha, N-terminally processed;Thymosin alpha-1	0.933303	2.058e-59	207.65	______MSDAAVDTSSEITTKDLKEKKEVVE	SDAAVDTS(0.066)S(0.933)EIT(0.001)TK	9	2	0.19518	0.1266	0.391718	0.339217	0.120011	0.146839	0.556162
ATF2	P15336	112	S	Cyclic AMP-dependent transcription factor ATF-2	0.999982	2.71647e-18	160.3	KKASEDDIKKMPLDLSPLATPIIRSKIEEPS	KMPLDLS(1)PLATPIIR	7	3	-0.44807	-0.190711	0.250658	-0.119995	0.312613	0.0420303	0.724147
AGFG1	P52594	181	S	Arf-GAP domain and FG repeat-containing protein 1	0.999879	1.56083e-196	314.44	DSAPTLHLNKGTPSQSPVVGRSQGQQQEKKQ	SLLGDSAPTLHLNKGT(0.998)PS(0.002)QS(1)PVVGR	20	2	0.25754	0.0539333	0.635584	-0.0624911	0.35218	-0.0824785	0.402601
AGFG1	P52594	167	S	Arf-GAP domain and FG repeat-containing protein 1	0.998857	5.66879e-06	95.525	SSTPEVKPLKSLLGDSAPTLHLNKGTPSQSP	SLLGDS(0.999)APT(0.001)LHLNK	6	2	0.566	0.0436245	NA	0.158596	NA	0.23842	NA
AGFG1	P52594	293	S	Arf-GAP domain and FG repeat-containing protein 1	0.971386	9.18922e-18	112.6	VNANFAHFDNFPKSSSADFGTFNTSQSHQTA	S(0.014)S(0.014)S(0.971)ADFGTFNTSQSHQTASAVSK	3	3	-0.22909	-0.110916	NA	0.339137	NA	0.479541	NA
USP39	Q53GS9	82	S	U4/U6.U5 tri-snRNP-associated protein 2	1	3.46679e-20	153.31	VPFVRVKREREVDEDSEPEREVRAKNGRVDS	EVDEDS(1)EPEREVRAK	6	3	-0.4901	0.161707	0.130805	0.0590603	0.375499	-0.0525409	0.580147
WDR33	Q9C0J8	7	S	pre-mRNA 3' end processing protein WDR33	1	2.81471e-18	158.45	_________MATEIGSPPRFFHMPRFQHQAP	ATEIGS(1)PPRFFHMPR	6	3	-0.61008	-0.291399	0.620012	-0.150951	0.522766	0.0177306	0.969113
LGALSL	Q3ZCW2	25	S	Galectin;Galectin-related protein	0.992486	0	378.43	AVVKLDDGHLNNSLSSPVQADVYFPRLIVPF	AGSVADSDAVVKLDDGHLNNSLS(0.008)S(0.992)PVQADVYFPR	24	3	0.47201	0.204531	0.388565	0.185358	0.0718853	0.0279412	0.886762
IMMT	Q16891	113	S	MICOS complex subunit MIC60	0.985256	0.00905888	10.802	_____UIQSGPLKISSVSEVMKESKQPASQL	IS(0.003)S(0.985)VS(0.012)EVMK	3	2	3.0371	0.20364	NA	0.0606008	NA	-0.119918	NA
IMMT	Q16891	115	S	MICOS complex subunit MIC60	0.953393	0.0167658	14.041	___UIQSGPLKISSVSEVMKESKQPASQLQK	IS(0.001)S(0.046)VS(0.953)EVMK	5	2	0.38178	-0.0964835	NA	-0.603841	NA	-0.151346	NA
SMARCD2	Q92925	203	S	SWI/SNF-related matrix-associated actin-dependent regulator of chromatin subfamily D member 2	0.982811	7.47402e-117	243.1	LTQKRKLRIYISNTFSPSKAEGDSAGTAGTP	IYISNTFS(0.983)PS(0.017)KAEGDSAGTAGTPGGTPAGDK	8	3	-0.18659	0.192526	0.0959523	0.0418691	0.78694	-0.113765	0.325131
WIZ	O95785	996	S	Protein Wiz	0.955399	1.72994e-05	69.967	PSSPLLKKTPLALAGSPTPKNPEDKSPQLSL	TPLALAGS(0.955)PT(0.045)PKNPEDK	8	2	1.374	-1.4622	NA	-1.61812	NA	0.0833836	NA
WIZ	O95785	1017	S	Protein Wiz	0.998909	4.37557e-49	204.6	PEDKSPQLSLSPRPASPKAQWPQSEDEGPLN	NPEDKSPQLSLS(0.001)PRPAS(0.999)PK	17	3	0.38192	-0.284964	0.1519	0.0538746	0.693658	0.165884	0.233971
WIZ	O95785	1134	S	Protein Wiz	1	0.000524948	71.354	PGSSLEARSPSDLHISPLAKKLPPPPGSPLG	SPSDLHIS(1)PLAK	8	2	0.84162	-2.02438	NA	-2.27788	NA	-0.263352	NA
MED16	Q9Y2X0	326	S	Mediator of RNA polymerase II transcription subunit 16	1	2.71825e-116	258.12	LRKEGLPVNNIFQQISPVVGDKQPTILKWRI	EGLPVNNIFQQIS(1)PVVGDKQPTILK	13	3	0.80711	0.0338794	0.79941	0.226518	0.033126	-0.0681187	0.510496
SPEG	Q15772	526	S	Striated muscle preferentially expressed protein kinase	0.999906	5.71383e-05	53.002	VRSHESLRATLQRAPSPREPGEPPLFSRPST	APS(1)PREPGEPPLFS(0.063)RPS(0.468)T(0.468)PK	3	3	-0.20247	-0.100902	NA	0.111833	NA	-0.0788684	NA
SPEG	Q15772	537	S	Striated muscle preferentially expressed protein kinase	0.822903	0.015987	30.279	QRAPSPREPGEPPLFSRPSTPKTSRAVSPAA	APS(0.008)PREPGEPPLFS(0.823)RPS(0.605)T(0.564)PK	14	3	1.8442	-0.405413	NA	-0.399331	NA	0.000432744	NA
SPEG	Q15772	435	S	Striated muscle preferentially expressed protein kinase	0.99975	0.0050419	39.612	PPAPLRPWVPLRKARSLEQPKSERGAPWGTP	ARS(1)LEQPKSER	3	3	0.67623	-0.00658776	0.961313	0.0116417	0.913897	0.0464026	0.725112
SPEG	Q15772	390	S	Striated muscle preferentially expressed protein kinase	0.99964	0.00460778	28.001	TPLSEASGRLSALGRSPRLVRAGSRILDKLQ	LSALGRS(1)PR	7	2	-0.0094101	0.0525853	0.682385	0.00192921	0.987935	-0.0207197	0.894577
SPEG	Q15772	313	S	Striated muscle preferentially expressed protein kinase	0.999999	0.00113193	61.308	PAQPPPSKSALLPPPSPRVGKRSPPGPPAQP	SALLPPPS(1)PR	8	2	-0.23752	-0.258782	0.0416052	-0.322391	0.00704303	-0.0657812	0.483698
SPEG	Q15772	488	S	Striated muscle preferentially expressed protein kinase	0.999988	0.0027913	41.408	KAASLDERTRQRSPASDLELRFAQELGRIRR	SPAS(1)DLELR	4	2	-0.91607	-0.118351	NA	-0.643698	NA	-0.404649	NA
RBM12B	Q8IXT5	280	S	RNA-binding protein 12B	0.795548	0.000354934	58.461	RKRSHSKSPRRTRSRSPLGFYVHLKNLSLSI	S(0.204)RS(0.796)PLGFYVHLK	3	3	-1.139	-0.644397	NA	-1.11313	NA	-0.720778	NA
DNPEP	E3W974	5	S		0.999281	1.47928e-88	251.41	___________MSGHSPTRGAMQVAMNGKAR	SGHS(0.999)PTRGAMQVAMNGK	4	3	-1.0885	0.0355247	0.702762	0.0535598	0.423437	0.0158359	0.860723
SPG11	Q96JI7	1955	S	Spatacsin	0.846387	0.0155011	42.818	LLEEEAPDIPLRRVHSTSSLDSQKFVTVPSS	VHS(0.846)T(0.245)S(0.445)S(0.445)LDS(0.019)QK	3	2	0.29609	-0.165758	NA	0.206518	NA	0.385265	NA
FBXO9	Q9UK97	136	S	F-box only protein 9	0.9643	2.44507e-86	223.41	MQLVPDIEFKITYTRSPDGDGVGNSYIEDND	ITYT(0.036)RS(0.964)PDGDGVGNSYIEDNDDDSK	6	3	-0.78469	-0.109995	0.366265	-0.157892	0.17319	-0.0173148	0.898875
ZNF655	Q8N720	12	S	Zinc finger protein 655	1	0.00237518	40.996	____MEEIPAQEAAGSPRVQFQSLETQSECL	MEEIPAQEAAGS(1)PR	12	2	1.7207	0.464564	NA	0.0468403	NA	-0.152228	NA
PTPN7	P35236	44	S	Tyrosine-protein phosphatase non-receptor type 7	1	0.000810901	45.845	KTPAKKHVRLQERRGSNVALMLDVRSLGAVE	RGS(1)NVALMLDVR	3	2	0.245	0.306488	0.101569	0.646699	0.00789416	0.230425	0.157375
ZNF639	Q9UID6	88	S	Zinc finger protein 639	1	1.22939e-07	115.73	DGIKARNRNQNYLVPSPVLRILDHTAFSTEK	NQNYLVPS(1)PVLR	8	2	-0.13461	-0.234442	0.298289	-0.0876954	0.38745	0.330844	0.410159
ZNF639	Q9UID6	60	S	Zinc finger protein 639	0.999907	2.83317e-267	364.24	MRQPDLKYFDNKDDDSDTETSNDLPKFADGI	YFDNKDDDS(1)DTETSNDLPK	9	2	-0.32668	0.0121746	0.898447	0.117874	0.170633	0.104398	0.404644
CNKSR3	Q6P9H4	383	S	Connector enhancer of kinase suppressor of ras 3	0.993863	9.31849e-05	91.312	SSKCKQPLPGPKGSESPNSFLDQESRRRRFT	GS(0.006)ES(0.994)PNSFLDQESR	4	2	0.95461	-0.201369	0.420461	0.564148	0.276942	0.814954	0.0342732
CNKSR3	Q6P9H4	466	S	Connector enhancer of kinase suppressor of ras 3	0.999889	1.93222e-08	89.973	RGHGRKGEDALCRYFSNERIPPIIEESSSPP	YFS(1)NERIPPIIEESSSPPYR	3	3	-0.31828	-0.771373	0.144981	0.640785	0.00712329	1.05726	0.175869
OARD1	Q9Y530	4	S	O-acetyl-ADP-ribose deacetylase 1	0.932014	2.77844e-47	188.72	____________MASSLNEDPEGSRITYVKG	AS(0.068)S(0.932)LNEDPEGSRITYVK	3	2	0.54343	0.0334358	0.756516	0.690012	0.00217837	0.762066	0.00175769
SLC4A2	P04920	113	S	Anion exchange protein 2	0.981262	7.02217e-96	204.96	TPQGPGRKPRRRPGASPTGETPTIEEGEEDE	RRPGAS(0.981)PT(0.019)GETPTIEEGEEDEDEASEAEGAR	6	3	-0.22885	0.148107	0.26722	-0.0276555	0.72247	-0.0110678	0.934646
SLC4A2	P04920	132	S	Anion exchange protein 2	1	1.11409e-36	132.89	ETPTIEEGEEDEDEASEAEGARALTQPSP__	RRPGASPTGETPTIEEGEEDEDEAS(1)EAEGAR	25	3	0.59169	-0.259415	0.0856678	-0.473082	0.013709	-0.169063	0.355503
WWTR1	Q9GZV5	89	S	WW domain-containing transcription regulator protein 1	0.990059	3.69196e-62	170.6	PGPRLAGGAQHVRSHSSPASLQLGTGAGAAG	S(0.006)HS(0.99)S(0.004)PASLQLGTGAGAAGSPAQQHAHLR	3	3	0.50527	0.352801	0.185293	0.254338	0.0154497	-0.098875	0.68528
WWTR1	Q9GZV5	105	S	WW domain-containing transcription regulator protein 1	0.999984	3.60109e-42	154.25	SPASLQLGTGAGAAGSPAQQHAHLRQQSYDV	S(0.015)HS(0.959)S(0.026)PASLQLGTGAGAAGS(1)PAQQHAHLR	19	3	0.21706	-1.23253	NA	-0.809423	NA	0.357721	NA
ZNF668	Q96K58	10	S	Zinc finger protein 668	0.999985	0.000247635	63.854	______MEVEAAEARSPAPGYKRSGRRYKCL	MEVEAAEARS(1)PAPGYKR	10	3	2.4896	-0.756854	0.0745326	-0.260792	0.18519	0.461458	0.33088
CHMP2B	Q9UQN3	199	S	Charged multivesicular body protein 2b	0.999999	1.20239e-97	263.04	AARSLPSASTSKATISDEEIERQLKALGVD_	ATIS(1)DEEIER	4	2	-0.13469	-0.0344141	0.727274	0.00296917	0.963879	0.0494902	0.616387
ZC3HC1	Q86WB0	321	S	Nuclear-interacting partner of ALK	1	0.000429172	60.835	PGLEGRPERLPLVPESPRRMMTRSQDATFSP	LPLVPES(1)PRR	7	2	0.93718	0.464995	0.269973	0.511425	0.346448	0.116099	0.482387
ZC3HC1	Q86WB0	24	S	Nuclear-interacting partner of ALK	1	3.80351e-15	137.58	AFAVGVEKNWGAVVRSPEGTPQKIRQLIDEG	NWGAVVRS(1)PEGT(1)PQKIR	8	3	-0.76365	0.680504	NA	-0.387374	NA	-1.09953	NA
ZC3HC1	Q86WB0	395	S	Nuclear-interacting partner of ALK	0.946429	4.05036e-143	289.43	RSMGTGDTPGLEVPSSPLRKAKRARLCSSSS	SMGTGDTPGLEVPS(0.054)S(0.946)PLRK	15	3	-0.79369	0.724424	0.0275306	0.668496	0.159531	0.0156945	0.938863
ZC3HC1	Q86WB0	335	S	Nuclear-interacting partner of ALK	0.999946	2.24762e-146	257.92	ESPRRMMTRSQDATFSPGSEQAEKSPGPIVS	SQDATFS(1)PGSEQAEKS(0.999)PGPIVS(0.001)R	7	3	0.62902	0.43257	0.257105	0.367548	0.369419	-0.0594803	0.57328
ZC3HC1	Q86WB0	338	S	Nuclear-interacting partner of ALK	1	1.2433e-54	203.59	RRMMTRSQDATFSPGSEQAEKSPGPIVSRTR	SQDATFS(1)PGS(1)EQAEKS(1)PGPIVSR	10	3	0.091351	0.496977	0.0386745	0.77171	0.00775683	0.253998	0.125161
ZC3HC1	Q86WB0	344	S	Nuclear-interacting partner of ALK	0.999999	2.24762e-146	257.92	SQDATFSPGSEQAEKSPGPIVSRTRSWDSSS	SQDATFSPGSEQAEKS(1)PGPIVSR	16	2	0.15553	0.918968	0.00150137	0.92893	0.0364198	0.108165	0.696147
ZC3HC1	Q86WB0	354	S	Nuclear-interacting partner of ALK	0.989643	1.41209e-22	140.22	EQAEKSPGPIVSRTRSWDSSSPVDRPEPEAA	T(0.01)RS(0.99)WDSSSPVDRPEPEAAS(0.995)PT(0.004)T(0.001)R	3	3	0.39967	1.27855	0.0329488	1.47776	0.000344481	0.216596	0.580552
ZC3HC1	Q86WB0	359	S	Nuclear-interacting partner of ALK	0.937817	9.99667e-31	166.07	SPGPIVSRTRSWDSSSPVDRPEPEAASPTTR	SWDSS(0.062)S(0.938)PVDRPEPEAAS(0.603)PT(0.155)T(0.242)R	6	3	0.17939	0.138138	0.855007	0.14305	0.804049	-0.132855	0.672192
ZC3HC1	Q86WB0	370	S	Nuclear-interacting partner of ALK	0.994731	9.99667e-31	166.07	WDSSSPVDRPEPEAASPTTRTRPVTRSMGTG	T(0.01)RS(0.99)WDSSSPVDRPEPEAAS(0.995)PT(0.004)T(0.001)R	19	3	0.39967	0.648958	0.012583	1.0391	0.0772051	0.392864	0.179008
NCOR2	Q9Y618	1331	S	Nuclear receptor corepressor 2	0.775275	0.000960456	40.11	KRTYDMMEGRVGRAISSASIEGLMGRAIPPE	AIS(0.775)S(0.206)AS(0.019)IEGLMGR	3	2	-1.1111	0.365469	NA	0.679604	NA	0.740021	NA
NCOR2	Q9Y618	956	S	Nuclear receptor corepressor 2	1	5.08864e-09	110.29	RPSLLTPTGDPRANASPQKPLDLKQLKQRAA	ANAS(1)PQKPLDLK	4	2	2.071	-0.389804	0.318779	-0.370945	0.0266694	0.0269909	0.91974
NCOR2	Q9Y618	149	S	Nuclear receptor corepressor 2	0.99984	4.67465e-19	94.783	DLTKDRSLTGKLEPVSPPSPPHTDPELELVP	DRSLTGKLEPVS(1)PPS(0.995)PPHT(0.005)DPELELVPPR	12	4	0.045846	-0.293993	0.0315557	-0.107272	0.21282	0.0299461	0.746064
NCOR2	Q9Y618	152	S	Nuclear receptor corepressor 2	0.994696	4.67465e-19	94.783	KDRSLTGKLEPVSPPSPPHTDPELELVPPRL	DRSLTGKLEPVS(1)PPS(0.995)PPHT(0.005)DPELELVPPR	15	4	0.045846	-0.293993	0.0315557	-0.107272	0.21282	0.0299461	0.746064
NCOR2	Q9Y618	1603	S	Nuclear receptor corepressor 2	0.995463	2.78846e-15	92.349	SQDRKLTSTPREIAKSPHSTVPEHHPHPISP	EIAKS(0.995)PHS(0.002)T(0.003)VPEHHPHPISPYEHLLR	5	5	0.20581	-0.822044	NA	-0.0111808	NA	0.786011	NA
NCOR2	Q9Y618	1547	S	Nuclear receptor corepressor 2	0.795594	8.20389e-07	51.275	RGAPVIVPELGKPRQSPLTYEDHGAPFAGHL	GAPVIVPELGKPRQS(0.796)PLT(0.098)Y(0.106)EDHGAPFAGHLPR	15	5	1.4018	-0.791433	NA	-0.14709	NA	0.58323	NA
NCOR2	Q9Y618	1259	S	Nuclear receptor corepressor 2	0.796648	0.00200664	44.925	DVLYKGTITRIIGEDSPSRLDRGREDSLPKG	IIGEDS(0.797)PS(0.203)RLDR	6	3	-0.050788	-1.74657	NA	-0.299791	NA	2.0411	NA
NCOR2	Q9Y618	1181	S	Nuclear receptor corepressor 2	1	4.68303e-73	219.96	PKKLAPFSGVKQEQLSPRGQAGPPESLGVPT	LAPFSGVKQEQLS(1)PR	13	3	-0.10541	-0.0278236	0.786169	-0.144888	0.158588	-0.0373493	0.771856
NCOR2	Q9Y618	2125	S	Nuclear receptor corepressor 2	0.918567	2.56926e-20	84.326	HLPHLRPLPESQPSSSPLLQTAPGVKGHQRV	LGGEAAHLPHLRPLPESQPS(0.007)S(0.074)S(0.919)PLLQTAPGVK	22	4	1.2143	-0.568302	NA	-0.808741	NA	-0.269251	NA
NCOR2	Q9Y618	939	S	Nuclear receptor corepressor 2	0.999941	3.18547e-14	142.85	DEVDEAEGGDKNRLLSPRPSLLTPTGDPRAN	NRLLS(1)PRPS(0.497)LLT(0.497)PT(0.007)GDPR	5	3	-0.60579	0.0767069	0.778424	-0.132527	0.151933	-0.217989	0.41384
NCOR2	Q9Y618	943	S	Nuclear receptor corepressor 2	0.92249	7.4741e-06	80.102	EAEGGDKNRLLSPRPSLLTPTGDPRANASPQ	LLS(0.077)PRPS(0.922)LLT(0.001)PTGDPR	7	3	0.55098	-0.681423	NA	-0.599746	NA	0.199123	NA
NCOR2	Q9Y618	2269	S	Nuclear receptor corepressor 2	1	3.07635e-88	213.28	YRDGEQTEPSRMGSKSPGNTSQPPAFFSKLT	S(1)PGNTSQPPAFFSK	1	2	1.2843	-0.0912239	0.47634	-0.0282359	0.680643	0.0908387	0.478072
NCOR2	Q9Y618	215	S	Nuclear receptor corepressor 2	0.999887	5.88639e-29	140.36	LEEEAAKPPEPEKPVSPPPIESKHRSLVQII	QQQLEEEAAKPPEPEKPVS(1)PPPIESK	19	3	-0.32183	-0.233039	0.157884	-0.363329	0.10512	-0.118695	0.53234
NCOR2	Q9Y618	1566	S	Nuclear receptor corepressor 2	0.886064	0.000122329	47.003	YEDHGAPFAGHLPRGSPVTTREPTPRLQEGS	QSPLTYEDHGAPFAGHLPRGS(0.886)PVT(0.081)T(0.024)REPT(0.009)PR	21	4	2.0391	-0.717216	NA	-0.56175	NA	0.249021	NA
NCOR2	Q9Y618	67	S	Nuclear receptor corepressor 2	0.999687	4.4663e-06	118.44	HLSPGSIIQPQRRRPSLLSEFQPGNERSQEL	RRPS(1)LLSEFQPGNER	4	3	0.4661	-0.465322	0.0379968	0.0126416	0.936696	0.489818	0.0413031
NCOR2	Q9Y618	1982	S	Nuclear receptor corepressor 2	0.900319	1.20828e-49	168.48	FLAKPPARSGLEPASSPSKGSEPRPLVPPVS	SGLEPAS(0.081)S(0.9)PS(0.017)KGS(0.001)EPRPLVPPVSGHATIAR	8	4	-0.69574	-0.382799	0.336425	-0.290274	0.0189365	0.0743988	0.835302
NCOR2	Q9Y618	2057	S	Nuclear receptor corepressor 2	0.990824	1.16406e-40	138.06	QELELRSLGYHGSSYSPEGVEPVSPVSSPSL	SLGYHGS(0.005)S(0.005)YS(0.991)PEGVEPVS(0.998)PVS(0.002)SPSLTHDK	10	4	-1.3988	-0.0261187	0.865123	0.0404241	0.729841	0.0280915	0.871559
NCOR2	Q9Y618	2065	S	Nuclear receptor corepressor 2	0.999957	1.70947e-42	159.6	GYHGSSYSPEGVEPVSPVSSPSLTHDKGLPK	SLGYHGSSYSPEGVEPVS(1)PVSSPSLTHDK	18	3	0.61395	0.066546	0.623404	0.186648	0.0436142	0.0525928	0.698021
NCOR2	Q9Y618	2069	S	Nuclear receptor corepressor 2	0.854182	2.17004e-37	146.65	SSYSPEGVEPVSPVSSPSLTHDKGLPKHLEE	SLGYHGSSYSPEGVEPVS(0.945)PVS(0.132)S(0.854)PS(0.061)LT(0.008)HDK	22	3	-0.9375	-0.111121	0.457594	0.0775074	0.610821	0.163475	0.447792
NCOR2	Q9Y618	1487	S	Nuclear receptor corepressor 2	0.996135	2.93169e-56	212.78	STTGSKKHDVRSLIGSPGRTFPPVHPLDVMA	S(0.001)LIGS(0.996)PGRT(0.003)FPPVHPLDVMADAR	5	3	-1.3272	-0.197463	0.560465	-0.197933	0.035283	0.0103032	0.975312
NCOR2	Q9Y618	2234	S	Nuclear receptor corepressor 2	0.999887	4.98458e-117	248.51	KTSVLGGGEDGIEPVSPPEGMTEPGHSRSAV	TSVLGGGEDGIEPVS(1)PPEGMTEPGHSR	15	3	1.1001	-0.141684	0.326358	0.0699146	0.31294	0.214446	0.151664
NCOR2	Q9Y618	1018	S	Nuclear receptor corepressor 2	0.750717	8.15702e-12	65.465	QNLQPESDAPQQPGSSPRGKSRSPAPPADKE	VHEPPREDAAPTKPAPPAPPPPQNLQPESDAPQQPGS(0.249)S(0.751)PR	38	4	1.4012	-0.255167	NA	-0.490132	NA	-0.0154763	NA
PMS2	P54278	601	S	Mismatch repair endonuclease PMS2	0.981467	8.20399e-60	196.21	SSSDICQKLVNTQDMSASQVDVAVKINKKVV	LVNTQDMS(0.981)AS(0.019)QVDVAVK	8	2	-0.74354	1.83653	NA	2.56047	NA	0.590818	NA
PMS2	P54278	603	S	Mismatch repair endonuclease PMS2	0.999676	2.02484e-104	243.39	SDICQKLVNTQDMSASQVDVAVKINKKVVPL	LVNTQDMSAS(1)QVDVAVK	10	2	-0.50893	2.00386	0.000253152	1.86642	7.09618e-05	-0.169824	0.184644
PMS2;PMS2CL	P54278	445	S	Mismatch repair endonuclease PMS2;Protein PMS2CL	0.999623	0.00745525	33.705	TENKPHSPKTPEPRRSPLGQKRGMLSSSTSG;TENKPHSPKTPEPRRSPLGQKRGMSSSSTSD	TPEPRRS(1)PLGQK	7	3	0.25089	0.0649079	0.650312	-0.146592	0.191912	-0.181202	0.250785
EIF2AK3	Q9NZJ5	715	S	Eukaryotic translation initiation factor 2-alpha kinase 3	1	2.75416e-13	147.64	MDPFATKEHIEIIAPSPQRSRSFSVGISCDQ	EHIEIIAPS(1)PQR	9	2	-0.84182	0.307312	NA	0.09815	NA	-0.0689524	NA
KALRN	O60229	1799	S	Kalirin	1	8.22518e-18	126.42	DGNIKKQKKVRDGRKSFDLGSPKPGDETTPQ	S(1)FDLGSPKPGDETTPQGDSADEK	1	3	1.1768	-0.295516	0.501455	0.215051	0.114208	0.763181	0.0742153
KALRN	O60229	1817	S	Kalirin	0.998875	3.62399e-13	105.39	LGSPKPGDETTPQGDSADEKSKKGWGEDEPD	SFDLGSPKPGDETT(0.001)PQGDS(0.999)ADEK	19	3	2.6517	0.383586	0.0486604	-0.00809372	0.968535	-0.373931	0.0300334
KALRN;TRIO	O60229	1773	S	Kalirin;Triple functional domain protein	0.959581	0.00472153	55.46	PGPKRPGNTLRKWLTSPVRRLSSGKADGHVK;PGPKRSTNTLKKWLTSPVRRLNSGKADGNIK	WLT(0.04)S(0.96)PVR	4	2	0.14711	-0.807755	NA	-0.325648	NA	0.469782	NA
ARID5A	Q03989	463	S	AT-rich interactive domain-containing protein 5A	1	0.00611651	39.21	EEEGAAHSGKRLRAVSPFLKEADAKKCGAKP	AVS(1)PFLK	3	2	0.44367	0.36029	0.066254	0.134195	0.295513	-0.0847722	0.583901
POLM	Q9NP87	12	S	DNA-directed DNA/RNA polymerase mu	0.999401	1.81193e-68	196.4	____MLPKRRRARVGSPSGDAASSTPPSTRF	VGS(0.999)PS(0.001)GDAASSTPPSTRFPGVAIYLVEPR	3	3	-0.86187	-0.0334061	0.804031	-0.167897	0.156867	-0.107287	0.35767
BRE	Q9NXR7	2	S	BRCA1-A complex subunit BRE	1	0.0035035	41.63	______________MSPEVALNRISPMLSPF	MS(1)PEVALNR	2	2	-3.7989	-0.350854	NA	0.130536	NA	0.32008	NA
UBE2E1	P51965	2	S	Ubiquitin-conjugating enzyme E2 E1	0.986794	8.0801e-17	104	______________MSDDDSRASTSSSSSSS	S(0.987)DDDS(0.012)RAS(0.001)TSSSSSSSSNQQTEK	1	3	-0.35064	0.359587	0.189202	0.890254	0.0150057	0.450048	0.0420677
MAGEA11	P43364	208	S	Melanoma-associated antigen 11	0.844481	1.75504e-19	139.47	SDEGSGSQEKEGPSTSPDLIDPESFSQDILH	EGPS(0.087)T(0.068)S(0.844)PDLIDPESFSQDILHDK	6	3	0.50843	-0.0293929	0.883775	-0.145713	0.556811	-0.092941	0.427825
MLF1	P58340	34	S	Myeloid leukemia factor 1	0.916735	4.18706e-05	53.488	_______MRQMIRSFSEPFGRDLLSISDGRG	S(0.083)FS(0.917)EPFGRDLLSISDGRGR	3	3	0.49252	-0.0896664	NA	0.997618	NA	0.929261	NA
RCC1	P18754	11	S	Regulator of chromosome condensation	1	0.00071279	50.05	LLDRKMSPKRIAKRRSPPADAIPKSKKVKDT	S(1)PPADAIPK	1	2	-0.017487	0.0915968	0.411189	-0.0184574	0.850879	-0.117413	0.241598
C2orf49	Q9BVC5	189	S	Ashwin	1	3.17794e-63	220.04	NHDLTHRKSPSGPVKSPPLSPVGTTPVKLKR	SPSGPVKS(1)PPLS(1)PVGTTPVK	8	3	-0.059446	0.0808203	0.595945	0.108575	0.26427	0.0334778	0.743873
C2orf49	Q9BVC5	193	S	Ashwin	0.999997	3.17794e-63	220.04	THRKSPSGPVKSPPLSPVGTTPVKLKRAAPK	SPSGPVKS(1)PPLS(1)PVGTTPVK	12	3	-0.059446	0.00339572	0.99226	0.0462822	0.73555	0.0172798	0.948557
PDLIM4	P50479	112	S	PDZ and LIM domain protein 4	0.992322	9.47828e-104	264.66	AQAHRIHIDPEIQDGSPTTSRRPSGTGTGPE	IHIDPEIQDGS(0.992)PT(0.005)T(0.002)S(0.001)R	11	3	-0.651	0.154493	0.143442	-0.215895	0.0246194	-0.381059	0.0123312
ARHGEF5	Q12774	11	S	Rho guanine nucleotide exchange factor 5	0.968446	7.84498e-09	67.213	_____MEAEEAQRGASPPISAIEEFSIIPEA	GAS(0.968)PPIS(0.032)AIEEFSIIPEAPMR	3	2	-4.471	-0.537403	NA	0.186247	NA	0.895303	NA
NOS1	P29475	852	S	Nitric oxide synthase, brain	0.926428	0.00202369	38.688	NSVQEERKSYKVRFNSVSSYSDSQKSSGDGP	VRFNS(0.926)VS(0.022)S(0.022)Y(0.019)S(0.01)DSQK	5	2	1.3326	-0.0503082	NA	0.267955	NA	0.0618453	NA
IGF1R	P08069	1339	S	Tyrosine-protein kinase receptor;Insulin-like growth factor 1 receptor;Insulin-like growth factor 1 receptor alpha chain;Insulin-like growth factor 1 receptor beta chain	0.999571	0.000865775	40.388	KAENGPGPGVLVLRASFDERQPYAHMNGGRK	AS(1)FDERQPYAHMNGGR	2	3	0.034847	0.132741	0.419364	-0.284634	0.0518203	-0.271361	0.240483
ZC3HAV1	Q7Z2W4	335	S	Zinc finger CCCH-type antiviral protein 1	1	2.2495e-82	198.48	GTSQAGTSQRFLENGSQEDLLHGNPGSTYLA	FLENGS(1)QEDLLHGNPGSTYLASNSTSAPNWK	6	3	0.22357	-0.2263	0.352318	-0.306683	0.131049	-0.0595716	0.670444
ZC3HAV1	Q7Z2W4	249	S	Zinc finger CCCH-type antiviral protein 1	0.977212	3.62967e-05	66.461	PSSHRRNMAYRARSKSRDRFFQGSQEFLASA	S(0.977)RDRFFQGS(0.023)QEFLASASASAER	1	3	0.082573	1.57086	0.141605	-0.105024	0.36498	-1.57808	0.112559
ZC3HAV1	Q7Z2W4	378	S	Zinc finger CCCH-type antiviral protein 1	0.999385	4.07145e-08	117.34	TSWTNDQGARRKTVFSPTLPAARSSLGSLQT	TVFS(0.999)PT(0.001)LPAAR	4	2	-0.26802	-0.174469	0.478086	-0.366022	0.0408604	-0.169157	0.261386
RSRC1	Q96IZ7	237	S	Serine/Arginine-related protein 53	0.927909	3.61806e-09	95.477	LVEQVKRVKEIEAIESDSFVQQTFRSSKEVK	EIEAIES(0.928)DS(0.072)FVQQTFR	7	2	0.9295	0.688136	NA	0.189793	NA	-0.524044	NA
RSRC1	Q96IZ7	331	S	Serine/Arginine-related protein 53	1	0.025925	57.722	WFKRLIALRQERLMGSPVA____________	LMGS(1)PVA	4	1	-1.281	NA	NA	NA	NA	NA	NA
MDFIC	Q9P1T7	140	S	MyoD family inhibitor domain-containing protein	0.999949	3.16468e-08	119.42	APVSQKMHRKIQSSLSVNSDISKKSKVNAVF	IQSSLS(1)VNS(0.914)DIS(0.086)KK	6	2	0.95532	-0.203102	0.294774	0.617661	0.0129771	0.689652	0.0140929
MDFIC	Q9P1T7	143	S	MyoD family inhibitor domain-containing protein	0.986465	3.16468e-08	119.42	SQKMHRKIQSSLSVNSDISKKSKVNAVFSQK	IQSS(0.001)LS(0.999)VNS(0.986)DIS(0.014)KK	9	2	0.99025	-0.203102	0.294774	0.617661	0.0129771	0.689652	0.0140929
RASA4B;RASA4	O43374	760	S	Ras GTPase-activating protein 4;Putative Ras GTPase-activating protein 4B	0.985788	1.50985e-35	136.6	HRELSGGAEAGTVPTSPGKVPEDSLARLLRV	HRELSGGAEAGTVPT(0.014)S(0.986)PGKVPEDS(0.001)LAR	16	4	0.3229	-0.481903	0.0680581	-0.253584	0.432456	0.165519	0.248441
CREB1	P16220	270	S	Cyclic AMP-responsive element-binding protein 1	0.852752	6.92453e-19	91.432	RTAPTSTIAPGVVMASSPALPTQPAEEAARK	TAPTSTIAPGVVMAS(0.853)S(0.147)PALPTQPAEEAAR	15	3	0.28167	-0.227703	0.257394	-0.266775	0.0625094	-0.0184575	0.916299
CREB1	P16220	271	S	Cyclic AMP-responsive element-binding protein 1	0.894333	1.94155e-24	105.34	TAPTSTIAPGVVMASSPALPTQPAEEAARKR	TAPT(0.002)S(0.002)T(0.002)IAPGVVMAS(0.1)S(0.894)PALPTQPAEEAAR	16	3	-0.03817	-0.139566	0.532197	-0.102094	0.412765	0.0407785	0.799575
RAB7A	P51149	72	S	Ras-related protein Rab-7a	1	1.48694e-05	103.21	VTMQIWDTAGQERFQSLGVAFYRGADCCVLV	FQS(1)LGVAFYR	3	2	-0.10905	-0.573767	NA	0.279412	NA	1.04991	NA
COX17	Q14061	7	S	Cytochrome c oxidase copper chaperone	0.999998	0.000401675	64.383	_________MPGLVDSNPAPPESQEKKPLKP	PGLVDS(1)NPAPPESQEK	6	2	1.1601	-0.746458	0.13192	-0.037702	0.734464	0.560815	0.278203
COX17	Q14061	14	S	Cytochrome c oxidase copper chaperone	1	1.92476e-09	99.743	__MPGLVDSNPAPPESQEKKPLKPCCACPET	PGLVDSNPAPPES(1)QEK	13	2	1.606	-1.2412	NA	0.657274	NA	1.91541	NA
TOX4	O94842	178	S	TOX high mobility group box family member 4	0.997423	8.91176e-77	229.39	LPPAQSPEDRLSTTPSPTSSLHEDGVEDFRR	LS(0.027)T(0.156)T(0.818)PS(0.997)PT(0.037)S(0.594)S(0.372)LHEDGVEDFRR	6	3	-0.36481	-0.0628113	0.637244	-0.21236	0.26662	-0.169465	0.188459
TOX4	O94842	182	S	TOX high mobility group box family member 4	0.985732	7.38262e-18	143.47	QSPEDRLSTTPSPTSSLHEDGVEDFRR____	LSTT(0.024)PS(0.968)PT(0.009)S(0.014)S(0.986)LHEDGVEDFRR	10	3	0.84311	-0.0206239	0.912108	-0.0418695	0.796479	-0.111863	0.482558
RBMS3;RBMS1	Q6XE24	111	S	RNA-binding motif, single-stranded-interacting protein 3;RNA-binding motif, single-stranded-interacting protein 1	1	0.000142485	86.453	KNTNQCKGYGFVDFDSPAAAQKAVASLKANG;KTTNKCKGYGFVDFDSPAAAQKAVSALKASG	GYGFVDFDS(1)PAAAQK	9	2	-1.7061	0.519209	0.00731249	0.110448	0.424642	-0.509884	0.0134983
RBMS3	Q6XE24	39	S	RNA-binding motif, single-stranded-interacting protein 3	0.965571	5.61722e-40	105.18	TKQSYAPAPHPMAPPSPSTNSSSNNSSNNSS	QSYAPAPHPMAPPS(0.966)PS(0.031)T(0.003)NSSSNNSSNNSSGEQLSK	14	3	-0.42938	0.157892	0.563948	0.171443	0.262733	0.0273189	0.861229
PHF12	Q96QT6	131	S	PHD finger protein 12	0.997251	6.6845e-07	59.874	GHVNGLVDKSGKRTTSPSSDTDLLDRSASKT	T(0.001)T(0.001)S(0.997)PS(0.115)S(0.801)DT(0.082)DLLDRS(0.001)AS(0.001)KT(0.001)ELK	3	3	0.49224	0.808577	0.157627	-0.19445	0.661283	-1.03848	0.216732
PHF12	Q96QT6	134	S	PHD finger protein 12	0.800609	6.6845e-07	59.874	NGLVDKSGKRTTSPSSDTDLLDRSASKTELK	T(0.001)T(0.001)S(0.997)PS(0.115)S(0.801)DT(0.082)DLLDRS(0.001)AS(0.001)KT(0.001)ELK	6	3	0.49224	-0.0897893	NA	-0.285302	NA	-0.131361	NA
NMD3	Q96D46	468	S	60S ribosomal export protein NMD3	1	2.54383e-41	181.81	RKNVNIYRDSAIPVESDTDDEGAPRISLAEM	NVNIYRDSAIPVES(1)DT(1)DDEGAPR	14	2	0.38668	-0.0819856	0.489875	-0.0516736	0.451382	0.0315266	0.789297
SSR3	Q9UNL2	11	S	Translocon-associated protein subunit gamma	0.999958	0.014551	40.527	_____MAPKGSSKQQSEEDLLLQDFSRNLSA	QQS(1)EEDLLLQDFSR	3	2	1.3289	-0.725303	NA	-0.407746	NA	0.317999	NA
BBX	Q8WY36	704	S	HMG box transcription factor BBX	0.999839	3.34347e-06	107.92	LDEEFEKKFNSLPQYSPVTFDRKCVPVPRKK	KFNSLPQYS(1)PVTFDRK	9	3	-0.73421	-0.638069	0.0403762	-0.570132	0.0236373	0.0810207	0.425856
TBC1D15	C9JA93	106	S		0.999914	2.59605e-239	338.05	KRTLLVNCQNKSLSQSFENLLDEPAYGLIQK	SLSQS(1)FENLLDEPAYGLIQK	5	2	0.027991	0.0677348	0.683412	-0.0615502	0.715588	-0.147946	0.283461
UBXN7	O94888	280	S	UBX domain-containing protein 7	0.999096	8.5383e-74	226.47	DGLSSSPPKKCARSESLIDASEDSQLEAAIR	S(0.001)ES(0.999)LIDASEDS(1)QLEAAIR	3	2	-0.30374	0.761829	0.016955	0.974456	0.0172093	0.25865	0.415169
UBXN7	O94888	285	S	UBX domain-containing protein 7	1	5.03492e-09	93.688	SPPKKCARSESLIDASEDSQLEAAIRASLQE	SESLIDAS(1)EDS(1)QLEAAIR	8	2	-3.9769	NA	NA	NA	NA	NA	NA
UBXN7	O94888	288	S	UBX domain-containing protein 7	1	4.76148e-187	313.31	KKCARSESLIDASEDSQLEAAIRASLQETHF	SESLIDAS(1)EDS(1)QLEAAIR	11	2	-3.9769	0.915073	0.00209244	1.12964	0.0031375	0.206588	0.150176
ATG16L1	Q676U5	287	S	Autophagy-related protein 16-1	0.999156	1.30528e-22	156.23	ETSPVRAISRAATRRSVSSFPVPQDNVDTHP	S(0.999)VS(0.001)SFPVPQDNVDTHPGSGK	1	3	0.23174	-0.0835879	0.438862	0.113659	0.153702	0.170826	0.156985
MAPRE3	Q9UPY8	162	S	Microtubule-associated protein RP/EB family member 3	0.985223	1.18474e-18	149.9	NKSKKLIGTAVPQRTSPTGPKNMQTSGRLSN	LIGTAVPQRT(0.009)S(0.985)PT(0.006)GPK	11	2	-0.056929	-0.128425	0.421862	-0.061305	0.405444	0.0662094	0.592765
SLC12A9	Q9BXP2	6	S	Solute carrier family 12 member 9	0.995872	1.35732e-05	85.416	__________MASESSPLLAYRLLGEEGVAL	ASES(0.004)S(0.996)PLLAYR	5	2	0.10913	-0.399243	0.0558881	-0.0996255	0.466853	0.229686	0.0901026
DRAP1	Q14919	89	S	Dr1-associated corepressor	1	1.47259e-08	73.676	IELEQQFDFLKDLVASVPDMQGDGEDNHMDG	DLVAS(1)VPDMQGDGEDNHMDGDK	5	3	0.22772	0.15017	NA	0.295841	NA	0.0332292	NA
NAGK	Q9UJ70	76	S	N-acetyl-D-glucosamine kinase	0.999976	1.15378e-72	230	GVDPLVPLRSLGLSLSGGDQEDAGRILIEEL	SLGLSLS(1)GGDQEDAGR	7	2	-0.5561	0.0538618	0.799378	0.00175471	0.98139	-0.0737784	0.621136
CDC42EP3	Q9UKI2	89	S	Cdc42 effector protein 3	0.997911	1.47004e-163	309.37	HLGQFPGHNEFFRANSTSDSVFTETPSPVLK	ANS(0.998)T(0.002)SDSVFTETPS(1)PVLK	3	2	0.057168	-0.153379	0.274223	0.0910585	0.372855	0.237085	0.176475
CDC42EP3	Q9UKI2	100	S	Cdc42 effector protein 3	0.999989	1.47004e-163	309.37	FRANSTSDSVFTETPSPVLKNAISLPTIGGS	ANS(0.998)T(0.002)SDSVFTETPS(1)PVLK	14	2	0.057168	-0.404218	0.0625595	0.165204	0.147689	0.658846	0.00256401
CDC42EP3	Q9UKI2	108	S	Cdc42 effector protein 3	0.957897	0.000945755	44.101	SVFTETPSPVLKNAISLPTIGGSQALMLPLL	NAIS(0.958)LPT(0.026)IGGS(0.016)QALMLPLLSPVTFNSK	4	3	-0.10447	-0.625244	NA	-1.38771	NA	-0.816164	NA
GPS1	Q13098	468	S	COP9 signalosome complex subunit 1	0.791466	1.59852e-16	96.45	MMLRAAVLRNQIHVKSPPREGSQGELTPANS	NQIHVKS(0.791)PPREGS(0.209)QGELTPANSQSR	7	4	0.31307	0.124199	0.415327	0.216171	0.220327	-0.0345539	0.866164
GPS1	Q13098	474	S	COP9 signalosome complex subunit 1	0.993243	2.27403e-12	79.738	VLRNQIHVKSPPREGSQGELTPANSQSRMST	S(0.007)PPREGS(0.993)QGELTPANSQSR	7	3	0.58261	0.182207	0.400839	0.546522	0.139144	0.301949	0.147909
GPS1	Q13098	488	S	COP9 signalosome complex subunit 1	0.871933	2.77446e-15	99.549	GSQGELTPANSQSRMSTNM____________	SPPREGSQGELTPANS(0.001)QS(0.011)RMS(0.872)T(0.116)NM	21	3	-0.017264	-0.427401	0.0594178	-0.132233	0.292716	0.29419	0.121142
SPRED2	Q7Z698	206	S	Sprouty-related, EVH1 domain-containing protein 2	1	0.000204878	81.346	DDDVFTPMPRPYRQVSFPDDDEEIVRINPRE	QVS(1)FPDDDEEIVRINPR	3	3	-1.2459	0.605684	NA	0.296663	NA	-0.217373	NA
PTK2B	Q14289	2	S	Protein-tyrosine kinase 2-beta	0.999975	0.0104832	16.366	______________MSGVSEPLSRVKLGTLR	S(1)GVS(1)EPLSR	1	2	-0.40862	NA	NA	NA	NA	NA	NA
PTK2B	Q14289	5	S	Protein-tyrosine kinase 2-beta	0.999638	0.0104832	16.366	___________MSGVSEPLSRVKLGTLRRPE	S(1)GVS(1)EPLSR	4	2	-0.40862	NA	NA	NA	NA	NA	NA
VDAC1	P21796	104	S	Voltage-dependent anion-selective channel protein 1	0.999869	1.14685e-87	221.46	DQLARGLKLTFDSSFSPNTGKKNAKIKTGYK	LTFDSSFS(1)PNTGKK	8	2	0.87915	0.0426311	0.685837	-0.00879014	0.902799	-0.106792	0.33482
TBC1D1	Q86TI0	565	S	TBC1 domain family member 1	0.989612	0	441.51	KEALPISESSFKLLGSSEDLSSDSESHLPEE	LLGS(0.99)S(0.01)EDLS(0.042)S(0.573)DS(0.368)ES(0.017)HLPEEPAPLS(1)PQQAFR	4	3	0.73859	0.141136	0.380982	-0.008385	0.962203	-0.204817	0.164783
TBC1D1	Q86TI0	566	S	TBC1 domain family member 1	0.842795	1.07836e-43	136.07	EALPISESSFKLLGSSEDLSSDSESHLPEEP	LLGS(0.157)S(0.843)EDLSSDSESHLPEEPAPLS(1)PQQAFRR	5	3	0.037015	0.164699	0.540467	-0.291313	0.0208372	-0.417973	0.123374
TBC1D1	Q86TI0	570	S	TBC1 domain family member 1	0.871708	4.95411e-30	117.33	ISESSFKLLGSSEDLSSDSESHLPEEPAPLS	LLGS(0.001)S(0.002)EDLS(0.872)S(0.883)DS(0.167)ES(0.075)HLPEEPAPLS(1)PQQAFR	9	3	0.14701	0.0830946	0.600914	0.395033	0.159142	0.181708	0.448444
TBC1D1	Q86TI0	571	S	TBC1 domain family member 1	0.883235	3.65621e-141	251.51	SESSFKLLGSSEDLSSDSESHLPEEPAPLSP	LLGS(0.001)S(0.002)EDLS(0.872)S(0.883)DS(0.167)ES(0.075)HLPEEPAPLS(1)PQQAFR	10	3	0.14701	0.154067	0.319257	0.112304	0.242179	-0.0659928	0.544486
TBC1D1	Q86TI0	585	S	TBC1 domain family member 1	1	3.65621e-141	251.51	SSDSESHLPEEPAPLSPQQAFRRRANTLSHF	LLGS(0.001)S(0.002)EDLS(0.872)S(0.883)DS(0.167)ES(0.075)HLPEEPAPLS(1)PQQAFR	24	3	0.14701	-0.16983	0.300696	0.123499	0.159731	0.262279	0.0844596
TBC1D1	Q86TI0	237	S	TBC1 domain family member 1	0.999999	7.70915e-05	103.52	TGSQEPVRRPMRKSFSQPGLRSLAFRKELQD	SFS(1)QPGLR	3	2	-0.095293	0.0847316	0.387975	0.0432306	0.696433	-0.0617026	0.622749
TBC1D1	Q86TI0	627	S	TBC1 domain family member 1	0.956692	0.000239337	52.345	RGSPGVSQRKLMRYHSVSTETPHERKDFESK	Y(0.001)HS(0.957)VS(0.021)T(0.021)ET(0.001)PHERKDFESK	3	4	0.57272	-0.403695	NA	-0.161169	NA	0.364124	NA
APEH	P13798	185	S	Acylamino-acid-releasing enzyme	0.996488	6.77164e-19	156.79	RPKAESFFQTKALDVSASDDEIARLKKPDQA	ALDVS(0.996)AS(0.004)DDEIAR	5	2	-0.40468	0.107671	0.444166	0.0097953	0.91646	-0.102789	0.454619
APEH	P13798	187	S	Acylamino-acid-releasing enzyme	0.999893	4.28203e-26	156.86	KAESFFQTKALDVSASDDEIARLKKPDQAIK	ALDVSAS(1)DDEIAR	7	2	-0.81531	0.0513734	0.620382	0.00239053	0.970942	-0.0639782	0.550624
RBMS3	C9JIJ9	38	S	RNA-binding motif, single-stranded-interacting protein 3	0.997195	2.08592e-57	160.41	QTKSYAPAPHPMAPPSPSTNSSSNNSSNNSS	SYAPAPHPMAPPS(0.997)PS(0.002)TNSSSNNSSNNSSGEQLSK	13	3	0.29275	0.203426	0.597277	0.384718	0.231321	0.273274	0.10916
RANBP1	P43487	14	S	Ran-specific GTPase-activating protein	0.812244	1.82113e-96	203.45	__MAAAKDTHEDHDTSTENTDESNHDPQFEP	DTHEDHDT(0.12)S(0.812)T(0.06)ENT(0.008)DESNHDPQFEPIVSLPEQEIK	9	3	-0.40917	-0.0758463	0.818478	-0.200483	0.302737	-0.143561	0.377124
RANBP1	P43487	60	S	Ran-specific GTPase-activating protein	1	6.22151e-09	121.35	EEELFKMRAKLFRFASENDLPEWKERGTGDV	LFRFAS(1)ENDLPEWKER	6	3	-0.07781	0.135009	NA	0.0723116	NA	-0.183916	NA
ARVCF	O00192	332	S	Armadillo repeat protein deleted in velo-cardio-facial syndrome	0.99447	3.03558e-53	145.73	AFPMVTAPLAQPERGSMGSLDRLVRRSPSVD	AYEDTADDGGELADERPAFPMVT(0.011)APLAQPERGS(0.994)MGS(0.995)LDR	33	3	0.43142	0.135303	0.582359	-0.0258897	0.710371	0.0663244	0.5463
ARVCF	O00192	335	S	Armadillo repeat protein deleted in velo-cardio-facial syndrome	0.999982	3.03558e-53	145.73	MVTAPLAQPERGSMGSLDRLVRRSPSVDSAR	GSMGS(1)LDRLVRR	5	3	0.48384	0.153121	0.197266	-0.0453831	0.706495	-0.0728389	0.476037
ARVCF	O00192	198	S	Armadillo repeat protein deleted in velo-cardio-facial syndrome	0.883159	3.28868e-29	147.73	LSSGGGFPEGPEPRDSPSYGSLSRGLGMRPP	AYLSSGGGFPEGPEPRDS(0.883)PS(0.211)Y(0.007)GS(0.34)LS(0.559)R	18	3	2.6374	-0.610326	0.398362	0.460849	0.0680558	1.04594	0.225078
ARVCF	O00192	203	S	Armadillo repeat protein deleted in velo-cardio-facial syndrome	0.94941	1.32701e-05	98.734	GFPEGPEPRDSPSYGSLSRGLGMRPPRAGPL	DSPS(0.01)YGS(0.949)LS(0.04)R	7	2	-0.65584	-0.471649	0.0553844	-0.628131	0.0115851	-0.162577	0.268114
ARVCF	O00192	267	S	Armadillo repeat protein deleted in velo-cardio-facial syndrome	1	0	399.05	ERFQAEPYGLEDDTRSLAADDEGGPELEPDY	S(1)LAADDEGGPELEPDYGTATR	1	2	0.8013	-0.161137	0.509959	-0.255139	0.16323	-0.0756905	0.569794
ARVCF	O00192	864	S	Armadillo repeat protein deleted in velo-cardio-facial syndrome	1	3.55534e-07	106.35	FQSAAATAKGPKGALSPGGFDDSTLPLVDKS	GALS(1)PGGFDDSTLPLVDK	4	2	0.59491	-0.673932	0.093188	-0.512188	0.0602293	0.116268	0.378697
ARVCF	O00192	871	S	Armadillo repeat protein deleted in velo-cardio-facial syndrome	0.794788	1.4777e-05	60.529	AKGPKGALSPGGFDDSTLPLVDKSLEGEKTG	GALSPGGFDDS(0.795)T(0.205)LPLVDK	11	2	1.683	-0.0453385	0.777557	-0.147776	0.18828	-0.127941	0.434089
ARVCF	O00192	879	S	Armadillo repeat protein deleted in velo-cardio-facial syndrome	0.999998	7.00665e-22	134.15	SPGGFDDSTLPLVDKSLEGEKTGSRDVIPMD	GALSPGGFDDSTLPLVDKS(1)LEGEK	19	3	-1.0737	-0.175102	0.386738	-0.403107	0.0179386	-0.279623	0.179338
ARVCF	O00192	915	S	Armadillo repeat protein deleted in velo-cardio-facial syndrome	0.985196	4.48688e-14	137.86	GYSTVDRRERRPRGASSAGEASEKEPLKLDP	GAS(0.985)S(0.015)AGEASEKEPLK	3	2	0.21526	0.124528	0.719311	-0.0145243	0.85263	-0.124049	0.732206
KIF15	Q9NS87	1141	S	Kinesin-like protein KIF15	0.999996	9.42379e-25	100.62	RQLEHVMDSAAEDPQSPKTPPHFQTHLAKLL	MRQLEHVMDSAAEDPQS(1)PKT(1)PPHFQTHLAK	17	5	-0.24868	-0.0777914	0.584707	0.445002	0.0183884	0.454341	0.0449137
KIF15	Q9NS87	568	S	Kinesin-like protein KIF15	0.999735	0.00656799	36.226	EISGMEKSDKNQQGFSPKAQKEPCLFANTEK	SDKNQQGFS(1)PK	9	3	0.19718	0.327687	NA	0.127501	NA	0.0805212	NA
CAV1	C9JKI3	6	S	Caveolin;Caveolin-1	1	1.94087e-158	299.53	__________MADELSEKQVYDAHTKEIDLV	ADELS(1)EKQVYDAHTK	5	2	-0.3717	0.0747218	0.783465	-0.234458	0.0968411	-0.344977	0.0851661
STARD3NL	O95772	204	S	MLN64 N-terminal domain homolog	0.997385	1.93516e-09	66.038	VQDASERAALIPGGLSDGQFYSPPESEAGSE	AALIPGGLS(0.997)DGQFY(0.026)S(0.977)PPES(0.999)EAGS(0.984)EEAEEKQDS(0.017)EKPLLEL	9	3	0.25243	0.425889	NA	0.581014	NA	0.187261	NA
STARD3NL	O95772	210	S	MLN64 N-terminal domain homolog	0.976653	2.67077e-41	121	RAALIPGGLSDGQFYSPPESEAGSEEAEEKQ	AALIPGGLS(0.997)DGQFY(0.026)S(0.977)PPES(0.999)EAGS(0.984)EEAEEKQDS(0.017)EKPLLEL	15	3	0.25243	0.222333	0.298934	0.117615	0.720629	0.209285	0.180141
STARD3NL	O95772	214	S	MLN64 N-terminal domain homolog	0.999949	2.67077e-41	121	IPGGLSDGQFYSPPESEAGSEEAEEKQDSEK	AALIPGGLSDGQFY(0.061)S(0.939)PPES(1)EAGS(1)EEAEEKQDSEKPLLEL	19	3	-1.558	0.222333	0.298934	0.117615	0.720629	0.209285	0.180141
STARD3NL	O95772	218	S	MLN64 N-terminal domain homolog	0.999943	2.67077e-41	121	LSDGQFYSPPESEAGSEEAEEKQDSEKPLLE	AALIPGGLSDGQFY(0.061)S(0.939)PPES(1)EAGS(1)EEAEEKQDSEKPLLEL	23	3	-1.558	0.222333	0.298934	0.117615	0.720629	0.209285	0.180141
STARD3NL	O95772	39	S	MLN64 N-terminal domain homolog	1	3.63535e-12	71.354	NIHSINPTQLMARIESYEGREKKGISDVRRT	IES(1)YEGREK	3	2	0.89097	0.193645	0.636822	0.0553933	0.819483	-0.114119	0.715202
STARD3NL	O95772	193	S	MLN64 N-terminal domain homolog	1	6.29159e-07	112.63	QEAEEENRLLIVQDASERAALIPGGLSDGQF	LLIVQDAS(1)ER	8	2	-0.21341	-0.0940516	0.576665	-0.0763022	0.364739	-0.025533	0.901261
STARD3NL	O95772	18	S	MLN64 N-terminal domain homolog	0.857697	1.27558e-05	66.576	HLPEDMENALTGSQSSHASLRNIHSINPTQL	MNHLPEDMENALT(0.168)GS(0.402)QS(0.586)S(0.858)HAS(0.986)LR	18	3	-1.5559	NA	NA	NA	NA	NA	NA
STARD3NL	O95772	21	S	MLN64 N-terminal domain homolog	0.986182	1.27558e-05	66.576	EDMENALTGSQSSHASLRNIHSINPTQLMAR	MNHLPEDMENALT(0.168)GS(0.402)QS(0.586)S(0.858)HAS(0.986)LR	21	3	-1.5559	NA	NA	NA	NA	NA	NA
KIAA0195	Q12767	444	S	Uncharacterized protein KIAA0195	0.820853	9.2721e-06	78.272	PETVLFFSGKVEPPHSSHEDLTDGLSTRSFC	VEPPHS(0.821)S(0.179)HEDLTDGLSTR	6	3	0.42446	0.226815	0.437793	0.0220256	0.83357	-0.203977	0.397169
RPS27L	Q71UM5	11	S	40S ribosomal protein S27;40S ribosomal protein S27-like	1	1.92439e-05	59	_____MPLARDLLHPSLEEEKKKHKKKRLVQ	DLLHPS(1)LEEEK	6	2	-0.66753	0.274255	0.0655335	0.332478	0.236058	0.0934728	0.661973
RPS27L;RPS27	Q71UM5	27	S	40S ribosomal protein S27;40S ribosomal protein S27-like	0.999815	6.90198e-06	93.769	LEEEKKKHKKKRLVQSPNSYFMDVKCPGCYK;PEEEKRKHKKKRLVQSPNSYFMDVKCPGEET	LVQS(1)PNSYFMDVK	4	2	-2.5424	-0.301191	0.0334934	-0.320407	0.00965488	0.0131437	0.884183
FAM195B	C9JLW8	18	S	Protein FAM195B	0.9572	1.15435e-35	173.9	SSPVSRVVYNGKRTSSPRSPPSSSEIFTPAH	T(0.019)S(0.022)S(0.957)PRS(0.906)PPS(0.037)S(0.031)S(0.026)EIFTPAHEENVR	3	3	-0.54538	0.35975	0.135706	0.130143	0.417425	-0.227264	0.227437
FAM195B	C9JLW8	21	S	Protein FAM195B	0.993074	7.70664e-55	205.8	VSRVVYNGKRTSSPRSPPSSSEIFTPAHEEN	RT(0.114)S(0.397)S(0.489)PRS(0.993)PPS(0.004)S(0.001)S(0.001)EIFTPAHEENVR	7	4	0.00015393	0.0381817	0.741305	-0.153402	0.107949	-0.109663	0.32209
FAM195B	C9JLW8	4	S	Protein FAM195B	0.751953	0.000789753	62.642	____________MTSSPVSRVVYNGKRTSSP	T(0.013)S(0.187)S(0.752)PVS(0.048)RVVYNGK	3	2	2.9595	-0.722848	NA	-0.859169	NA	-0.157415	NA
CBS	P35520	32	S	Cystathionine beta-synthase	1	9.29838e-08	71.826	HRSGPHSAKGSLEKGSPEDKEAKEPLWIRPD	GSLEKGS(1)PEDK	7	2	-1.093	0.193881	0.104957	-0.00704402	0.950579	-0.253467	0.0442989
FARP1	Q9Y4F1	872	S	FERM, RhoGEF and pleckstrin domain-containing protein 1	0.826544	1.67829e-17	91.796	LAEKSSSPAPEFLASSPPDNKSPDEATAADQ	SSSPAPEFLAS(0.143)S(0.827)PPDNKS(0.029)PDEAT(0.002)AADQESEDDLSASR	12	3	0.22128	-0.84095	0.00925507	-0.269627	0.0580947	0.552804	0.021121
FARP1	Q9Y4F1	889	S	FERM, RhoGEF and pleckstrin domain-containing protein 1	0.966128	1.95286e-13	84.689	PDNKSPDEATAADQESEDDLSASRTSLERQA	SSSPAPEFLASSPPDNKS(0.004)PDEAT(0.025)AADQES(0.966)EDDLS(0.004)AS(0.001)R	29	3	-2.2217	-0.19208	0.632929	-0.238635	0.0890363	-0.0564166	0.870822
FARP1	Q9Y4F1	427	S	FERM, RhoGEF and pleckstrin domain-containing protein 1	0.994714	1.79289e-08	68.631	GKEPKVSAGEPGSHPSPAPRRSPAGNKQADG	VSAGEPGS(0.005)HPS(0.995)PAPR	11	2	1.4603	-0.0588784	0.73322	0.0220663	0.838794	0.103019	0.452725
FARP1	Q9Y4F1	433	S	FERM, RhoGEF and pleckstrin domain-containing protein 1	0.998483	1.79289e-08	68.392	SAGEPGSHPSPAPRRSPAGNKQADGAASAPT	VSAGEPGS(0.088)HPS(0.913)PAPRRS(0.998)PAGNK	17	3	1.3451	-0.00189274	0.988437	0.199311	0.214043	-0.0821987	0.597225
IP6K1	Q92551	145	S	Inositol hexakisphosphate kinase 1	0.927204	4.26153e-48	163.03	DHKEEKASLSLETSESSQEAKSPKVELHSHS	ASLSLETSES(0.927)S(0.073)QEAK	10	2	0.18672	1.97622	NA	2.55712	NA	0.57124	NA
IP6K1	Q92551	146	S	Inositol hexakisphosphate kinase 1	0.854437	2.04433e-23	84.418	HKEEKASLSLETSESSQEAKSPKVELHSHSE	ASLSLET(0.002)S(0.006)ES(0.138)S(0.854)QEAK	11	2	2.3564	2.82497	NA	2.85324	NA	0.0136409	NA
RPL24	P83731	86	S	60S ribosomal protein L24	0.999614	7.66809e-05	90.383	RTRRAVKFQRAITGASLADIMAKRNQKPEVR	AITGAS(1)LADIMAK	6	2	-0.84612	-0.248045	0.0454952	-0.112682	0.211177	0.0304397	0.751451
UGP2	Q16851	13	S	UTP--glucose-1-phosphate uridylyltransferase	1	2.06101e-80	226.25	______________MSQDGASQFQEVIRQEL	S(1)QDGASQFQEVIRQELELSVKK	1	3	-0.065051	1.00769	0.00252691	1.32696	0.00300856	0.217752	0.111021
SLC25A20	O43772	9	S	Mitochondrial carnitine/acylcarnitine carrier protein	1	0.00116589	45.277	_______MADQPKPISPLKNLLAGGFGGVCL	ADQPKPIS(1)PLK	8	2	-0.41497	-0.678326	NA	-0.395549	NA	0.471656	NA
C7orf50	Q9BRJ6	175	S	Uncharacterized protein C7orf50	1	5.76137e-73	235.64	VQKAEALMRELDEEGSDPPLPGRAQRIRQVL	ELDEEGS(1)DPPLPGR	7	2	-0.50193	0.210078	0.207984	0.158071	0.079365	-0.0229749	0.843853
STK11IP	Q8N1F8	398	S	Serine/threonine-protein kinase 11-interacting protein	1	3.99415e-26	178.69	PLLHKVKSRVRVRRASISEPSDTDPEPRTLN	VRRAS(1)IS(1)EPS(0.998)DT(0.002)DPEPR	5	3	-0.80759	-0.0383618	0.716169	-0.00704262	0.941012	0.00966834	0.925751
STK11IP	Q8N1F8	400	S	Serine/threonine-protein kinase 11-interacting protein	1	3.99415e-26	178.69	LHKVKSRVRVRRASISEPSDTDPEPRTLNPS	VRRAS(1)IS(1)EPS(0.998)DT(0.002)DPEPR	7	3	-0.80759	-0.078025	0.492124	-0.0314631	0.691315	-0.0205143	0.835041
STK11IP	Q8N1F8	403	S	Serine/threonine-protein kinase 11-interacting protein	0.999851	3.99415e-26	178.69	VKSRVRVRRASISEPSDTDPEPRTLNPSPAG	RAS(1)IS(1)EPS(1)DTDPEPR	8	2	0.078941	-0.21427	0.16078	-0.074626	0.612793	0.307988	0.138922
LIMD1	Q9UGP4	316	S	LIM domain-containing protein 1	0.760104	5.80074e-19	100.28	LALSCPRQGGLPRSNSGLGGEVSGVMSKPNV	S(0.24)NS(0.76)GLGGEVSGVMSKPNVDPQPWFQDGPK	3	3	3.4435	0.373842	0.19204	0.547814	0.0729842	0.150452	0.297797
LIMD1	Q9UGP4	277	S	LIM domain-containing protein 1	0.999999	2.27725e-16	113.15	LWSTASSQRVSPGLPSPNLENGAPAVGPVQP	VSPGLPS(1)PNLENGAPAVGPVQPR	7	2	1.7412	0.216213	0.537104	0.308735	0.116829	0.207741	0.409631
ZKSCAN1	P17029	13	S	Zinc finger protein with KRAB and SCAN domains 1	0.999991	1.44735e-12	122.42	___MMTAESREATGLSPQAAQEKDGIVIVKV	EATGLS(1)PQAAQEK	6	2	-1.1018	-0.784254	0.0121056	-0.253639	0.0566359	0.409434	0.0291068
CHCHD3	Q9NX63	50	S	MICOS complex subunit MIC19	0.999997	1.37257e-104	247.77	RMKESSPSGSKSQRYSGAYGASVSDEELKRR	SQRYS(1)GAYGASVSDEELK	5	2	0.37547	-0.215405	0.100751	0.0134963	0.832202	0.270331	0.0392683
LRRFIP2	Q9Y608	320	S	Leucine-rich repeat flightless-interacting protein 2	0.808907	3.92644e-28	164.79	TRPSSRNSASATTPLSGNSSRRGSGDTSSLI	NSASATT(0.001)PLS(0.809)GNS(0.094)S(0.096)R	10	2	-1.2935	0.0764435	0.583896	-0.429293	0.0196842	-0.593396	0.0242182
LRRFIP2	Q9Y608	328	S	Leucine-rich repeat flightless-interacting protein 2	0.99995	3.93166e-174	301.11	ASATTPLSGNSSRRGSGDTSSLIDPDTSLSE	RGS(1)GDTSSLIDPDTSLSELRDIYDLK	3	3	-0.13355	-0.0793619	0.486237	-0.143012	0.139158	-0.00838378	0.929755
BET1;DKFZp781C0425	O15155	50	S	BET1 homolog	0.999997	7.81162e-23	122.12	LTESLRSKVTAIKSLSIEIGHEVKTQNKLLA	SLS(1)IEIGHEVK	3	2	-0.097969	-0.155153	0.557208	0.475498	0.0173991	0.595134	0.00742386
TFDP2	Q14188	24	S	Transcription factor Dp-2	0.922604	1.34504e-09	119.32	TSTNAEVRGFIDQNLSPTKGNISFVAFPVSN	GFIDQNLS(0.923)PT(0.077)K	8	2	2.3948	-0.269174	0.0761762	-0.432658	0.0165503	-0.251767	0.152321
ANKRD54	Q6NXT1	63	S	Ankyrin repeat domain-containing protein 54	0.870251	0.00409739	43.5	GGGAGLSGRASGGAQSPLRYLHVLWQQDAEP	AS(0.113)GGAQS(0.87)PLRY(0.017)LHVLWQQDAEPRDELR	7	4	0.20204	-0.702703	NA	-0.648123	NA	0.174534	NA
CAPZA2	P47755	9	S	F-actin-capping protein subunit alpha-2	1	2.56561e-09	114.76	_______MADLEEQLSDEEKVRIAAKFIIHA	ADLEEQLS(1)DEEKVR	8	2	1.1103	-0.0338996	0.747876	0.0419535	0.73748	0.0385215	0.710173
FOXJ3	C9JVP0	173	S		0.943827	4.7275e-10	96.173	PKEDVLPTRPKKRARSVERVTLYNTDQDGSD	S(0.944)VERVT(0.056)LYNTDQDGSDSPR	1	3	0.10572	0.187441	0.236393	-0.455686	0.017565	-0.657797	0.0166003
LBR	Q14739	97	S	Lamin-B receptor	0.999065	1.81532e-06	112.03	SRSRSPGRPPKSARRSASASHQADIKEARRE	S(0.999)AS(0.997)AS(0.004)HQADIK	1	2	0.17819	-0.182328	NA	0.0728604	NA	0.0882773	NA
LBR	Q14739	99	S	Lamin-B receptor	0.999842	8.46165e-17	129.33	SRSPGRPPKSARRSASASHQADIKEARREVE	SAS(1)ASHQADIK	3	2	-0.83609	-0.0626487	0.612892	0.317513	0.0215228	0.351481	0.0214899
RPL22L1	Q6P5R6	112	S	60S ribosomal protein L22-like 1	0.99999	8.47118e-05	76.294	VASDKETYELRYFQISQDEDESESED_____	YFQIS(1)QDEDES(0.99)ES(0.01)ED	5	2	-0.087796	NA	NA	NA	NA	NA	NA
RPL22L1	Q6P5R6	118	S	60S ribosomal protein L22-like 1	1	4.21498e-116	244.64	TYELRYFQISQDEDESESED___________	YFQISQDEDES(1)ES(1)ED	11	2	-0.087796	NA	NA	NA	NA	NA	NA
RPL22L1	Q6P5R6	120	S	60S ribosomal protein L22-like 1	1	4.35308e-83	219.67	ELRYFQISQDEDESESED_____________	YFQISQDEDES(1)ES(1)ED	13	2	-0.087796	NA	NA	NA	NA	NA	NA
DHRS2	Q13268	46	S	Dehydrogenase/reductase SDR family member 2, mitochondrial	0.949227	1.68673e-06	89.785	KGVLANRVAVVTGSTSGIGFAIARRLARDGA	VAVVTGS(0.002)T(0.049)S(0.949)GIGFAIAR	9	2	1.1168	0.332851	NA	-0.0555913	NA	-0.586016	NA
CTNND1	O60716	288	S	Catenin delta-1	0.985241	2.45808e-05	56.283	HRFHPEPYGLEDDQRSMGYDDLDYGMMSDYG	FHPEPY(0.001)GLEDDQRS(0.985)MGY(0.005)DDLDYGMMS(0.006)DYGT(0.002)ARR	14	4	1.0458	0.437228	NA	0.618333	NA	0.236584	NA
CTNND1	O60716	920	S	Catenin delta-1	0.999961	2.60315e-11	105.68	STPNERGDHNRTLDRSGDLGDMEPLKGTTPL	TLDRS(1)GDLGDMEPLK	5	3	-0.64648	0.138606	0.400795	-0.106388	0.277884	-0.188801	0.368829
CTNND1	O60716	346	S	Catenin delta-1	1	0.00125206	53.614	SDQYYWAPLAQHERGSLASLDSLRKGGPPPP	GS(1)LAS(1)LDS(1)LRK	2	2	-0.14022	0.222742	0.235946	-0.24846	0.0761588	-0.409304	0.0418397
CTNND1	O60716	349	S	Catenin delta-1	1	1.94877e-31	164.89	YYWAPLAQHERGSLASLDSLRKGGPPPPNWR	GS(1)LAS(1)LDS(1)LRK	5	2	-0.14022	0.095646	0.326628	0.0959812	0.256083	-0.0443646	0.63942
CTNND1	O60716	352	S	Catenin delta-1	1	1.94877e-31	164.89	APLAQHERGSLASLDSLRKGGPPPPNWRQPE	GS(1)LAS(1)LDS(1)LRK	8	2	-0.14022	0.202953	0.372751	0.211023	0.267826	-0.0267206	0.769626
CTNND1	O60716	230	S	Catenin delta-1	0.999983	1.23781e-186	307.38	RHYEDGYPGGSDNYGSLSRVTRIEERYRPSM	HYEDGYPGGSDNYGS(1)LSR	15	2	-0.6958	0.0784403	0.40311	-0.0861117	0.317272	-0.1259	0.25235
CTNND1	O60716	4	S	Catenin delta-1	1	4.56115e-28	183.09	____________MDDSEVESTASILASVKEQ	MDDS(1)EVESTASILASVK	4	2	-0.78771	-0.393802	0.210846	-0.392585	0.111522	-0.0208681	0.889198
CTNND1	O60716	861	S	Catenin delta-1	0.869233	1.48345e-06	75.868	KSDFQVNLNNASRSQSSHSYDDSTLPLIDRN	S(0.009)QS(0.869)S(0.143)HS(0.903)Y(0.054)DDS(0.011)T(0.01)LPLIDRNQK	3	3	-1.904	0.430054	0.0652409	0.736884	0.00487597	0.383501	0.0668593
CTNND1	O60716	864	S	Catenin delta-1	0.902925	1.48345e-06	75.868	FQVNLNNASRSQSSHSYDDSTLPLIDRNQKS	S(0.009)QS(0.869)S(0.143)HS(0.903)Y(0.054)DDS(0.011)T(0.01)LPLIDRNQK	6	3	-1.904	0.306846	NA	0.745194	NA	0.495695	NA
CTNND1	O60716	268	S	Catenin delta-1	0.999273	5.61676e-35	151.48	RQDVYGPQPQVRVGGSSVDLHRFHPEPYGLE	VGGS(0.999)S(0.001)VDLHR	4	2	0.15411	-0.0144866	0.894444	-0.16112	0.14319	-0.133239	0.193734
CTNND1	O60716	269	S	Catenin delta-1	0.778364	6.68098e-09	64.55	QDVYGPQPQVRVGGSSVDLHRFHPEPYGLED	VGGS(0.222)S(0.778)VDLHRFHPEPYGLEDDQR	5	4	-0.14687	0.978342	NA	0.825541	NA	-0.108456	NA
CTNND1	O60716	47	S	Catenin delta-1	1	2.87628e-10	101.47	EERRHVSAQLERVRVSPQDANPLMANGTLTR	VRVS(1)PQDANPLMANGTLTR	4	3	-0.31484	0.161733	0.246397	-0.369963	0.16104	-0.571447	0.0115673
EIF2AK2	P19525	83	S	Interferon-induced, double-stranded RNA-activated protein kinase	0.999989	2.73477e-110	255.83	AKLAVEILNKEKKAVSPLLLTTTNSSEGLSM	KAVS(1)PLLLTTTNSSEGLSMGNYIGLINR	4	3	0.50889	-0.226263	0.4035	-0.233316	0.270229	-0.0566754	0.694287
EEF1B2	P24534	95	S	Elongation factor 1-beta	0.996184	3.21681e-36	179.89	GPADVEDTTGSGATDSKDDDDIDLFGSDDEE	YGPADVEDTTGSGAT(0.004)DS(0.996)K	17	2	-1.6384	-0.232286	0.143583	-0.179787	0.114421	-0.083396	0.656121
EEF1B2	P24534	106	S	Elongation factor 1-beta	1	0	435.17	GATDSKDDDDIDLFGSDDEEESEEAKRLREE	ALGKYGPADVEDTTGSGATDSKDDDDIDLFGS(1)DDEEESEEAK	32	3	0.85694	0.216071	0.0658466	0.0571433	0.392854	-0.157927	0.149718
EEF1B2	P24534	8	S	Elongation factor 1-beta	1	1.54951e-08	75.8	________MGFGDLKSPAGLQVLNDYLADKS	GFGDLKS(1)PAGLQVLNDYLADK	7	3	-1.2618	NA	NA	NA	NA	NA	NA
KAT6A	Q92794	1113	S	Histone acetyltransferase KAT6A	1	3.45093e-73	214.5	SSSKRKSKDEEEDEESDDADDTPILKPVSLL	SKDEEEDEES(1)DDADDTPILKPVSLLR	10	3	0.37687	0.424258	0.0514795	0.30782	0.0626134	-0.147503	0.313413
RAPH1	Q70E73	610	S	Ras-associated and pleckstrin homology domains-containing protein 1	0.999747	3.79715e-05	49.559	MESMNRPYTSLVPPLSPQPKIVTPYTASQPS	ARMESMNRPYTSLVPPLS(1)PQPK	18	3	0.8027	0.458259	0.37352	0.284276	0.0559309	-0.14359	0.744493
RAPH1	Q70E73	827	S	Ras-associated and pleckstrin homology domains-containing protein 1	0.990942	0.00169266	42.601	PAKKQPAFPASYIPPSPPTPPVPVPPPTLPK	KQPAFPAS(0.008)Y(0.004)IPPS(0.991)PPT(0.996)PPVPVPPPT(0.002)LPK	13	3	0.040883	-0.627312	0.0400471	-0.719538	0.0423661	-0.0182892	0.891908
RAPH1	Q70E73	894	S	Ras-associated and pleckstrin homology domains-containing protein 1	0.99999	1.77063e-22	93.467	ESQPLKPVPANVAPQSPPAVKAKPKWQPSSI	QIASQFPPPPTPPAMESQPLKPVPANVAPQS(1)PPAVK	31	4	1.0912	0.00478108	0.963122	0.159427	0.101967	0.25432	0.047617
PRPSAP2	O60256	227	S	Phosphoribosyl pyrophosphate synthase-associated protein 2	1	2.00182e-108	253.21	GEAQDAESDLVDGRHSPPMVRSVAAIHPSLE	LGIAVIHGEAQDAESDLVDGRHS(1)PPMVR	23	4	-0.63466	0.121228	0.331253	0.0246222	0.787885	-0.0522633	0.575951
DVL3	Q92997	125	S	Segment polarity protein dishevelled homolog DVL-3	0.999995	1.89916e-143	253.66	GDSRPPSFHPHAGGGSQENLDNDTETDSLVS	TGGIGDSRPPSFHPHAGGGS(1)QENLDNDTETDSLVSAQR	20	3	0.1327	0.0853369	0.385419	-0.00229888	0.980759	-0.0908652	0.479887
IRAK1	P51617	371	S	Interleukin-1 receptor-associated kinase 1	0.817731	0.000381922	59.608	LGDFGLARFSRFAGSSPSQSSMVARTQTVRG	FAGS(0.178)S(0.818)PS(0.003)QS(0.001)SMVAR	5	2	2.3197	0.200755	NA	-0.0310319	NA	-0.249308	NA
GPBP1	Q86WP2	381	S	Vasculin	0.944586	4.60819e-23	142.81	IIRSSTFPQTDVLSSSLEAEHRLLKEMGWQE	SSTFPQTDVLS(0.001)S(0.055)S(0.945)LEAEHR	13	3	0.065294	-0.216044	0.67191	-0.25567	0.0656302	-0.0129469	0.976986
RBPJ	Q06330	7	S	Recombining binding protein suppressor of hairless	0.990429	1.42327e-23	161.22	_________MDHTEGSPAEEPPAHAPSPGKF	MDHT(0.01)EGS(0.99)PAEEPPAHAPSPGK	7	3	-1.8884	0.237852	0.406156	0.370885	0.104655	0.156835	0.261828
RBPJ	Q06330	18	S	Recombining binding protein suppressor of hairless	0.999973	3.71347e-05	52.318	HTEGSPAEEPPAHAPSPGKFGERPPPKRLTR	MDHTEGSPAEEPPAHAPS(1)PGK	18	3	-0.52396	0.1396	NA	-0.211281	NA	-0.190569	NA
RELB	Q01201	573	S	Transcription factor RelB	1	1.93179e-29	175.99	FPNHYREAAFGGGLLSPGPEAT_________	EAAFGGGLLS(1)PGPEAT	10	2	-0.082558	NA	NA	NA	NA	NA	NA
RELB	Q01201	37	S	Transcription factor RelB	0.999853	3.54514e-24	118.62	RVARPPAAPELGALGSPDLSSLSLAVSRSTE	VARPPAAPELGALGS(1)PDLSSLSLAVSR	15	3	-0.033638	-0.148273	NA	-0.213253	NA	-0.104372	NA
PACRGL	Q8N7B6	47	S	PACRG-like protein	0.842175	0.000113492	6.179	HRNAVQGSKSSLSTSSPESARKLHPRPSDKL	SSLST(0.024)S(0.067)S(0.842)PES(0.067)AR	7	2	-0.59342	-0.0386286	NA	0.0816123	NA	-0.00929196	NA
CDK7	P50613	164	S	Cyclin-dependent kinase 7	0.99998	6.08065e-59	213.39	GVLKLADFGLAKSFGSPNRAYTHQVVTRWYR	SFGS(1)PNRAYTHQVVTR	4	3	0.54207	0.246373	0.105745	-0.0136477	0.861656	-0.125362	0.329291
CENPU;MLF1IP	Q71F23	108	S	Centromere protein U	0.949538	3.5415e-05	83.826	LSLSSTPPGKEAKRSSDTSGNEASEIESVKI	RS(0.05)S(0.95)DT(0.544)S(0.456)GNEASEIESVK	3	2	0.97564	-0.112157	0.429111	-0.0762333	0.450592	0.230764	0.154923
CENPU;MLF1IP	Q71F23	111	S	Centromere protein U	0.79625	3.5415e-05	68.178	SSTPPGKEAKRSSDTSGNEASEIESVKISAK	RS(0.074)S(0.91)DT(0.218)S(0.796)GNEAS(0.001)EIESVK	6	2	0.37321	-0.0792037	NA	-0.110277	NA	0.27262	NA
HMCES	Q96FZ2	160	S	Embryonic stem cell-specific 5-hydroxymethylcytosine-binding protein	0.999998	0.00116947	63.687	SRLHFEKSGSIGAADSPENWEKVWDNWRLLT	SGSIGAADS(1)PENWEK	9	2	-0.77471	-1.5561	NA	-2.36535	NA	-0.827333	NA
OCIAD1	Q9NX40	108	S	OCIA domain-containing protein 1	1	5.92821e-36	177.26	SYVKTCQEKFKKLENSPLGEALRSGQARRSS	LENS(1)PLGEALR	4	2	1.7528	-0.122432	0.737864	-0.107318	0.512389	0.0671536	0.71484
OCIAD1	Q9NX40	123	S	OCIA domain-containing protein 1	0.92998	0.000178596	75.764	SPLGEALRSGQARRSSPPGHYYQKSKYDSSV	RS(0.069)S(0.93)PPGHYYQK	3	3	0.6317	0.0520377	0.695819	0.0529973	0.582943	0.00998496	0.946596
LARP1B	Q659C4	60	S	La-related protein 1B	1	1.72614e-22	170.05	KENRETKLNGPGENVSEDEAQSSNQRKRANK	LNGPGENVS(1)EDEAQSSNQR	9	2	0.31127	0.429084	0.188532	0.102107	0.308534	-0.159267	0.312305
NPHP4	O75161	142	S	Nephrocystin-4	0.999999	2.62329e-73	221.83	SCGFGILRIFSNQPDSPISASQDKRLRLYHG	IFSNQPDS(1)PISASQDK	8	2	1.3006	-0.125154	0.216032	-0.169851	0.0519041	-0.0848064	0.378878
TACC2	O95359	2317	S	Transforming acidic coiled-coil-containing protein 2	0.999798	4.00482e-58	185.73	PKMKKTPEKLDNTPASPPRSPAEPNDIPIAK	TPEKLDNTPAS(1)PPRS(1)PAEPNDIPIAK	11	3	0.4456	0.193565	0.344753	0.0780976	0.639797	-0.204756	0.0918513
TACC2	O95359	2321	S	Transforming acidic coiled-coil-containing protein 2	0.999999	4.00482e-58	185.73	KTPEKLDNTPASPPRSPAEPNDIPIAKVTHL	LDNT(0.004)PAS(0.996)PPRS(1)PAEPNDIPIAK	11	3	-0.9518	0.195371	0.340154	0.0892123	0.581136	-0.19743	0.0952845
HNRNPD	Q14103	83	S	Heterogeneous nuclear ribonucleoprotein D0	0.941537	4.49949e-26	160.32	IDASKNEEDEGHSNSSPRHSEAATAQREEWK	NEEDEGHSNS(0.058)S(0.942)PR	11	2	-0.08447	-0.0373953	0.815499	0.0253752	0.844	0.163051	0.268365
HNRNPD	Q14103	190	S	Heterogeneous nuclear ribonucleoprotein D0	0.999875	2.12859e-46	190.72	MKTKEPVKKIFVGGLSPDTPEEKIREYFGGF	IFVGGLS(1)PDTPEEK	7	2	0.7618	0.00582041	0.960039	7.97659e-05	0.999006	-0.0211832	0.859299
RPS3A	P61247	263	S	40S ribosomal protein S3a	1	2.20316e-148	288.2	AKVERADGYEPPVQESV______________	VERADGYEPPVQES(1)V	14	2	-0.38443	-0.0101564	0.965316	0.0303122	0.747993	0.011145	0.94805
RPS3A	P61247	236	S	40S ribosomal protein S3a	0.937935	3.62619e-25	121.47	PKFELGKLMELHGEGSSSGKATGDETGAKVE	LMELHGEGS(0.938)S(0.058)S(0.004)GK	9	2	-0.14721	0.145998	0.409637	0.140507	0.0930209	-0.0734993	0.630457
RPS3A	P61247	237	S	40S ribosomal protein S3a	0.887735	6.64494e-36	186	KFELGKLMELHGEGSSSGKATGDETGAKVER	LMELHGEGS(0.109)S(0.888)S(0.003)GK	10	2	0.55788	0.103128	NA	0.0071955	NA	0.0017302	NA
RPS3A	P61247	238	S	40S ribosomal protein S3a	0.7565	1.56675e-06	111.54	FELGKLMELHGEGSSSGKATGDETGAKVERA	LMELHGEGS(0.031)S(0.213)S(0.756)GK	11	2	1.3435	-0.0479054	0.779688	-0.0553666	0.624656	-0.0245662	0.905195
MIB2	Q96AX9	309	S	E3 ubiquitin-protein ligase MIB2	0.959919	0.00228245	40.636	HLPRLGKPAELQRRVSADSQPFQHGDKVKCL	RVS(0.96)ADS(0.04)QPFQHGDK	3	3	-0.51269	0.0308304	NA	0.0270125	NA	0.0265876	NA
FAM169A	Q9Y6X4	635	S	Soluble lamin-associated protein of 75 kDa	1	3.45974e-18	128.92	EQLDQFTQSAEKAVDSSSEEIEVEVPVVDRR	AVDS(1)S(1)S(1)EEIEVEVPVVDRR	4	2	1.4993	0.0559077	0.700237	-0.262432	0.099664	-0.311415	0.08028
FAM169A	Q9Y6X4	636	S	Soluble lamin-associated protein of 75 kDa	1	2.79969e-11	126.04	QLDQFTQSAEKAVDSSSEEIEVEVPVVDRRN	AVDS(1)S(1)S(1)EEIEVEVPVVDRR	5	2	1.4993	-0.195123	0.227406	0.18809	0.162826	0.415743	0.0402666
FAM169A	Q9Y6X4	637	S	Soluble lamin-associated protein of 75 kDa	1	2.79969e-11	126.04	LDQFTQSAEKAVDSSSEEIEVEVPVVDRRNL	AVDS(1)S(1)S(1)EEIEVEVPVVDRR	6	2	1.4993	0.148609	NA	0.40163	NA	0.2806	NA
FAM169A	Q9Y6X4	449	S	Soluble lamin-associated protein of 75 kDa	0.820029	2.60389e-05	75.501	DSLKTSLITEEEDSTSEVLDEELKLQPFNSS	TSLITEEEDS(0.014)T(0.166)S(0.82)EVLDEELK	12	2	-0.30472	1.67812	NA	1.22021	NA	-0.435534	NA
NECAP2	Q9NVZ3	181	S	Adaptin ear-binding coat-associated protein 2	0.815294	1.76016e-08	105.14	KKKEGAAGNPRVRPASTGGLSLLPPPPGGKT	VRPAS(0.815)T(0.185)GGLSLLPPPPGGK	5	3	-1.1821	-0.783921	0.00418699	-0.0245607	0.81055	0.690505	0.00405246
SCLT1	Q96NL6	681	S	Sodium channel and clathrin linker 1	1	0.00063206	75.576	SQQLSVITVQRRKAASLMNLENI________	AAS(1)LMNLENI	3	2	-0.43347	NA	NA	NA	NA	NA	NA
PGM3	O95394	64	S	Phosphoacetylglucosamine mutase	0.999882	3.87066e-144	292.02	RSKQTKSTIGVMVTASHNPEEDNGVKLVDPL	STIGVMVTAS(1)HNPEEDNGVK	10	2	-1.1685	0.0733674	0.553791	0.0591846	0.408137	-0.0442981	0.679378
EMB	Q6PCB8	306	S	Embigin	0.808784	1.20584e-14	99.468	HSDEGKEFEQIEQLKSDDSNGIENNVPRHRK	EFEQIEQLKS(0.809)DDS(0.191)NGIENNVPR	10	3	1.9012	0.66512	NA	0.281787	NA	-0.340788	NA
TRIM41	Q8WV44	447	S	E3 ubiquitin-protein ligase TRIM41	0.781901	2.84992e-06	59.535	DLTLDPDTAHPALMLSPDRRGVRLAERRQEV	VDLTLDPDT(0.218)AHPALMLS(0.782)PDRR	17	3	-1.4765	0.0535284	NA	0.24062	NA	0.246712	NA
FAM175A	Q6UWZ7	386	S	BRCA1-A complex subunit Abraxas	1	3.15578e-99	233.48	KADTGSSNQDKASKMSSPETDEEIEKMKGFG	ASKMS(1)S(1)PET(1)DEEIEK	5	2	-0.79889	-0.563668	NA	0.153027	NA	0.756511	NA
FAM175A	Q6UWZ7	387	S	BRCA1-A complex subunit Abraxas	1	3.15578e-99	233.48	ADTGSSNQDKASKMSSPETDEEIEKMKGFGE	ASKMS(1)S(1)PET(1)DEEIEK	6	2	-0.79889	-0.381647	0.138493	0.411015	0.024573	0.779122	0.0094713
FAM175A	Q6UWZ7	406	S	BRCA1-A complex subunit Abraxas	0.997343	3.07802e-26	162.5	DEEIEKMKGFGEYSRSPTF____________	MKGFGEYS(0.002)RS(0.997)PT(0.001)F	10	2	0.26722	-0.212802	0.375519	0.26854	0.015873	0.453943	0.0525226
SEC31A	O94979	799	S	Protein transport protein Sec31A	1	1.15381e-34	168.31	DRLCRAQGEPVAGHESPKIPYEKQQLPKGRP	AQGEPVAGHES(1)PKIPYEK	11	2	-0.002726	-0.0108205	0.905705	0.0246327	0.714867	0.0341077	0.715017
SEC31A	O94979	527	S	Protein transport protein Sec31A	1	1.13916e-40	119.02	DGANVALKDSDQVAQSDGEESPAAEEQLLGE	DSDQVAQS(1)DGEES(1)PAAEEQLLGEHIKEEK	8	3	-0.56535	0.18646	0.200885	0.00160965	0.990857	-0.0458476	0.693954
SEC31A	O94979	532	S	Protein transport protein Sec31A	1	4.27921e-24	112.62	ALKDSDQVAQSDGEESPAAEEQLLGEHIKEE	DSDQVAQS(1)DGEES(1)PAAEEQLLGEHIKEEK	13	3	-0.56535	0.125564	0.561603	-0.029886	0.749943	-0.215685	0.416617
SEC31A	O94979	1163	S	Protein transport protein Sec31A	0.997357	6.03259e-49	201.94	KRLEFLYDKLREQTLSPTITSGLHNIARSIE	LREQT(0.001)LS(0.997)PT(0.001)ITSGLHNIAR	7	4	0.79643	0.225035	0.198965	0.0775623	0.26352	-0.153914	0.316318
DDX41	Q9UJV9	21	S	Probable ATP-dependent RNA helicase DDX41	0.999998	5.5704e-50	179.34	PERKRARTDEVPAGGSRSEAEDEDDEDYVPY	TDEVPAGGS(1)RS(1)EAEDEDDEDYVPYVPLR	9	3	-0.1152	-0.331852	0.0404159	-0.052003	0.458351	0.261759	0.0581938
DDX41	Q9UJV9	23	S	Probable ATP-dependent RNA helicase DDX41	1	5.5704e-50	179.34	RKRARTDEVPAGGSRSEAEDEDDEDYVPYVP	TDEVPAGGS(1)RS(1)EAEDEDDEDYVPYVPLR	11	3	-0.1152	-0.377552	0.0287956	-0.116444	0.231855	0.336945	0.0412446
DDX41	Q9UJV9	66	S	Probable ATP-dependent RNA helicase DDX41	1	3.55441e-31	102.92	LQRRRKGAAEEEQQDSGSEPRGDEDDIPLGP	GAAEEEQQDS(1)GS(1)EPRGDEDDIPLGPQSNVSLLDQHQHLK	10	4	-0.24096	0.433015	0.134843	0.708814	0.055886	-0.041093	0.818461
DDX41	Q9UJV9	68	S	Probable ATP-dependent RNA helicase DDX41	1	3.55441e-31	102.92	RRRKGAAEEEQQDSGSEPRGDEDDIPLGPQS	GAAEEEQQDS(1)GS(1)EPRGDEDDIPLGPQSNVSLLDQHQHLK	12	4	-0.24096	0.433015	0.134843	0.708814	0.055886	-0.041093	0.818461
TNIP2	Q8NFZ5	186	S	TNFAIP3-interacting protein 2	0.998995	8.77871e-07	72.653	CLDERQHAQRNVGERSPDQSEHTDGHTSVQS	NVGERS(0.999)PDQS(0.001)EHTDGHTSVQSVIEK	6	4	0.22299	-1.68035	0.0115836	-1.95144	0.00310657	-0.327524	0.101274
TAF9	Q16594	152	S	Transcription initiation factor TFIID subunit 9	0.958735	0.0618315	14.21	STSAGRITVPRLSVGSVTSRPSTPTLGTPTP	LS(0.029)VGS(0.959)VT(0.011)S(0.001)R	5	2	0.58056	NA	NA	NA	NA	NA	NA
EXOSC9	Q06265	306	S	Exosome complex component RRP45	0.992354	4.77969e-52	212.08	QRITAFKMEKAPIDTSDVEEKAEEIIAEAEP	APIDT(0.008)S(0.992)DVEEK	6	2	-0.64005	-0.203571	0.0991195	-0.0901276	0.226841	0.0911857	0.350377
EXOSC9	Q06265	392	S	Exosome complex component RRP45	1	0	441.04	VEVSDIGSQDAPIILSDSEEEEMIILEPDKN	MDTGVEVSDIGSQDAPIILS(1)DS(1)EEEEMIILEPDKNPK	20	4	-0.6074	-0.13179	0.362109	-0.589637	0.0779394	-0.54436	0.0341702
EXOSC9	Q06265	394	S	Exosome complex component RRP45	1	0	441.04	VSDIGSQDAPIILSDSEEEEMIILEPDKNPK	MDTGVEVSDIGSQDAPIILS(1)DS(1)EEEEMIILEPDKNPK	22	4	-0.6074	-0.13179	0.362109	-0.589637	0.0779394	-0.54436	0.0341702
CDC25C	P30307	216	S	M-phase inducer phosphatase 3	0.999622	0.000180281	59.673	DQEAKVSRSGLYRSPSMPENLNRPRLKQVEK	SPS(1)MPENLNRPR	3	3	-0.47586	0.332431	0.0798209	-0.0993417	0.333572	-0.285373	0.174735
CDC25C	P30307	168	S	M-phase inducer phosphatase 3	0.987839	0.00214934	41.192	NDNGNLVDSEMKYLGSPITTVPKLDKNPNLG	YLGS(0.988)PIT(0.009)T(0.003)VPK	4	2	-0.8841	-0.267231	0.122111	-0.152998	0.452349	0.0344576	0.89675
SLCO4A1	Q96BD0	40	S	Solute carrier organic anion transporter family member 4A1	0.824071	0.000211286	66.956	DHTPPSRRASPGTPLSPGSLRSAAHSPLDTS	ASPGT(0.002)PLS(0.824)PGS(0.174)LR	8	2	-0.055983	0.107307	0.466709	0.0447376	0.862543	0.032762	0.801571
SLCO4A1	Q96BD0	43	S	Solute carrier organic anion transporter family member 4A1	0.954557	0.000233675	53.812	PPSRRASPGTPLSPGSLRSAAHSPLDTSKQP	ASPGTPLS(0.045)PGS(0.955)LR	11	2	0.17889	-0.466327	0.0818188	-0.386954	0.0480221	0.317445	0.096681
PYCR1	P32322	233	S	Pyrroline-5-carboxylate reductase 1, mitochondrial;Pyrroline-5-carboxylate reductase	0.996616	7.10336e-17	116.36	LHSEQHPGQLKDNVSSPGGATIHALHVLESG	DNVS(0.002)S(0.997)PGGAT(0.001)IHALHVLESGGFR	5	3	-0.22868	0.152035	0.378771	0.121756	0.318485	0.133085	0.309461
PYCR1	P32322	278	S	Pyrroline-5-carboxylate reductase 1, mitochondrial	0.999999	7.13982e-07	75.25	IRTRELQSMADQEQVSPAAIKKTILDKVKLD	TRELQSMADQEQVS(1)PAAIKK	14	3	0.72356	0.120704	0.474955	0.0287579	0.869532	-0.136856	0.335346
PYCR1	P32322	301	S	Pyrroline-5-carboxylate reductase 1, mitochondrial	0.981649	8.5557e-21	136.3	ILDKVKLDSPAGTALSPSGHTKLLPRSLAPA	VKLDSPAGTALS(0.982)PS(0.017)GHT(0.001)K	12	3	0.36102	-1.03058	0.00125902	-0.61446	0.00184854	0.414803	0.0363193
SMYD5	Q6GMV2	22	S	SET and MYND domain-containing protein 5	1	0.0332341	23.875	DVFSFCVGVAGRARVSVEVRFVSSAKGKGLF	ARVS(1)VEVR	4	2	2.0625	-0.169307	NA	0.142087	NA	0.283922	NA
CLASP2	O75122	1012	S	CLIP-associating protein 2	0.818263	1.7807e-35	176.31	ALDNKASLLHSMPTHSSPRSRDYNPYNYSDS	ASLLHSMPTHS(0.818)S(0.182)PR	11	3	-0.26292	-0.127201	0.446034	-0.137191	0.235873	-0.0486744	0.64777
CLASP2	O75122	360	S	CLIP-associating protein 2	0.997295	0.000792583	68.32	STVAGRVSAGSSKASSLPGSLQRSRSDIDVN	AS(0.003)S(0.997)LPGSLQR	3	2	-0.72804	0.490481	0.0408075	-0.0709041	0.514625	-0.477938	0.0289085
CLASP2	O75122	1029	S	CLIP-associating protein 2	0.908754	0.000130803	74.364	PRSRDYNPYNYSDSISPFNKSALKEAMFDDD	DYNPYNYS(0.01)DS(0.081)IS(0.909)PFNK	12	2	0.43659	0.112799	0.421541	0.375111	0.0370802	0.284988	0.116225
CLASP2	O75122	955	S	CLIP-associating protein 2	0.998115	7.83365e-51	170.52	SLRGVTEAIQNFSFRSQEDMNEPLKRDSKKD	GVTEAIQNFS(0.002)FRS(0.998)QEDMNEPLKR	13	3	-0.037399	-0.849856	NA	-0.439461	NA	0.404685	NA
CLASP2	O75122	585	S	CLIP-associating protein 2	0.881178	0.00678329	54.023	LGPGYGISQSSRLSSSVSAMRVLNTGSDVEE	LSS(0.048)S(0.881)VS(0.071)AMR	4	2	0.88577	0.32083	0.161256	-0.203662	0.241878	-0.497512	0.0683673
CLASP2	O75122	455	S	CLIP-associating protein 2	0.99862	3.56934e-59	178.38	KADSRGRSRTKMVSQSQPGSRSGSPGRVLTT	MVS(0.001)QS(0.999)QPGS(0.892)RS(0.694)GS(0.414)PGRVLTTTALSTVSSGVQR	5	3	-0.13435	0.00332217	0.979682	-0.0727637	0.45823	-0.0859128	0.552079
CLASP2	O75122	459	S	CLIP-associating protein 2	0.892252	3.56934e-59	178.38	RGRSRTKMVSQSQPGSRSGSPGRVLTTTALS	MVS(0.001)QS(0.999)QPGS(0.892)RS(0.694)GS(0.414)PGRVLTTTALSTVSSGVQR	9	3	-0.13435	-0.09243	0.396607	-0.116351	0.139866	-0.0203221	0.840919
CLASP2	O75122	463	S	CLIP-associating protein 2	0.806881	1.56811e-43	133.07	RTKMVSQSQPGSRSGSPGRVLTTTALSTVSS	MVS(0.004)QS(0.004)QPGS(0.546)RS(0.604)GS(0.807)PGRVLT(0.009)T(0.009)T(0.01)ALS(0.003)T(0.002)VS(0.001)S(0.001)GVQR	13	3	2.5065	0.0233851	0.813479	-0.0572545	0.442664	-0.0317418	0.728696
CLASP2	O75122	892	S	CLIP-associating protein 2	0.932827	3.44326e-15	95.032	NHLRNTGNGTQSSMGSPLTRPTPRSPANWSS	NTGNGTQSS(0.006)MGS(0.933)PLT(0.047)RPT(0.013)PR	12	3	0.020303	-0.179079	0.383196	0.101662	0.652238	0.322322	0.127089
CLASP2	O75122	370	S	CLIP-associating protein 2	0.999423	1.91813e-46	173.57	SSKASSLPGSLQRSRSDIDVNAAAGAKAHHA	S(0.001)RS(0.999)DIDVNAAAGAK	3	2	0.46906	0.113706	0.256152	0.0112624	0.89736	-0.023475	0.804421
CLASP2	O75122	596	S	CLIP-associating protein 2	0.999964	9.53746e-96	219.23	RLSSSVSAMRVLNTGSDVEEAVADALKKPAR	VLNTGS(1)DVEEAVADALK	6	2	-0.72583	0.0254706	0.840953	0.0778706	0.425217	-0.0060279	0.968051
ESCO2	Q56NI9	244	S	N-acetyltransferase ESCO2	1	1.68409e-104	257.66	SLGRTQKSKSEVIEDSDVETVSEKKTFATRQ	SKSEVIEDS(1)DVETVSEKK	9	3	-1.0513	-0.391064	0.153375	0.0259195	0.827712	0.345652	0.0301477
ESCO2	Q56NI9	75	S	N-acetyltransferase ESCO2	1	1.88985e-16	112.03	LKTTEINRLPSANQGSPFKSALSTVSFYNQN	TTEINRLPSANQGS(1)PFK	14	2	0.11353	-1.0064	0.139332	-1.07225	0.0366169	-0.101881	0.60666
GINS4	Q9BRT9	12	S	DNA replication complex GINS protein SLD5;DNA replication complex GINS protein SLD5, N-terminally processed	1	2.30794e-88	196.22	____MTEEVDFLGQDSDGGSEEVVLTPAELI	TEEVDFLGQDS(1)DGGS(1)EEVVLTPAELIER	11	2	0.1763	0.122843	0.553803	0.443682	0.0443666	0.40868	0.31346
GINS4	Q9BRT9	16	S	DNA replication complex GINS protein SLD5;DNA replication complex GINS protein SLD5, N-terminally processed	1	2.30794e-88	196.22	MTEEVDFLGQDSDGGSEEVVLTPAELIERLE	TEEVDFLGQDS(1)DGGS(1)EEVVLTPAELIER	15	2	0.26454	-0.0149951	NA	0.14483	NA	0.226509	NA
TERF1	P54274	11	S	Telomeric repeat-binding factor 1	0.999782	5.66156e-07	121.32	_____MAEDVSSAAPSPRGCADGRDADPTEE	AEDVSSAAPS(1)PR	10	2	-0.01285	-0.196979	0.499736	-0.240733	0.314661	0.128694	0.501719
FAM114A2	Q9NRY5	146	S	Protein FAM114A2	0.833849	9.80887e-101	217.1	KYVAGETNAKENENSSPVAGAFGVFSTISTA	YVAGETNAKENENS(0.166)S(0.834)PVAGAFGVFSTISTAVQSTGK	15	3	1.0538	0.584686	0.157885	0.510874	0.022387	-0.0689572	0.768459
PINX1	Q96BK5	161	S	PIN2/TERF1-interacting telomerase inhibitor 1	0.79598	6.26144e-14	74.321	IFGKRQSKKTPEGDASPSTPEENETTTTSAF	KT(0.021)PEGDAS(0.796)PS(0.354)T(0.818)PEENET(0.007)T(0.002)T(0.001)TSAFTIQEYFAK	8	3	0.21665	-0.138038	0.629217	0.131767	0.580229	0.159711	0.671099
STMN2;STMN1	Q93045	80	S	Stathmin;Stathmin-2	1	2.09835e-08	94.333	SEAPRTLASPKKKDLSLEEIQKKLEAAEERR;SVPEFPLSPPKKKDLSLEEIQKKLEAAEERR	KKDLS(1)LEEIQK	5	3	1.2878	-0.177932	0.219059	-0.00826158	0.908732	0.162382	0.185069
INTS8	E5RH10	32	S		0.999582	0.0429638	21.51	GRREHLRRGPRCEEISEMGTGKLKAQEINFA	RGPRCEEIS(1)EMGTGK	9	2	2.1382	1.19447	NA	2.26424	NA	1.05061	NA
ZFAT	Q9P243	652	S	Zinc finger protein ZFAT	0.831729	4.42835e-51	126.72	KAQSAGSDQESHGAQSPLGEGQNMAVLSAGD	AQS(0.003)AGS(0.054)DQES(0.112)HGAQS(0.832)PLGEGQNMAVLSAGDPDPSR	15	3	-0.78775	0.154842	NA	0.1141	NA	0.255561	NA
ERICH1	Q86X53	254	S	Glutamate-rich protein 1	1	1.07185e-58	191.37	EEDLTRARQEEGADASEEDPTPAGEEDVKDA	QEEGADAS(1)EEDPTPAGEEDVKDAR	8	3	-1.3393	0.389862	0.0146774	0.166448	0.0735205	-0.295759	0.0390337
CCNE2	O96020	21	S	G1/S-specific cyclin-E2	0.989075	1.03632e-07	84.837	SRLQAKQQPQPSQTESPQEAQIIQAKKRKTT	QQPQPS(0.001)QT(0.01)ES(0.989)PQEAQIIQAK	10	3	0.81128	-0.846811	0.344549	-0.657448	0.107861	0.117336	0.823863
ARFGAP1	Q8N6T3	246	S	ADP-ribosylation factor GTPase-activating protein 1	1	3.21596e-08	99.6	KFGSQASQKASELGHSLNENVLKPAQEKVKE	ASELGHS(1)LNENVLKPAQEK	7	3	0.55572	-0.752388	NA	-0.345088	NA	0.542704	NA
ARFGAP1	Q8N6T3	150	S	ADP-ribosylation factor GTPase-activating protein 1	0.958431	1.41968e-06	52.391	TPPQPRTLPSMVHRVSGQPQSVTASSDKAFE	TLPS(0.003)MVHRVS(0.958)GQPQS(0.028)VT(0.009)AS(0.001)SDK	10	3	0.17577	0.0728604	NA	0.206268	NA	0.0458623	NA
SGK3	Q96BR1	126	S	Serine/threonine-protein kinase Sgk3	0.833499	3.82194e-05	50.159	PDVRAFLQMDSPKHQSDPSEDEDERSSQKLH	AFLQMDS(0.166)PKHQS(0.833)DPS(0.992)EDEDERS(0.004)S(0.004)QK	12	3	-0.5514	-0.299233	0.133795	-0.234165	0.0784384	0.0143917	0.925708
SGK3	Q96BR1	129	S	Serine/threonine-protein kinase Sgk3	0.992327	3.82194e-05	50.159	RAFLQMDSPKHQSDPSEDEDERSSQKLHSTS	AFLQMDS(0.166)PKHQS(0.833)DPS(0.992)EDEDERS(0.004)S(0.004)QK	15	3	-0.5514	-0.299233	0.133795	-0.234165	0.0784384	0.0143917	0.925708
NPM1	P06748	125	S	Nucleophosmin	1	1.94779e-177	277.48	HISGQHLVAVEEDAESEDEEEEDVKLLSISG	CGSGPVHISGQHLVAVEEDAES(1)EDEEEEDVK	22	3	0.51616	0.261223	0.1165	0.201275	0.149639	-0.0144467	0.902574
NPM1	P06748	137	S	Nucleophosmin	0.99731	0.011142	14.993	DAESEDEEEEDVKLLSISGKRSAPGGGSKVP	LLS(0.997)IS(0.003)GK	3	2	-0.56761	-1.81498	0.0618138	-1.2252	0.114174	0.678635	0.0109496
NPM1	P06748	139	S	Nucleophosmin	0.982241	0.0679141	22.516	ESEDEEEEDVKLLSISGKRSAPGGGSKVPQK	LLS(0.018)IS(0.982)GKR	5	2	-0.18022	NA	NA	NA	NA	NA	NA
NPM1	E5RI98	6	S		0.999991	0.00412152	57.611	__________MNYEGSPIKVTLATLKMSVQP	MNYEGS(1)PIK	6	2	0.1785	1.16464	0.0564292	-0.0633155	0.836516	-1.24104	0.00293253
LYN	P07948	13	S	Tyrosine-protein kinase Lyn	0.999627	5.43225e-09	111.2	___MGCIKSKGKDSLSDDGVDLKTQPVRNTE	GKDSLS(1)DDGVDLK	6	2	-2.4887	-0.43215	0.176773	0.675259	0.435633	1.15418	0.0940474
GEM	P55040	23	S	GTP-binding protein GEM	0.999724	0.00792209	35.383	MRQGTVGMQPQQQRWSIPADGRHLMVQKEPH	QGTVGMQPQQQRWS(1)IPADGR	14	3	-1.0481	-0.517627	NA	0.312781	NA	0.892197	NA
MTDH	Q86UE4	298	S	Protein LYRIC	1	1.01777e-16	145.32	GGGWNEKSVKLSSQISAGEEKWNSVSPASAG	LSSQIS(1)AGEEK	6	2	1.3061	0.280389	0.414347	0.388556	0.0639905	0.0686477	0.720312
MTDH	Q86UE4	457	S	Protein LYRIC	0.980137	3.00835e-29	167.16	SKKKKKKKKKQGEDNSTAQDTEELEKEIRED	QGEDNS(0.98)T(0.02)AQDTEELEK	6	2	0.66588	0.616106	0.0440619	0.139473	0.239272	-0.465849	0.0495181
MTDH	Q86UE4	426	S	Protein LYRIC	1	2.01818e-87	222.74	SLLKSQEPIPDDQKVSDDDKEKGEGALPTGK	SQEPIPDDQKVS(1)DDDKEK	12	3	1.6451	-0.116239	0.253022	-0.0597929	0.512681	-0.0120421	0.910763
MTDH	Q86UE4	494	S	Protein LYRIC	0.93718	0.000921136	55.514	KTRPKQEKAFSLKTISTSDPAEVLVKNSQPI	T(0.001)IS(0.937)T(0.058)S(0.004)DPAEVLVK	3	2	0.003362	0.284188	0.370678	0.649293	0.00673354	0.275186	0.263358
AKAP10	O43572	187	S	A-kinase anchor protein 10, mitochondrial	0.894117	6.39524e-20	168.42	HSLNTVKQSSLAEPVSPSKKHETTASFLTDS	QSSLAEPVS(0.894)PS(0.106)K	9	2	-0.28875	0.0180047	0.896246	0.0364423	0.576821	0.0293728	0.856188
UBR5	O95071	578	S	E3 ubiquitin-protein ligase UBR5	0.999825	0.00432037	39.398	ESVWNMNDSCRFQLRSPESLKNMEKASKTTE	FQLRS(1)PESLK	5	2	-0.21234	0.0923281	0.769579	0.406145	0.0240763	0.236058	0.466042
UBR5	O95071	2483	S	E3 ubiquitin-protein ligase UBR5	0.912064	9.48014e-44	143.87	VDSSEKVQENRKRHGSSRSVVDMDLDDTDDG	HGS(0.912)S(0.679)RS(0.409)VVDMDLDDTDDGDDNAPLFYQPGKR	3	3	-0.68829	0.517452	0.0329721	0.145549	0.208551	-0.116941	0.303071
UBR5	O95071	2486	S	E3 ubiquitin-protein ligase UBR5	1	1.06176e-32	143.87	SEKVQENRKRHGSSRSVVDMDLDDTDDGDDN	S(1)VVDMDLDDTDDGDDNAPLFYQPGKR	1	3	-1.0557	0.124283	0.384485	0.200284	0.109587	0.0254843	0.849627
UBR5	O95071	1549	S	E3 ubiquitin-protein ligase UBR5	0.99432	0.000316185	51.82	SQSSYIIRNPQQRRISQSQPVRGRDEEQDDI	RIS(0.994)QS(0.006)QPVR	3	2	0.018973	0.169598	0.307637	0.148909	0.149668	-0.0753114	0.489489
UBR5	O95071	1308	S	E3 ubiquitin-protein ligase UBR5	0.99987	5.53915e-15	83.718	YRPPRIREDRNRKTASPEDSDMPDHDLEPPR	TAS(1)PEDSDMPDHDLEPPR	3	3	-0.81911	-0.00511929	0.965603	0.0785339	0.603315	0.223893	0.259597
MAP4K4	E7EN19	625	S		0.880162	5.32144e-57	167.57	LQGSGQQNSQAGQRNSTSIEPRLLWERVEKL	DSPLQGSGQQNS(0.029)QAGQRNS(0.88)T(0.074)S(0.017)IEPR	19	3	1.0963	-0.288889	0.0507051	-0.351392	0.0871796	0.0895519	0.433311
MAP4K4	E7EN19	875	S		0.97923	5.16973e-28	148.78	SPQTPQDKLTANETQSASSTLQKHKSSSSFT	LTANETQS(0.979)AS(0.019)S(0.001)TLQK	8	2	0.67471	0.0785555	0.787899	-0.0993378	0.249716	-0.193917	0.436194
C12orf43	Q96C57	179	S	Uncharacterized protein C12orf43	0.99982	1.37801e-110	261.63	AAVSASDILQESAIHSPGTVEKEAKKKRKLK	EAAVSASDILQESAIHS(1)PGTVEK	17	2	-0.072846	-0.0188757	0.918175	-0.0198535	0.92068	-0.0369377	0.803294
C12orf43	Q96C57	128	S	Uncharacterized protein C12orf43	0.8393	1.01021e-08	94.535	QKVALEDDGFRLFFTSVPGGREKEESPQPRR	LFFT(0.01)S(0.839)VPGGREKEES(0.15)PQPR	5	3	-0.11427	-0.510437	NA	-0.484449	NA	0.077243	NA
C12orf43	Q96C57	138	S	Uncharacterized protein C12orf43	0.961642	5.88392e-08	81.248	RLFFTSVPGGREKEESPQPRRKRQPSSSSSE	LFFT(0.001)S(0.038)VPGGREKEES(0.962)PQPR	15	3	-0.37739	-0.0398405	0.787696	-0.012989	0.912042	0.066752	0.710254
TANK	Q92844	129	S	TRAF family member-associated NF-kappa-B activator	0.99998	0.000512078	68.374	EVSSPRKETSARSLGSPLLHERGNIEKTFWD	SLGS(1)PLLHER	4	2	0.32642	-0.349493	0.046897	-0.329586	0.0470499	0.133252	0.19079
TET2	Q6N021	1107	S	Methylcytosine dioxygenase TET2	0.912407	6.03087e-49	206.7	PTKRTAASVLNNFIESPSKLLDTPIKNLLDT	RTAASVLNNFIES(0.912)PS(0.088)K	13	2	-0.44993	-0.4794	0.275838	-0.162397	0.187111	0.309568	0.426543
TET2	Q6N021	99	S	Methylcytosine dioxygenase TET2	0.996008	0.000682886	73.492	GYSKCLQNGGIKRTVSEPSLSGLLQIKKLKQ	T(0.004)VS(0.996)EPSLSGLLQIK	3	2	-1.4552	-0.035801	NA	0.951289	NA	0.913722	NA
NCK2	O43639	90	S	Cytoplasmic protein NCK2	0.999929	6.76634e-117	244.5	LGLGKTRRKTSARDASPTPSTDAEYPANGSG	DAS(1)PTPS(0.447)T(0.553)DAEYPANGSGADRIYDLNIPAFVK	3	3	0.06624	0.0796584	0.653633	-0.014337	0.942984	-0.111901	0.618588
NCK2	O43639	94	S	Cytoplasmic protein NCK2	0.953281	7.83179e-101	219.5	KTRRKTSARDASPTPSTDAEYPANGSGADRI	T(0.001)S(0.001)ARDAS(0.995)PT(0.003)PS(0.953)T(0.047)DAEYPANGSGADRIYDLNIPAFVK	11	3	-0.21688	0.133017	0.382883	-0.102139	0.358857	-0.325431	0.0686551
TRIO	O75962	2455	S	Triple functional domain protein	1	1.736e-89	218.53	SLGTLPLGKPRAGAASPLNSPLSSAVPSLGK	AGAAS(1)PLNS(1)PLSSAVPSLGKEPFPPS(0.708)S(0.292)PLQK	5	3	-0.67071	-0.367548	0.328644	-0.121744	0.318758	0.195979	0.409784
TRIO	O75962	2459	S	Triple functional domain protein	0.999942	1.736e-89	218.53	LPLGKPRAGAASPLNSPLSSAVPSLGKEPFP	AGAAS(1)PLNS(1)PLSSAVPSLGKEPFPPS(0.7)S(0.3)PLQK	9	3	-1.0655	-0.0478033	0.821454	0.386707	0.0678771	0.359021	0.0610813
TRIO	O75962	2440	S	Triple functional domain protein	0.962018	0.00198987	49.861	ASGSSPDAPAKDARASLGTLPLGKPRAGAAS	DARAS(0.962)LGT(0.038)LPLGKPR	5	3	-0.5536	-0.466018	NA	-0.484833	NA	0.164658	NA
TRIO	O75962	1745	S	Triple functional domain protein	0.998503	7.89203e-37	118.42	IFNHKDSLSVSSNDASPPASVASLQPHMIGA	DSLSVSSNDAS(0.999)PPAS(0.001)VASLQPHMIGAQSSPGPK	11	3	0.52735	0.0131051	0.921761	0.334758	0.212673	0.481186	0.171474
TRIO	O75962	2429	S	Triple functional domain protein	0.953605	1.21886e-58	215.49	VLESPRKGAANASGSSPDAPAKDARASLGTL	GAANASGS(0.046)S(0.954)PDAPAK	9	2	-1.169	0.0412909	0.761176	0.0143814	0.880014	0.075558	0.659197
TRIO	O75962	2492	S	Triple functional domain protein	0.974933	2.98137e-30	115.2	SPLQKGGSFWSSIPASPASRPGSFTFPGDSD	GGSFWSS(0.001)IPAS(0.975)PAS(0.02)RPGS(0.002)FT(0.003)FPGDSDSLQR	11	3	0.013521	1.22039	NA	0.422233	NA	-0.721444	NA
TRIO	O75962	2417	S	Triple functional domain protein	1	0.0153893	24.143	SEREAEPIPKMKVLESPRKGAANASGSSPDA	VLES(1)PRK	4	2	1.0628	-0.146531	0.479928	-0.0713388	0.354617	0.0489945	0.773709
2007-09-01	Q16181	334	S	Septin-7	1	2.81785e-05	97.256	YNGVDNNKNKGQLTKSPLAQMEEERREHVAK	S(1)PLAQMEEERREHVAK	1	3	1.376	-0.117733	0.432471	-0.0596168	0.376042	0.0939106	0.546783
2007-09-01	Q16181	77	S	Septin-7	0.999976	1.35942e-67	218.71	GKSTLINSLFLTDLYSPEYPGPSHRIKKTVQ	STLINSLFLTDLYS(1)PEYPGPSHR	14	3	0.71958	0.0532639	0.581216	0.192302	0.158745	0.0826258	0.695643
PRRC2C	Q9Y520	187	S	Protein PRRC2C	0.999804	4.4984e-133	263.98	PPNVACWRDGGKAAGSPSSSDQDEKLPGQDE	AAGS(1)PSS(0.008)S(0.991)DQDEKLPGQDESTAGTSEQNDILK	4	3	-1.1345	-0.105696	0.463944	-0.229137	0.0819398	-0.112642	0.400823
PRRC2C	Q9Y520	191	S	Protein PRRC2C	0.991487	2.59396e-117	251.1	ACWRDGGKAAGSPSSSDQDEKLPGQDESTAG	AAGS(1)PSS(0.008)S(0.991)DQDEKLPGQDESTAGTSEQNDILK	8	3	-1.1345	0.152801	0.529709	0.0547404	0.659857	-0.0463909	0.718002
PRRC2C	Q9Y520	2105	S	Protein PRRC2C	1	5.11485e-45	199.41	QPRAGPIKAQKLPDLSPVENKEHKPGPIGKE	LPDLS(1)PVENK	5	2	-0.14955	0.00975585	0.939533	0.00266922	0.969684	-0.0302501	0.790534
PRRC2C	Q9Y520	779	S	Protein PRRC2C	0.999976	3.77697e-28	167.83	MIPPKPLMRRDQMEGSPNSSESFEHIARSAR	RDQMEGS(1)PNSSESFEHIAR	7	3	-0.0058728	-0.22889	0.438181	-0.477332	0.0361553	-0.0731938	0.796381
PRRC2C	Q9Y520	1263	S	Protein PRRC2C	0.981729	0.019521	35.558	SSDFEVVPKRRRQRGSETDTDSEIHESASDK	QRGS(0.982)ET(0.982)DT(0.895)DS(0.127)EIHES(0.005)AS(0.005)DKDS(0.002)LS(0.002)K	4	3	0.94932	0.151729	NA	-0.175257	NA	-0.355664	NA
PRRC2C	Q9Y520	2013	S	Protein PRRC2C	0.999822	4.20978e-11	68.008	PPAVLNDISKKLGPISPPQPPSVSAWNKPLT	KLGPIS(1)PPQPPSVSAWNKPLTSFGSAPSSEGAK	6	4	0.66536	-0.0562212	NA	-0.417907	NA	-0.171807	NA
PRRC2C	Q9Y520	500	S	Protein PRRC2C	1	1.08111e-08	126.91	LKRLDEKLGILEKQPSPEEIREREREKERER	LGILEKQPS(1)PEEIRER	9	3	-0.51996	0.0779266	NA	0.0901759	NA	-0.00205008	NA
PRRC2C	Q9Y520	1242	S	Protein PRRC2C	0.995887	4.03714e-07	89.943	RAEHIPSGPLRQREESETRSESSDFEVVPKR	QREES(0.996)ET(0.733)RS(0.393)ES(0.47)S(0.408)DFEVVPK	5	2	0.10162	-0.0404644	0.879934	0.172012	0.0807785	0.284401	0.388121
PRRC2C	Q9Y520	1246	S	Protein PRRC2C	0.959157	1.97333e-06	79.67	IPSGPLRQREESETRSESSDFEVVPKRRRQR	QREES(0.954)ET(0.081)RS(0.959)ES(0.612)S(0.394)DFEVVPK	9	3	-0.37952	-0.085484	0.532737	0.351659	0.109403	0.198197	0.374385
PRRC2C	Q9Y520	1544	S	Protein PRRC2C	0.956486	0.000927435	31.082	ENVLPPKREIAKRSFSSQRPVDRQNRRGNNG	SFS(0.956)S(0.043)QRPVDR	3	2	-0.88442	-0.171556	0.123193	-0.0514946	0.441129	0.135411	0.184947
PRRC2C	Q9Y520	2694	S	Protein PRRC2C	0.986668	2.22716e-18	124.99	RSTTPTSSPFRATSTSPNSQSSKMNSIVYQK	S(0.021)T(0.025)T(0.906)PT(0.036)S(0.009)S(0.002)PFRAT(0.001)S(0.003)T(0.01)S(0.987)PNSQSSK	15	2	0.048455	-0.411296	0.383735	0.278547	0.423859	0.721552	0.122667
CHEK1	O14757	467	S	Serine/threonine-protein kinase Chk1	0.836683	0.0018662	30.832	KRHFLKIKGKLIDIVSSQKIWLPAT______	LIDIVS(0.837)S(0.163)QK	6	2	0.13666	2.35908	0.00426521	2.70423	0.000320727	0.268742	0.536368
CHEK1	O14757	280	S	Serine/threonine-protein kinase Chk1	0.999019	5.65799e-08	115.6	YNKPLKKGAKRPRVTSGGVSESPSGFSKHIQ	VT(0.001)S(0.999)GGVSESPSGFSK	3	2	-0.74535	0.156267	NA	0.307429	NA	0.118626	NA
CHEK1	O14757	286	S	Serine/threonine-protein kinase Chk1	0.912088	2.96408e-12	147.64	KGAKRPRVTSGGVSESPSGFSKHIQSNLDFS	VTSGGVSES(0.912)PS(0.084)GFS(0.004)K	9	2	0.040967	0.100512	0.737892	0.47198	0.0105765	0.319445	0.148175
PTPRM	P28827	790	S	Receptor-type tyrosine-protein phosphatase mu	0.998974	0.00442672	47.457	ETMSSTRQEMTVMVNSMDKSYAEQGTNCDEA	QEMT(0.001)VMVNS(0.999)MDK	9	2	1.4244	0.621243	NA	0.322159	NA	-0.22727	NA
KIAA0196	Q12768	917	S	WASH complex subunit strumpellin	1	4.35435e-06	98.348	DRTVQDTLKTLMNAVSPLKSIVANSNKIYFS	TLMNAVS(1)PLK	7	2	1.1423	0.46592	0.0754249	0.312743	0.25751	-0.0175914	0.904043
DYNC1I2	E7EQU2	81	S	Cytoplasmic dynein 1 intermediate chain 2	0.985489	1.76869e-101	252.85	SMGLTPESPIVPPPMSPSSKSVSTPSEAGSQ	RREAEALLQSMGLTPESPIVPPPMS(0.985)PS(0.011)S(0.003)K	25	3	-1.3812	-0.0434176	0.830454	-0.107568	0.194228	-0.0867619	0.538711
DYNC1I2	Q13409	104	S	Cytoplasmic dynein 1 intermediate chain 2	0.997024	2.31145e-18	154.14	SSKSVSTPSEAGSQDSGDGAVGSRRGPIKLG	SVSTPSEAGSQDS(0.997)GDGAVGS(0.003)R	13	2	0.17225	0.245085	0.278998	0.044887	0.656063	-0.237208	0.270494
CD6	P30203	396	S	T-cell differentiation antigen CD6	1	0.0239172	8.7015	VTIESSVTVKIENKESRELMLLIPSIVLGIL	IENKES(1)R	6	2	-1.9863	-2.41712	NA	NA	NA	NA	NA
SYNJ2	O15056	1091	S	Synaptojanin-2	0.913761	7.20165e-05	84.653	ELKRELEAVGEFRHRSPSRSLSVPNRPRPPQ	ELEAVGEFRHRS(0.914)PS(0.086)R	12	3	-0.5027	-0.0346219	0.814074	-0.25215	0.0188772	0.00574871	0.953039
SYNJ2	O15056	1124	S	Synaptojanin-2	0.998936	2.66551e-54	198.99	QRPPPPTGLMVKKSASDASISSGTHGQYSIL	S(0.001)AS(0.999)DASISSGTHGQYSILQTAR	3	3	-0.53675	0.103033	0.343723	0.271607	0.0322438	0.176042	0.124089
TNS1	E7ERH1	103	S		0.999339	1.191e-06	68.155	VDKGEGASRGGNTRKSLEDNGSTRVTPSVQP	S(0.999)LEDNGSTRVTPSVQPHLQPIR	1	3	1.7838	-0.100362	0.629821	-0.0240054	0.924327	0.0942548	0.561164
TNS1	E7ERH1	127	S	Tensin-1	0.907897	5.10888e-10	66.499	VTPSVQPHLQPIRNMSVSRTMEDSCELDLVY	VTPSVQPHLQPIRNMS(0.908)VS(0.092)R	16	3	1.4832	-0.369333	0.248456	-0.166408	0.56054	0.302408	0.083059
ZC3H18	Q86VM9	46	S	Zinc finger CCCH domain-containing protein 18	1	4.56713e-46	152.67	DSGSDQDLDGAGVRASDLEDEESAARGPSQE	AS(1)DLEDEESAAR	2	2	0.73853	-0.518011	0.0478335	-0.786517	0.0203128	-0.270937	0.115491
ZC3H18	Q86VM9	67	S	Zinc finger CCCH domain-containing protein 18	0.999983	1.20873e-50	195.23	ESAARGPSQEEEDNHSDEEDRASEPKSQDQD	GPSQEEEDNHS(1)DEEDRASEPK	11	3	0.98996	-0.475725	0.0354862	-0.801248	0.000289893	-0.351741	0.022689
ZC3H18	Q86VM9	532	S	Zinc finger CCCH domain-containing protein 18	0.999993	1.93018e-05	86.016	DPWRRSKSPKKKLGVSVSPSRARRRRKTSAS	KLGVS(1)VS(0.996)PS(0.004)RAR	5	3	0.12171	0.0713358	0.641855	-0.0969031	0.451688	-0.126828	0.367677
ZC3H18	Q86VM9	534	S	Zinc finger CCCH domain-containing protein 18	0.995632	9.01006e-13	88.483	WRRSKSPKKKLGVSVSPSRARRRRKTSASSA	KLGVS(1)VS(0.996)PS(0.004)RAR	7	3	0.12171	-0.0446396	0.622666	-0.0994739	0.249943	-0.0449541	0.630872
ZC3H18	Q86VM9	868	S	Zinc finger CCCH domain-containing protein 18	1	0.00235352	28.376	PDRGSRDRKSGGRLGSPKPERQRGQNSKAPA	LGS(1)PKPERQR	3	3	0.27534	-0.386757	0.231866	-0.521476	0.0989546	-0.108198	0.434211
ZC3H18	Q86VM9	487	S	Zinc finger CCCH domain-containing protein 18	1	0.0121249	41.528	REKEREKEKGKPKPRSPQPPSRQAEPPKKEA	S(1)PQPPSR	1	2	0.26426	-0.066608	0.564472	-0.125666	0.140603	-0.0715694	0.473484
ZC3H18	Q86VM9	83	S	Zinc finger CCCH domain-containing protein 18	0.999789	0.000543961	61.591	DEEDRASEPKSQDQDSEVNELSRGPTSSPCE	SQDQDS(1)EVNELSR	6	2	-1.0831	-0.400127	0.0631256	-0.282656	0.297288	0.102542	0.726471
CDKN1B	P46527	10	S	Cyclin-dependent kinase inhibitor 1B	0.795426	0.00096979	40.877	______MSNVRVSNGSPSLERMDARQAEHPK	VSNGS(0.795)PS(0.204)LER	5	2	-1.5912	-0.0397258	0.830666	-0.0532841	0.619982	0.0349353	0.792484
FAM21A	Q641Q2	1114	S	WASH complex subunit FAM21A	1	1.04165e-47	144.67	AAAPWEGGPVPGVDRSPFAKSLGHSRGEADL	AASGEDSTEEALAAAAAPWEGGPVPGVDRS(1)PFAK	30	3	0.7554	-0.538073	NA	-0.739541	NA	-0.242618	NA
FAM21A	Q641Q2	539	S	WASH complex subunit FAM21A	1	1.7036e-297	371.63	NLKPSSETKTQKGLFSDEEDSEDLFSSQSAS	GLFS(1)DEEDSEDLFSSQSASK	4	2	-1.5703	-0.0464413	0.671431	0.00213235	0.98082	-0.0395519	0.677377
FAM21A	Q641Q2	1054	S	WASH complex subunit FAM21A	0.947613	1.26579e-06	78.643	RPQTRAARRLAAQESSETEDMSVPRGPIAQW	RLAAQES(0.05)S(0.948)ET(0.002)EDMSVPR	8	3	-0.90631	-0.193156	NA	-0.138251	NA	-0.00280155	NA
ANKRD26	Q9UPS8	630	S	Ankyrin repeat domain-containing protein 26	1	0.000202693	64.695	KSTEKEKRTSKESVNSPVFGKASLLTGGLLQ	ESVNS(1)PVFGK	5	2	0.4807	-0.00495461	0.982214	0.023356	0.799917	-0.093271	0.740773
ANKRD26	Q9UPS8	312	S	Ankyrin repeat domain-containing protein 26	0.86836	0.000453111	46.076	GTVRTGNRTLFEDRDSDSQDEVVVESLPTTS	T(0.188)LFEDRDS(0.868)DS(0.944)QDEVVVESLPTTSIK	8	3	0.19079	NA	NA	NA	NA	NA	NA
ANKRD26	Q9UPS8	314	S	Ankyrin repeat domain-containing protein 26	0.943975	0.000453111	46.076	VRTGNRTLFEDRDSDSQDEVVVESLPTTSIK	T(0.188)LFEDRDS(0.868)DS(0.944)QDEVVVESLPTTSIK	10	3	0.19079	NA	NA	NA	NA	NA	NA
MTA1	Q13330	522	S	Metastasis-associated protein MTA1	0.997203	2.50397e-09	85.526	AIKAECTARLPEASQSPLVLKQAVRKPLEAV	LPEAS(0.003)QS(0.997)PLVLK	7	2	-0.47307	-0.162768	0.519135	-0.391468	0.00589782	-0.163268	0.551713
MTA1	Q13330	576	S	Metastasis-associated protein MTA1	0.938229	3.73566e-09	117	SSLTPAKVAPVINNGSPTILGKRSYEQHNGV	VAPVINNGS(0.938)PT(0.062)ILGKR	9	2	0.49404	-0.849698	0.1446	-1.20006	0.031068	-0.281891	0.116986
DAGLB	Q8NCG7	579	S	Sn1-specific diacylglycerol lipase beta	0.999528	3.38151e-87	229.72	SLLTRWSPAYSFSSDSPLDSSPKYPPLYPPG	WSPAYSFSSDS(1)PLDS(0.709)S(0.291)PKYPPLYPPGR	11	3	-0.17655	0.108747	0.315589	2.23412	2.78777e-05	2.14519	3.93411e-05
PCM1	Q15154	65	S	Pericentriolar material 1 protein	0.999999	1.83911e-58	193.52	KKFGVESDKRVTNDISPESSPGVGRRRTKTP	VTNDIS(1)PES(0.892)S(0.108)PGVGR	6	2	1.2498	0.133263	0.443602	0.176689	0.0567387	0.0899267	0.488779
PCM1	Q15154	68	S	Pericentriolar material 1 protein	0.986058	3.00697e-36	187.64	GVESDKRVTNDISPESSPGVGRRRTKTPHTF	RVTNDIS(1)PES(0.986)S(0.014)PGVGR	10	2	-0.042229	-0.193364	0.379105	-0.327599	0.45752	-0.204039	0.371744
PCM1	Q15154	69	S	Pericentriolar material 1 protein	0.971058	1.83911e-58	200.01	VESDKRVTNDISPESSPGVGRRRTKTPHTFP	VTNDIS(1)PES(0.029)S(0.971)PGVGR	10	2	-0.097931	-0.0102242	0.950599	-0.150369	0.0811147	-0.139576	0.390164
PCM1	Q15154	428	S	Pericentriolar material 1 protein	0.856982	2.79856e-12	65.838	LLGELHTLRDQHLNNSSSSPQRSVDQRSTSA	LLGELHT(0.018)LRDQHLNNS(0.857)S(0.366)S(0.366)S(0.366)PQRS(0.028)VDQR	16	4	0.52023	0.302992	NA	-0.531135	NA	-1.06157	NA
PCM1	Q15154	1257	S	Pericentriolar material 1 protein	0.999265	1.40673e-11	79.271	NQLDTNGRRRQFDEESLESFSSMPDPVDPTT	RRQFDEES(0.999)LES(0.984)FS(0.85)S(0.167)MPDPVDPTTVTK	8	3	-0.76722	0.129844	0.367598	0.124286	0.249328	-0.0680065	0.614029
PCM1	Q15154	1260	S	Pericentriolar material 1 protein	0.984012	1.40673e-11	79.271	DTNGRRRQFDEESLESFSSMPDPVDPTTVTK	RRQFDEES(0.999)LES(0.984)FS(0.85)S(0.167)MPDPVDPTTVTK	11	3	-0.76722	0.129844	0.367598	0.124286	0.249328	-0.0680065	0.614029
PCM1	Q15154	1262	S	Pericentriolar material 1 protein	0.850157	1.40673e-11	79.271	NGRRRQFDEESLESFSSMPDPVDPTTVTKTF	RRQFDEES(0.999)LES(0.984)FS(0.85)S(0.167)MPDPVDPTTVTK	13	3	-0.76722	0.129844	0.367598	0.124286	0.249328	-0.0680065	0.614029
PCM1	Q15154	93	S	Pericentriolar material 1 protein	1	4.52585e-35	192.46	KTPHTFPHSRYMSQMSVPEQAELEKLKQRIN	YMSQMS(1)VPEQAELEK	6	2	-0.18161	0.303756	0.388311	0.513035	0.0520045	0.211322	0.269946
BPTF	Q12830	1297	S	Nucleosome-remodeling factor subunit BPTF	0.824536	0.000233935	62.739	TTNKLYPKDRVLDDVSIRSPETKCPKQNSIE	DRVLDDVS(0.825)IRS(0.175)PETK	8	3	0.50178	-0.414093	0.186981	-0.385038	0.0255111	-0.0636117	0.785593
BPTF	Q12830	1300	S	Nucleosome-remodeling factor subunit BPTF	0.950461	1.29802e-12	129.86	KLYPKDRVLDDVSIRSPETKCPKQNSIENDI	DRVLDDVS(0.025)IRS(0.95)PET(0.025)K	11	3	0.1669	-0.326416	0.231817	-0.543109	0.121782	-0.204823	0.225212
BPTF	Q12830	1231	S	Nucleosome-remodeling factor subunit BPTF	0.954411	0.00487478	30.654	GIGKTSTNSSKNLSESPVITKAKEGCQSDSM	NLS(0.02)ES(0.954)PVIT(0.026)K	5	2	0.53677	-0.895166	0.0889054	-1.05887	0.0783754	-0.303691	0.0886127
BPTF	Q12830	1310	S	Nucleosome-remodeling factor subunit BPTF	1	0.00126216	45.494	DVSIRSPETKCPKQNSIENDIEEKVSDLASR	QNS(1)IENDIEEK	3	2	-0.23425	-0.603117	NA	0.0825664	NA	0.662752	NA
BPTF	Q12830	1060	S	Nucleosome-remodeling factor subunit BPTF	0.999695	0.000456448	39.98	FVPKLPGNTNVNYRKSLEGTKNNMDENMDES	S(1)LEGTKNNMDENMDESDK	1	3	-0.80232	0.282143	NA	0.244278	NA	-0.15335	NA
BPTF	Q12830	763	S	Nucleosome-remodeling factor subunit BPTF	0.995832	0.000161774	76.681	VGDFKSEKSNGELSESPGAGKGASGSTRIIT	SNGELS(0.004)ES(0.996)PGAGK	8	2	-0.45668	-0.0967014	0.760014	-0.235951	0.363069	-0.276614	0.0579968
BPTF	Q12830	216	S	Nucleosome-remodeling factor subunit BPTF	1	1.61671e-08	132.01	SSTPGRRKPRVHRPRSPILEEKDIPPLEFPK	VHRPRS(1)PILEEK	6	4	-0.22624	0.0849863	0.389234	-0.0747751	0.480859	-0.228518	0.0877606
BPTF	Q12830	2098	S	Nucleosome-remodeling factor subunit BPTF	0.999069	0.00010603	86.243	SVTTGTKMVLTTKVGSPATVTFQQNKNFHQT	VGS(0.999)PAT(0.001)VTFQQNK	3	2	1.748	-1.68826	NA	-0.948196	NA	0.736821	NA
TCOF1	Q13428	906	S	Treacle protein	1	2.08799e-09	117.61	GKTHQIRAALAPAKESPRKGAAPTPPGKTGP	AALAPAKES(1)PRK	9	3	-0.055576	-0.161876	0.414628	-0.0835839	0.52395	0.150942	0.156712
TCOF1	Q13428	1410	S	Treacle protein	1	1.3901e-88	221.72	ASGDVKEKKGKGSLGSQGAKDEPEEELQKGM	GSLGS(1)QGAKDEPEEELQK	5	3	-0.31813	1.62726	0.00172146	2.11418	0.000989	0.454036	0.00966534
TCOF1	J3KQ96	1073	S	Treacle protein	0.825588	3.81008e-30	118.26	PATQVDSAVGTLPATSPQSTSVQAKGTNKLR	KQEGPATQVDSAVGTLPAT(0.089)S(0.826)PQS(0.063)T(0.021)S(0.002)VQAK	20	3	0.38509	-0.0985554	0.565839	-0.162624	0.3604	0.0709951	0.576889
TCOF1	Q13428	1376	S	Treacle protein	1	3.60253e-40	187.13	SKKKKKLGAGEGGEASVSPEKTSTTSKGKAK	LGAGEGGEAS(1)VS(1)PEKTSTTSK	10	2	1.1153	0.034845	0.710896	0.172342	0.0692176	0.126482	0.239641
TCOF1	Q13428	1378	S	Treacle protein	1	1.07417e-202	312.87	KKKKLGAGEGGEASVSPEKTSTTSKGKAKRD	LGAGEGGEAS(1)VS(1)PEK	12	2	-1.2518	0.15286	0.198223	0.135464	0.190049	0.0771998	0.416392
TCOF1	Q13428	1350	S	Treacle protein	1	0.000207929	64.85	KESSRKGWESRKRKLSGDQPAARTPRSKKKK	RKLS(1)GDQPAAR	4	3	-0.27241	0.158028	0.260512	0.290118	0.0104656	0.0894035	0.514786
TCOF1	Q13428	111	S	Treacle protein	0.914511	0.00328709	41.6	AETAKATPRLASTNSSVLGADLPSSMKEKAK	LAS(0.005)T(0.02)NS(0.06)S(0.915)VLGADLPSSMK	7	2	1.6606	0.106616	NA	0.52707	NA	0.471239	NA
TCOF1	Q13428	171	S	Treacle protein	0.904855	4.0637e-24	100.78	SPRKSAEPSANTTLVSETEEEGSVPAFGAAA	SAEPSANT(0.002)T(0.006)LVS(0.905)ET(0.087)EEEGSVPAFGAAAK	12	3	0.70072	-0.121559	0.222562	0.23287	0.125858	0.264747	0.185449
TCOF1	Q13428	582	S	Treacle protein	0.846542	2.17585e-141	288.98	AQEKSLGNILQAKPTSSPAKGPPQKAGPVAV	SLGNILQAKPT(0.017)S(0.847)S(0.137)PAK	12	2	-0.43552	-0.187359	0.308326	-0.0206769	0.780756	0.013459	0.929343
TCOF1	Q13428	583	S	Treacle protein	0.915779	1.28766e-145	287.71	QEKSLGNILQAKPTSSPAKGPPQKAGPVAVQ	SLGNILQAKPTS(0.084)S(0.916)PAKGPPQK	13	3	-1.0354	-0.301011	0.0814246	-0.0630763	0.512465	0.247662	0.064521
TCOF1	Q13428	381	S	Treacle protein	0.999932	3.29256e-07	106.47	GKTSQVGAASAPAKESPRKGAAPAPPGKTGP	TSQVGAASAPAKES(1)PRK	14	2	-2.2869	-0.0182481	0.902299	0.14091	0.305556	-0.0498897	0.692264
TCOF1	Q13428	156	S	Treacle protein	0.999709	1.21829e-18	158.98	HPATGKTVANLLSGKSPRKSAEPSANTTLVS	TVANLLSGKS(1)PRK	10	3	-0.19845	-0.71108	0.0463279	-0.611204	0.0669849	0.13411	0.188088
PUS7	Q96PZ0	155	S	Pseudouridylate synthase 7 homolog	0.938541	7.80596e-05	52.924	HEIGKDGRISHLNDLSIPVDEEDPSEDIFTV	IS(0.061)HLNDLS(0.939)IPVDEEDPSEDIFTVLTAEEK	8	3	-1.7898	NA	NA	NA	NA	NA	NA
AGAP1	E7EUN2	133	S		0.996421	7.18939e-44	136.55	ADLAGSAPAEEEGRGSPASGSPDVEGARAAP	GLEPADLAGS(0.004)APAEEEGRGS(0.996)PAS(0.999)GS(1)PDVEGAR	20	3	-0.73752	-0.368621	0.127734	-0.12554	0.119775	0.292061	0.13121
AGAP1	E7EUN2	136	S		0.999458	5.09336e-26	109.38	AGSAPAEEEGRGSPASGSPDVEGARAAPLRR	GLEPADLAGS(0.004)APAEEEGRGS(0.996)PAS(0.999)GS(1)PDVEGAR	23	3	-0.73752	-0.357326	0.0797919	-0.331958	0.146769	0.0618583	0.683732
AGAP1	E7EUN2	138	S		0.999712	7.68085e-08	70.645	SAPAEEEGRGSPASGSPDVEGARAAPLRRSL	GLEPADLAGS(0.004)APAEEEGRGS(0.996)PAS(0.999)GS(1)PDVEGAR	25	3	-0.73752	-0.252449	NA	0.093425	NA	0.351515	NA
AGAP1	E7EUN2	154	S		0.999857	5.62011e-07	116.72	PDVEGARAAPLRRSLSFRHWSGPEAPQGRTL	SLS(1)FRHWSGPEAPQGR	3	3	-0.74256	0.764346	NA	0.176833	NA	-0.595075	NA
AGAP1;AGAP3	Q9UPQ3	101	S	Arf-GAP with GTPase, ANK repeat and PH domain-containing protein 1;Arf-GAP with GTPase, ANK repeat and PH domain-containing protein 3	1	3.13749e-19	107.2	ALVHRYLTGTYVQEESPEGGRFKKEIVVDGQ	YLTGTYVQEES(1)PEGGRFKK	11	3	1.2704	-0.537873	0.0571539	0.110577	0.339647	0.793025	0.0035926
DUS2	Q9NX74	445	S	tRNA-dihydrouridine(20) synthase [NAD(P)+]-like	0.832534	0.000417462	39.927	CLRSQGLPEGRLGEESPSLHKRKREAPDQDP	SQGLPEGRLGEES(0.833)PS(0.167)LHK	13	3	0.027694	-0.533997	0.248841	-0.87498	0.00400385	-0.368923	0.433237
FAM193A	P78312	985	S	Protein FAM193A	0.763977	1.20707e-88	203.12	NGSLEQTEEPETSSHSPSRHMNHSEPRPGLG	NFQAATESVPNSGNIHNGSLEQTEEPET(0.015)S(0.01)S(0.007)HS(0.764)PS(0.204)R	32	3	0.020453	-0.330991	NA	0.0169241	NA	0.321928	NA
EIF4G1	Q04637	1238	S	Eukaryotic translation initiation factor 4 gamma 1	1	1.46057e-05	88.223	REAALPPVSPLKAALSEEELEKKSKAIIEEY	AALS(1)EEELEK	4	2	-0.82576	-0.100349	0.361884	-0.150711	0.258199	-0.0539236	0.736823
EIF4G1	Q04637	1231	S	Eukaryotic translation initiation factor 4 gamma 1	1	1.21074e-06	105.19	RGRDAVKREAALPPVSPLKAALSEEELEKKS	REAALPPVS(1)PLK	9	2	0.60167	0.0237558	0.839005	0.0841738	0.329114	0.0422392	0.76097
EIF4G1	Q04637	1077	S	Eukaryotic translation initiation factor 4 gamma 1	0.827051	2.48159e-06	73.68	RPIDTSRLTKITKPGSIDSNNQLFAPGGRLS	IT(0.019)KPGS(0.827)IDS(0.154)NNQLFAPGGR	6	3	-0.15989	-0.538807	NA	-0.497568	NA	0.100305	NA
EIF4G1	Q04637	1092	S	Eukaryotic translation initiation factor 4 gamma 1	1	5.03942e-29	166.44	SIDSNNQLFAPGGRLSWGKGSSGGSGAKPSD	ITKPGSIDSNNQLFAPGGRLS(1)WGK	21	3	0.23565	-0.204746	0.538408	0.0429992	0.695217	0.208704	0.397809
EIF4G1	Q04637	1187	S	Eukaryotic translation initiation factor 4 gamma 1	0.999954	0.000261324	88.922	DRLDRARTPATKRSFSKEVEERSRERPSQPE	SFS(1)KEVEER	3	2	-0.13442	0.109204	0.330448	0.174756	0.0462682	-0.0206283	0.860381
EIF4G1	Q04637	1144	S	Eukaryotic translation initiation factor 4 gamma 1	0.77356	0.00097998	57.357	AVPTESTDNRRVVQRSSLSRERGEKAGDRGD	VVQRS(0.774)S(0.226)LS(0.001)R	5	2	-1.364	0.143955	0.32326	0.0102763	0.932309	-0.183768	0.242754
EIF4G1	Q04637	1147	S	Eukaryotic translation initiation factor 4 gamma 1	0.999768	0.000586529	71.879	TESTDNRRVVQRSSLSRERGEKAGDRGDRLE	SSLS(1)RERGEK	4	3	-0.98339	-0.0548403	0.604594	-0.005639	0.929977	0.0353749	0.727147
EIF4G1	Q04637	1596	S	Eukaryotic translation initiation factor 4 gamma 1	1	3.82017e-82	245.04	SVTAFFKWLREAEEESDHN____________	WLREAEEES(1)DHN	9	2	1.1361	-0.0186165	0.84047	0.00249771	0.970658	0.0124335	0.892793
MTA3	Q9BTC8	519	S	Metastasis-associated protein MTA3	0.998192	4.53008e-36	196.1	AIRAEYADRHAELSGSPLKSKSTRKPLACII	AEYADRHAELS(0.002)GS(0.998)PLK	13	3	0.63694	-0.088365	0.647744	-0.134482	0.247026	0.0299586	0.822575
MTA3	Q9BTC8	428	S	Metastasis-associated protein MTA3	0.99818	1.35438e-54	206.26	YGGLKMPTQSEEEKLSPSPTTEDPRVRSHVS	MPTQSEEEKLS(0.998)PS(0.001)PTTEDPRVR	11	3	0.83646	-0.057386	0.682151	-0.10035	0.325139	-0.0778779	0.525305
MTA3	Q9BTC8	430	S	Metastasis-associated protein MTA3	0.935121	5.35545e-07	79.37	GLKMPTQSEEEKLSPSPTTEDPRVRSHVSRQ	MPTQS(0.017)EEEKLS(0.979)PS(0.935)PT(0.034)T(0.034)EDPRVR	13	3	0.13439	-0.202512	0.664873	-0.360886	0.266417	-0.163265	0.362285
MAP4	P27816	14	S	Microtubule-associated protein;Microtubule-associated protein 4	1	2.64958e-192	310.59	__MADLSLADALTEPSPDIEGEIKRDFIATL	ADLSLADALTEPS(1)PDIEGEIKR	13	3	0.89643	0.0942159	0.741654	0.437631	0.0251568	0.319039	0.140346
MAP4	P27816	1073	S	Microtubule-associated protein;Microtubule-associated protein 4	1	5.57391e-61	212.47	SQKLNFKEKAQAKVGSLDNVGHLPAGGAVKT	VGS(1)LDNVGHLPAGGAVK	3	3	-0.52072	-0.00522895	0.979223	-0.141338	0.202139	-0.0865458	0.569323
MAP4	P27816	787	S	Microtubule-associated protein;Microtubule-associated protein 4	0.980167	7.4485e-05	84.017	KPKPIADAKAPEKRASPSKPASAPASRSGSK	RAS(0.98)PS(0.02)KPASAPASR	3	3	-1.3473	-0.209698	0.539576	-0.312886	0.104302	-0.0184261	0.936006
MAP4	P27816	280	S	Microtubule-associated protein;Microtubule-associated protein 4	0.999994	4.98913e-157	284.52	ALATKTEVALAKDMESPTKLDVTLAKDMQPS	DMES(1)PTKLDVTLAK	4	2	-0.50076	0.143955	0.362106	0.0528864	0.43834	-0.0578503	0.653066
MAP4	P27816	507	S	Microtubule-associated protein;Microtubule-associated protein 4	1	4.54786e-160	294	VAPSTVKEVGLLKDMSPLSETEMALGKDVTP	DMS(1)PLS(1)ETEMALGKDVT(1)PPPETEVVLIK	3	3	-0.86576	0.0605128	0.845151	0.0136718	0.87231	-0.0388611	0.873494
MAP4	P27816	510	S	Microtubule-associated protein;Microtubule-associated protein 4	0.999995	4.54786e-160	294	STVKEVGLLKDMSPLSETEMALGKDVTPPPE	DMS(1)PLS(1)ETEMALGKDVT(1)PPPETEVVLIK	6	3	-0.604	0.0287059	0.850331	-0.00964959	0.897782	-0.0322882	0.81394
MAP4	P27816	358	S	Microtubule-associated protein;Microtubule-associated protein 4	0.999994	5.967e-73	229.23	APAKDVTLLKETERASPIKMDLAPSKDMGPP	ETERAS(1)PIKMDLAPSK	6	3	0.071505	-0.192282	0.480044	-0.233096	0.115374	-0.0130493	0.932896
MAP4	P27816	696	S	Microtubule-associated protein;Microtubule-associated protein 4	1	0.00516029	39.292	TGNDITTPPNKELPPSPEKKTKPLATTQPAK	ELPPS(1)PEKK	5	2	0.82307	-0.375394	0.0793791	-0.384205	0.0186891	-0.0183872	0.860416
MAP4	P27816	624	S	Microtubule-associated protein;Microtubule-associated protein 4	0.998251	1.20843e-143	267.74	SLQDVGQSAAPTFMISPETVTGTGKKCSLPA	GISEDSHLESLQDVGQSAAPTFMIS(0.998)PET(0.002)VTGTGKK	25	3	0.24735	-0.0545923	0.75243	0.0573383	0.643311	0.140215	0.220746
MAP4	P27816	636	S	Microtubule-associated protein;Microtubule-associated protein 4	1	3.55759e-13	134.83	FMISPETVTGTGKKCSLPAEEDSVLEKLGER	KCS(1)LPAEEDSVLEK	3	2	-0.58627	-0.164762	0.707451	-0.0974754	0.484701	0.18546	0.511128
MAP4	E7EVA0	1679	S	Microtubule-associated protein;Microtubule-associated protein 4	0.998251	4.94136e-06	99.582	KGSDSLNKKVDLTLLSPKSENDKLKEISLAC	KVDLTLLS(0.998)PKS(0.002)ENDK	8	3	0.21254	-0.586041	0.0249692	0.0050047	0.950253	0.62279	0.00828092
MAP4	P27816	928	S	Microtubule-associated protein;Microtubule-associated protein 4	0.982008	9.95829e-31	131.35	PSSTTPRLSRLATNTSAPDLKNVRSKVGSTE	LATNT(0.018)S(0.982)APDLK	6	2	0.40486	-0.0396029	0.845389	-0.111192	0.373973	-0.0892999	0.457895
MAP4	P27816	941	S	Microtubule-associated protein;Microtubule-associated protein 4	0.999644	1.26889e-07	61.688	NTSAPDLKNVRSKVGSTENIKHQPGGGRAKV;NTSAPDLKNVRSKVGSTENIKHQPGGGRVQI	VGS(1)TENIK	3	2	-0.56357	0.006819	0.976448	-0.0570843	0.591645	-0.0711656	0.665419
MAP4	P27816	825	S	Microtubule-associated protein;Microtubule-associated protein 4	0.887081	6.8852e-42	181.64	TTTAAAVASTGPSSRSPSTLLPKKPTAIKTE	S(0.887)PS(0.106)T(0.007)LLPK	1	2	-0.048695	-0.222319	0.464269	-0.308311	0.146575	-0.0682682	0.631351
MAP4	P27816	876	S	Microtubule-associated protein;Microtubule-associated protein 4	0.845276	0.000662303	48.06	PKSTSTSSMKKTTTLSGTAPAAGVVPSRVKA	T(0.026)T(0.026)T(0.077)LS(0.845)GT(0.026)APAAGVVPSR	5	2	1.8571	0.566376	0.0232442	0.0615244	0.62982	-0.517116	0.0282915
MAP4	P27816	440	S	Microtubule-associated protein;Microtubule-associated protein 4	0.999823	9.23029e-27	165.99	ISSTEISSAEKVALSSETEVALARDMTLPPE	VALSS(1)ETEVALAR	5	2	0.52378	0.0661038	0.53868	-0.00486696	0.950571	-0.028948	0.783346
MAP4	E7EVA0	723	S	Microtubule-associated protein	1	2.0157e-12	145.33	TRPKPARVPPELLGGSPPWKTLDHRLGHCSL	VPPELLGGS(1)PPWK	9	2	0.047454	-1.16301	NA	-0.365648	NA	0.831553	NA
DTNB	O60941	531	S	Dystrobrevin;Dystrobrevin beta	0.988341	3.74596e-15	94.412	QLEELMKLLKAQATGSPHTSPTHGGGRPMPM	AQAT(0.011)GS(0.988)PHT(0.183)S(0.808)PT(0.009)HGGGRPMPMPVR	6	3	-0.64595	0.259785	0.129285	0.029028	0.805945	-0.210262	0.201324
DTNB	O60941	535	S	Dystrobrevin;Dystrobrevin beta	0.808031	3.74596e-15	94.412	LMKLLKAQATGSPHTSPTHGGGRPMPMPVRS	AQAT(0.011)GS(0.988)PHT(0.183)S(0.808)PT(0.009)HGGGRPMPMPVR	10	3	-0.64595	0.46703	0.0848198	-0.0780063	0.635888	-0.429668	0.154377
DTNB	O60941	394	S	Dystrobrevin;Dystrobrevin beta	0.949536	1.27552e-05	80.142	ASYVARLQHCARVLDSPSRLDEEHRLIARYA	VLDS(0.95)PS(0.05)RLDEEHRLIAR	4	4	0.83084	-0.168951	0.671221	-0.1688	0.210721	0.00524615	0.98582
PBRM1	Q86U86	10	S	Protein polybromo-1	0.9846	9.43057e-58	176.94	______MGSKRRRATSPSSSVSGDFDDGHHS	AT(0.015)S(0.985)PS(0.001)SSVSGDFDDGHHSVSTPGPSR	3	3	0.08912	-0.0289228	0.855603	0.248919	0.228644	0.240714	0.0615005
PBRM1	Q86U86	12	S	Protein polybromo-1	0.769875	2.30285e-20	107.19	____MGSKRRRATSPSSSVSGDFDDGHHSVS	RAT(0.08)S(0.074)PS(0.77)S(0.334)S(0.738)VS(0.004)GDFDDGHHSVSTPGPSRK	6	4	0.77178	0.242938	NA	0.0425043	NA	0.0333701	NA
PBRM1	Q86U86	14	S	Protein polybromo-1	0.931077	9.43057e-58	176.94	__MGSKRRRATSPSSSVSGDFDDGHHSVSTP	AT(0.026)S(0.974)PSS(0.068)S(0.931)VS(0.001)GDFDDGHHSVSTPGPSRK	7	3	-0.20344	-0.550627	0.0223773	-0.333859	0.0142469	0.240299	0.107531
PBRM1	Q86U86	636	S	Protein polybromo-1	1	0.00405439	50.591	KRKELGPLPDDDDMASPKLKLSRKSGISPKK	ELGPLPDDDDMAS(1)PKLK	13	2	0.92587	-1.94714	NA	-2.43807	NA	-0.449828	NA
PBRM1	Q86U86	353	S	Protein polybromo-1	0.99999	8.37115e-29	166.32	QGGRLSAITMALQYGSESEEDAALAAARYEE	LSAITMALQYGS(1)ES(1)EEDAALAAAR	12	2	0.43719	0.280471	0.0330398	0.288718	0.166388	-0.00304593	0.985935
PBRM1	Q86U86	355	S	Protein polybromo-1	1	8.37115e-29	166.32	GRLSAITMALQYGSESEEDAALAAARYEEGE	LSAITMALQYGS(1)ES(1)EEDAALAAAR	14	2	0.43719	0.12032	0.481372	0.0311907	0.872022	-0.0460688	0.853152
PBRM1	Q86U86	498	S	Protein polybromo-1	0.999897	3.30683e-10	85.777	KKKELARRDDIEDGDSMISSATSDTGSAKRK	RDDIEDGDS(1)MISSATSDTGSAK	9	3	0.78573	-2.91659	NA	-1.782	NA	1.12327	NA
PBRM1	Q86U86	178	S	Protein polybromo-1	0.771458	8.14581e-52	129.62	DEDGQDNQGTVTEGSSPAYLKEILEQLLEAI	TRNEFVQKGEADDEDDDEDGQDNQGTVT(0.003)EGS(0.194)S(0.771)PAY(0.031)LK	32	4	1.1885	-0.533305	NA	-0.706206	NA	0.0958569	NA
PHF3	Q92576	283	S	PHD finger protein 3	1	0.0129298	43.761	KKNEALMECKAKPVGSPLFKFSDKEEHEQND	AKPVGS(1)PLFK	6	2	0.39581	-0.430684	NA	-0.329722	NA	-0.0162494	NA
PHF3	Q92576	1148	S	PHD finger protein 3	0.983998	5.85433e-79	192.33	SPKKVKVVVGVARKHSDNEAESIADALSSTS	KHS(0.984)DNEAES(0.016)IADALSSTSNILASEFFEEEKQESPK	3	4	-1.5697	0.206969	0.310868	1.01066	0.0125538	0.923313	0.0301035
PHF3	Q92576	1133	S	PHD finger protein 3	1	5.95989e-07	123.42	CKICIGRMAPPVDDLSPKKVKVVVGVARKHS	MAPPVDDLS(1)PKK	9	2	-0.3294	-0.182092	0.304705	-0.131751	0.237156	0.0907228	0.443014
PHF3	Q92576	680	S	PHD finger protein 3	0.985849	1.80147e-28	130.53	KPEKNLQPRQRRSSKSFSLDEPPLFIPDNIA	S(0.986)FS(0.014)LDEPPLFIPDNIATIRR	1	3	1.009	-0.277949	0.434103	-0.150087	0.395827	-0.0506029	0.860923
PIEZO2	Q9H5I5	838	S	Piezo-type mechanosensitive ion channel component 2	1	2.16999e-29	147.04	SKEDNTIYRLAHPEGSLPDLTMMHLTASLEK	LAHPEGS(1)LPDLTMMHLTASLEKPEVR	7	4	0.50438	0.904118	NA	0.0766959	NA	-0.789362	NA
SDAD1	Q9NVU7	585	S	Protein SDA1 homolog	1	4.28479e-22	142.22	AAPGKSQKRKYIEIDSDEEPRGELLSLRDIE	YIEIDS(1)DEEPRGELLSLRDIER	6	3	0.57542	0.260044	0.0613337	0.190034	0.194319	-0.103026	0.562211
SALL2	Q9Y467	797	S	Sal-like protein 2	1	4.54599e-08	82.188	SLAGRGSESGGEKAISVRGDSEEASGAEEEV	AIS(1)VRGDS(1)EEAS(1)GAEEEVGTVAAAATAGK	3	3	-0.98851	0.202238	0.600442	-0.485911	0.138892	-0.702753	0.0237267
SALL2	Q9Y467	802	S	Sal-like protein 2	1	6.62335e-30	119.88	GSESGGEKAISVRGDSEEASGAEEEVGTVAA	AIS(1)VRGDS(1)EEAS(1)GAEEEVGTVAAAATAGK	8	3	-0.98851	-0.00498685	0.971212	0.115553	0.313889	0.114264	0.412898
SALL2	Q9Y467	806	S	Sal-like protein 2	1	2.71119e-38	146.84	GGEKAISVRGDSEEASGAEEEVGTVAAAATA	AIS(1)VRGDS(1)EEAS(1)GAEEEVGTVAAAATAGK	12	3	-0.98851	-0.119748	0.759298	-0.0326391	0.609576	0.0800533	0.838909
ASXL2	Q76L83	714	S	Putative Polycomb group protein ASXL2	0.86852	5.03245e-15	85.571	QGPGEGGEGQTARGGSPGSDRVSETGKGPTL	GGS(0.869)PGS(0.1)DRVS(0.03)ET(0.001)GKGPTLELAGTGSR	3	3	-0.17786	-0.597911	NA	-0.170573	NA	0.328492	NA
ASXL2	Q76L83	395	S	Putative Polycomb group protein ASXL2	0.912209	0.000419387	45.823	QSSGLSLEDSKKLTASPSDPKVKKTPAEQPK	KLT(0.074)AS(0.912)PS(0.014)DPK	5	2	0.58037	-0.00614452	NA	-0.0463697	NA	-0.026352	NA
ASXL2	Q76L83	1319	S	Putative Polycomb group protein ASXL2	0.998645	6.42883e-05	99.624	QPLLLPPLQTPKLYGSPTQIGPSYRGMINVS	LYGS(0.999)PT(0.001)QIGPSYR	4	2	-0.46047	-1.01314	0.00542817	-0.59356	0.00970626	0.382927	0.050949
ASXL2	Q76L83	1300	S	Putative Polycomb group protein ASXL2	0.77165	1.04214e-28	103.42	SPELFSSTVLPLPADSPTHQPLLLPPLQTPK	SSPELFSSTVLPLPADS(0.772)PT(0.195)HQPLLLPPLQT(0.033)PK	17	3	0.16211	-0.277631	0.0828146	-0.225229	0.0312694	0.161976	0.27058
NCOA2	Q15596	736	S	Nuclear receptor coactivator 2	0.99932	2.00537e-86	231.8	STAPGSEVTIKQEPVSPKKKENALLRYLLDK	DLSQESSSTAPGSEVT(0.001)IKQEPVS(0.999)PK	23	3	-0.9291	-0.239177	0.066738	-0.123189	0.150853	0.118169	0.324354
NCOA2	Q15596	699	S	Nuclear receptor coactivator 2	0.993476	2.67686e-56	119.69	KEKHKILHRLLQDSSSPVDLAKLTAEATGKD	LLQDSS(0.007)S(0.993)PVDLAK	7	2	0.86068	-0.191012	0.103925	-0.24049	0.0183366	-0.0884656	0.381873
NCOA2	Q15596	565	S	Nuclear receptor coactivator 2	1	4.06238e-27	166.86	SSLASPDLKMGNLQNSPVNMNPPPLSKMGSL	MGNLQNS(1)PVNMNPPPLSK	7	2	-0.45253	-0.482838	0.0366177	0.0320276	0.762159	0.512331	0.024372
NCOA2	Q15596	487	S	Nuclear receptor coactivator 2	0.807049	1.32129e-09	82.936	QSSPGMNPGQPTSMLSPRHRMSPGVAGSPRI	MNSPSQSSPGMNPGQPT(0.096)S(0.096)MLS(0.807)PR	21	3	0.54647	0.304628	NA	0.0654344	NA	-0.239243	NA
NCOA2	Q15596	655	S	Nuclear receptor coactivator 2	0.997297	9.68353e-05	51.114	KLLQLLTTKSDQMEPSPLASSLSDTNKDSTG	SDQMEPS(0.997)PLAS(0.002)S(0.001)LSDTNK	7	2	1.096	-0.109608	NA	-0.254565	NA	-0.351571	NA
MAST4	O15021	1373	S	Microtubule-associated serine/threonine-protein kinase 4	0.999999	0.00809172	29.668	APKLGGQRYRSGRRKSAGNIPLSPLARTPSP	S(1)AGNIPLSPLAR	1	2	2.0723	NA	NA	NA	NA	NA	NA
CSTF2	P33240	518	S	Cleavage stimulation factor subunit 2	0.786571	2.6039e-16	80.098	VMQGTGMQGASIQGGSQPGGFSPGQNQVTPQ	QVPVMQGTGMQGASIQGGS(0.787)QPGGFS(0.208)PGQNQVT(0.005)PQDHEK	19	4	0.32222	NA	NA	NA	NA	0.111298	NA
CSTF2	P33240	524	S	Cleavage stimulation factor subunit 2	0.9845	1.25513e-22	84.968	MQGASIQGGSQPGGFSPGQNQVTPQDHEKAA	QVPVMQGTGMQGAS(0.001)IQGGS(0.012)QPGGFS(0.984)PGQNQVT(0.003)PQDHEK	25	3	-0.25356	0.267032	0.184107	0.642544	0.0564698	0.301577	0.117187
CSTF2	P33240	120	S	Cleavage stimulation factor subunit 2	0.769367	1.92952e-05	42.552	GTGAPVIESPYGETISPEDAPESISKAVASL	SLGTGAPVIES(0.002)PY(0.001)GET(0.096)IS(0.769)PEDAPES(0.096)IS(0.035)K	18	3	0.68548	NA	NA	NA	NA	NA	NA
EIF4B	P23588	406	S	Eukaryotic translation initiation factor 4B	0.997614	0.000431631	49.43	LDEPKLERRPRERHPSWRSEETQERERSRTG	HPS(0.998)WRS(0.002)EETQERER	3	4	0.62827	0.198266	0.155354	0.00244503	0.976355	-0.143035	0.255257
EIF4B	P23588	445	S	Eukaryotic translation initiation factor 4B	1	1.71404e-09	97.301	RSKSDQDARRRESEKSLENETLNKEEDCHSP	S(1)LENETLNK	1	2	-0.29293	-0.230686	0.18163	-0.0777959	0.390157	0.259424	0.101823
EIF4B	P23588	131	S	Eukaryotic translation initiation factor 4B	0.98343	1.78176e-05	65.437	FRGLNISAVRLPREPSNPERLKGFGYAEFED	GLNIS(0.017)AVRLPREPS(0.983)NPER	14	3	0.55815	-1.09894	NA	-0.294279	NA	0.645702	NA
EIF4B	P23588	93	S	Eukaryotic translation initiation factor 4B	0.996262	1.73618e-41	172.45	RAAREPNIDRSRLPKSPPYTAFLGNLPYDVT	LPKS(0.996)PPYT(0.004)AFLGNLPYDVTEESIK	4	3	0.27699	-0.0497453	0.661925	-0.100703	0.190674	-0.02948	0.826737
EIF4B	P23588	497	S	Eukaryotic translation initiation factor 4B	0.945501	2.44135e-06	71.728	NAWVKRSSNPPARSQSSDTEQQSPTSGGGKV	S(0.003)QS(0.946)S(0.05)DT(0.002)EQQSPTSGGGK	3	2	-0.03136	-0.438304	0.0480546	-0.0143614	0.876402	0.37115	0.0573938
EIF4B	P23588	498	S	Eukaryotic translation initiation factor 4B	0.999961	2.41161e-73	229.55	AWVKRSSNPPARSQSSDTEQQSPTSGGGKVA	SQSS(1)DTEQQSPTSGGGK	4	2	0.24643	0.0742237	0.426931	0.080242	0.280907	-0.0433504	0.646893
EIF4B	P23588	504	S	Eukaryotic translation initiation factor 4B	0.999806	3.19436e-186	313.73	SNPPARSQSSDTEQQSPTSGGGKVAPAQPSE	SQSSDTEQQS(1)PTSGGGK	10	2	0.68558	0.0525331	0.641578	-0.0224092	0.766167	-0.0786425	0.4441
EIF4B	P23588	422	S	Eukaryotic translation initiation factor 4B	0.993999	5.71987e-09	139.11	WRSEETQERERSRTGSESSQTGTSTTSSRSK	T(0.004)GS(0.994)ES(0.002)SQTGTSTTSSR	3	2	0.24437	0.100886	0.315688	0.145077	0.155743	0.0275483	0.827555
EIF4B	P23588	597	S	Eukaryotic translation initiation factor 4B	1	3.20206e-115	266.46	NPASKFSSASKYAALSVDGEDENEGEDYAE_	YAALS(1)VDGEDENEGEDYAE	5	2	0.99608	NA	NA	NA	NA	NA	NA
NEK4	P51957	563	S	Serine/threonine-protein kinase Nek4	0.936535	7.37123e-06	76.894	GEKRQVRRDLFAFQESPPRFLPSHPIVGKVD	DLFAFQES(0.937)PPRFLPS(0.063)HPIVGK	8	3	0.27742	-1.56388	NA	-0.868384	NA	0.669934	NA
ACAN	P16112	2167	S	Aggrecan core protein;Aggrecan core protein 2	0.877493	0.00294611	35.757	EWKRESESTAAAPARSCAEEPCGAGTCKETE	RES(0.038)ES(0.046)T(0.038)AAAPARS(0.877)CAEEPCGAGTCK	13	2	-0.17334	0.28759	NA	-2.7821	NA	-3.25994	NA
DKFZp686E0752;DCTN1	Q14203	105	S	Dynactin subunit 1	0.947147	3.03129e-77	202.32	RQSQIQVFEDGADTTSPETPDSSASKVLKRE	QSQIQVFEDGADT(0.001)T(0.035)S(0.947)PET(0.009)PDS(0.003)S(0.004)AS(0.001)K	15	3	-0.73283	0.119509	0.289573	0.0400197	0.780018	-0.0875375	0.475387
DENND4B	O75064	730	S	DENN domain-containing protein 4B	0.804182	1.09693e-41	152.56	ESLQEQPGALPVPGPSRSAPSSPAPRRTKQE	AELFESLQEQPGALPVPGPS(0.804)RS(0.236)APS(0.596)S(0.364)PAPR	20	3	0.064886	-0.513296	NA	0.077243	NA	0.552672	NA
DENND4B	O75064	736	S	DENN domain-containing protein 4B	0.942695	1.22954e-23	115.1	PGALPVPGPSRSAPSSPAPRRTKQEMKVAQR	AELFESLQEQPGALPVPGPS(0.388)RS(0.521)APS(0.149)S(0.943)PAPR	26	3	-0.25084	-0.0718761	NA	-0.115363	NA	-0.0397552	NA
NACA	Q13765	166	S	Nascent polypeptide-associated complex subunit alpha;Nascent polypeptide-associated complex subunit alpha, muscle-specific form	0.999998	6.42622e-140	241.6	SNIQENTQTPTVQEESEEEEVDETGVEVKDI	VQGEAVSNIQENTQTPTVQEES(1)EEEEVDETGVEVK	22	3	1.0363	-0.181068	NA	0.118493	NA	0.258579	NA
NACA	Q13765	203	S	Nascent polypeptide-associated complex subunit alpha;Nascent polypeptide-associated complex subunit alpha, muscle-specific form	0.999999	0.00277879	52.728	ANVSRAKAVRALKNNSNDIVNAIMELTM___	NNS(1)NDIVNAIMELTM	3	2	-0.41305	NA	NA	NA	NA	NA	NA
PAICS	P22234	27	S	Multifunctional protein ADE2;Phosphoribosylaminoimidazole-succinocarboxamide synthase;Phosphoribosylaminoimidazole carboxylase	1	1.71444e-70	221.66	KLYEGKTKEVYELLDSPGKVLLQSKDQITAG	TKEVYELLDS(1)PGK	10	2	0.12251	-1.17966	0.11068	-1.30736	0.0256421	-0.231924	0.323539
PAICS	P22234	107	S	Multifunctional protein ADE2;Phosphoribosylaminoimidazole-succinocarboxamide synthase;Phosphoribosylaminoimidazole carboxylase	0.997048	0.00144879	53.396	EMIPIEWVCRRIATGSFLKRNPGVKEGYKFY	IAT(0.003)GS(0.997)FLK	5	2	0.2235	0.0184198	0.920558	0.0873708	0.384054	0.0163921	0.923628
ILKAP2;ILKAP;ILKAP3	Q9H0C8	13	S	Integrin-linked kinase-associated serine/threonine phosphatase 2C	1	1.44745e-30	164.24	___MDLFGDLPEPERSPRPAAGKEAQKGPLL	MDLFGDLPEPERS(1)PRPAAGK	13	2	0.89698	-0.167365	0.244067	0.0104493	0.878386	0.136724	0.348568
RBBP7	Q16576	3	S	Histone-binding protein RBBP7	0.999939	0.00382585	45.921	_____________MASKEMFEDTVEERVINE	AS(1)KEMFEDTVEER	2	2	1.2539	2.01243	NA	4.46395	NA	2.51992	NA
EIF2B5	Q13144	544	S	Translation initiation factor eIF-2B subunit epsilon	1	0.00616969	45.462	SEQSMDSEEPDSRGGSPQMDDIKVFQNEVLG	GGS(1)PQMDDIK	3	2	1.1726	-0.190266	0.22745	0.0487291	0.658961	0.173806	0.242282
DKFZp686H13261;TMCC1	O94876	382	S	Transmembrane and coiled-coil domains protein 1	1	6.47303e-134	266.66	SKPREIASLIRNKFGSADNIPNLKDSLEEGQ	NKFGS(1)ADNIPNLKDS(1)LEEGQVDDAGK	5	3	-0.46301	0.00610634	0.947138	-0.0159937	0.803833	0.00585348	0.949089
DKFZp686H13261;TMCC1	O94876	392	S	Transmembrane and coiled-coil domains protein 1	1	8.70988e-05	58.472	RNKFGSADNIPNLKDSLEEGQVDDAGKALGV	NKFGS(1)ADNIPNLKDS(1)LEEGQVDDAGK	15	3	-0.46301	0.415393	0.0513641	-0.00749943	0.942399	-0.398999	0.0479402
DKFZp686H13261;TMCC1	O94876	479	S	Transmembrane and coiled-coil domains protein 1	0.990995	0.00130507	59.716	HEIQEIRETQARLEESFETLKEHYQRDYSLI	LEES(0.991)FET(0.009)LK	4	2	-0.90792	-0.152612	0.174766	-0.101344	0.440519	-0.0120414	0.934063
RAPGEF6	Q8TEU7	1241	S	Rap guanine nucleotide exchange factor 6	0.975322	1.81112e-12	81.844	DTISVASSLHSSPPASPQGSPHKGYTLIPSA	HT(0.001)EDT(0.018)IS(0.057)VAS(0.135)S(0.051)LHS(0.179)S(0.566)PPAS(0.975)PQGS(0.019)PHK	19	3	0.21319	-0.213195	0.322142	-0.248613	0.321058	0.00450541	0.981295
RAPGEF6	Q8TEU7	1245	S	Rap guanine nucleotide exchange factor 6	0.779811	0.00060403	47.018	VASSLHSSPPASPQGSPHKGYTLIPSAKSDN	KHT(0.001)EDT(0.001)IS(0.005)VAS(0.165)S(0.214)LHS(0.292)S(0.326)PPAS(0.215)PQGS(0.78)PHK	24	4	0.31765	-2.38206	0.00492974	-2.08267	0.00324899	0.266472	0.156111
RAPGEF6	Q8TEU7	1590	S	Rap guanine nucleotide exchange factor 6	1	7.30034e-140	274.54	LQPFHPKLGDVTDADSEADENEQVSAV____	LGDVT(1)DADS(1)EADENEQVSAV	9	2	-0.2897	NA	NA	NA	NA	NA	NA
RAPGEF6	Q8TEU7	230	S	Rap guanine nucleotide exchange factor 6	1	1.11308e-16	113.57	VGDVDLTRLPEGPVDSEDDEEEDEEIDRTDP	LPEGPVDS(1)EDDEEEDEEIDRTDPLQGR	8	3	-0.031603	-0.0544085	0.584181	0.528154	0.0435739	0.57621	0.0454957
RAPGEF6	Q8TEU7	1094	S	Rap guanine nucleotide exchange factor 6	0.970146	0.000780033	68.602	LDVQGGAHKKRARRSSLLNAKKLYEDAQMAR	RS(0.03)S(0.97)LLNAK	3	2	0.79551	0.00242959	0.987136	-0.0761913	0.334068	-0.0279165	0.860142
RAPGEF6	Q8TEU7	1157	S	Rap guanine nucleotide exchange factor 6	1	1.2047e-09	138.89	TKNLSEKRSAKSSEMSPVPMRSAGQTTKAHL	SSEMS(1)PVPMR	5	2	-0.51119	-0.00498058	0.981837	-0.193854	0.0376946	-0.173547	0.478038
CAV1	Q03135	37	S	Caveolin;Caveolin-1	1	1.68106e-60	223.89	GNIYKPNNKAMADELSEKQVYDAHTKEIDLV	AMADELS(1)EKQVYDAHTK	7	3	-0.28196	-0.000349148	0.998468	-0.395964	0.0371496	-0.362212	0.0157703
SPHK2	Q9NRA0	484	S	Sphingosine kinase 2	0.88884	0.00204608	38.212	PLLSSPPGSPKAALHSPVSEGAPVIPPSSGL	AALHS(0.889)PVS(0.111)EGAPVIPPSSGLPLPTPDAR	5	3	-0.3777	0.0304067	NA	0.573278	NA	0.527871	NA
SPHK2	Q9NRA0	399	S	Sphingosine kinase 2	0.999987	1.31197e-23	113.56	EPASPTPAHSLPRAKSELTLTPDPAPPMAHS	AKS(1)ELTLTPDPAPPMAHS(1)PLHR	3	3	-0.50037	0.143235	0.459217	0.266606	0.0591522	0.153856	0.208795
SPHK2	Q9NRA0	414	S	Sphingosine kinase 2	1	1.31197e-23	113.56	SELTLTPDPAPPMAHSPLHRSVSDLPLPLPQ	AKS(0.999)ELT(0.001)LTPDPAPPMAHS(1)PLHR	18	3	-1.0008	0.143235	0.459217	0.266606	0.0591522	0.153856	0.208795
HNRNPH1;HNRNPF	P31943	310	S	Heterogeneous nuclear ribonucleoprotein H;Heterogeneous nuclear ribonucleoprotein H, N-terminally processed;Heterogeneous nuclear ribonucleoprotein F;Heterogeneous nuclear ribonucleoprotein F, N-terminally processed	1	2.47589e-88	243.9	GLPYKATENDIYNFFSPLNPVRVHIEIGPDG;GLPYRATENDIYNFFSPLNPVRVHIEIGPDG	ATENDIYNFFS(1)PLNPVR	11	2	-0.59802	0.224684	0.193568	0.0409584	0.62745	-0.180583	0.22033
HNRNPH1	P31943	63	S	Heterogeneous nuclear ribonucleoprotein H;Heterogeneous nuclear ribonucleoprotein H, N-terminally processed	1	8.46994e-62	205.94	TREGRPSGEAFVELESEDEVKLALKKDRETM	EGRPSGEAFVELES(1)EDEVK	14	3	-0.3124	-0.0629707	0.665016	0.179909	0.0621894	0.144459	0.208393
HNRNPH1;HNRNPH2	P31943	104	S	Heterogeneous nuclear ribonucleoprotein H;Heterogeneous nuclear ribonucleoprotein H, N-terminally processed;Heterogeneous nuclear ribonucleoprotein H2;Heterogeneous nuclear ribonucleoprotein H2, N-terminally processed	0.999998	7.9371e-36	157.62	NNVEMDWVLKHTGPNSPDTANDGFVRLRGLP	HTGPNS(1)PDTANDGFVRLR	6	3	-0.20544	0.0916676	0.60639	0.0581715	0.539075	-0.0465803	0.784366
RCAN1;RCAN3	P53805	167	S	Calcipressin-1;Calcipressin-3	0.999418	0.00010579	96.447	APPNPDKQFLISPPASPPVGWKQVEDATPVI	QFLIS(0.001)PPAS(0.999)PPVGWK	9	2	0.45864	-0.423797	NA	-0.227574	NA	0.308943	NA
CRMP1	Q14194	518	S	Dihydropyrimidinase-related protein 1	0.998292	9.78002e-05	78.458	VYEVPATPKYATPAPSAKSSPSKHQPPPIRN	YAT(1)PAPS(0.998)AKS(0.514)S(0.422)PS(0.066)K	7	2	-1.6597	0.202093	0.209478	0.0189564	0.839246	-0.213905	0.174843
IBTK	Q9P2D0	1045	S	Inhibitor of Bruton tyrosine kinase	0.999999	3.90723e-63	205.21	SEGSYAGVGSPRDLQSPDFTTGFHSDKIEAK	DLQS(1)PDFTTGFHSDKIEAK	4	2	0.17691	0.0199254	0.898932	-0.16671	0.0779273	-0.175301	0.354941
IBTK	Q9P2D0	1004	S	Inhibitor of Bruton tyrosine kinase	0.992676	3.31398e-23	129.52	RSDSSGGYNLSDIIQSPSSTGLLKSGKTNSV	KRS(0.079)DS(0.349)S(0.565)GGY(0.005)NLS(0.003)DIIQS(0.993)PS(0.005)S(0.002)TGLLK	17	3	-0.259	-0.797012	NA	-0.263646	NA	0.457542	NA
DST	Q03001	1382	S	Dystonin	0.989851	0.000116367	74.789	LQTMTYRAMVDSQQKSPVKRRRMQSSADLII	AMVDS(0.01)QQKS(0.99)PVK	9	2	0.3593	0.0588014	NA	0.0169241	NA	-0.111477	NA
DST	Q03001	6192	S	Dystonin	1	0.0432676	11.883	TQDFIRDLEDPGIDPSVVKQQQEAAETIREE	DLEDPGIDPS(1)VVK	10	2	0.89859	-0.352879	NA	1.04509	NA	1.37334	NA
DST	E9PEB9	106	S	Dystonin	0.999997	8.80868e-74	196.11	ARLEEVKPVVEVHHQSEQETSVRKRRIKKSS	LEEVKPVVEVHHQS(1)EQETSVR	14	4	1.0243	0.0383827	0.886717	-0.135393	0.18286	-0.197683	0.390288
DST	Q03001	237	S	Dystonin	0.92769	1.74266e-25	171.85	IGVIRLLDPEDVDVSSPDEKSVITYVSSLYD	LLDPEDVDVS(0.072)S(0.928)PDEK	11	2	0.11326	0.170344	0.477001	0.255275	0.122112	0.0616972	0.608618
DST	Q03001	3968	S	Dystonin	0.982422	1.59949e-18	153.4	ADDINGLMTKLKRQKSFSEDVISHKGDLRYI	S(0.982)FS(0.018)EDVISHKGDLR	1	3	0.28479	0.313801	0.0382549	0.0234478	0.791976	-0.286157	0.150493
DST	Q03001	3970	S	Dystonin	0.796874	3.47126e-06	114.63	DINGLMTKLKRQKSFSEDVISHKGDLRYITI	S(0.203)FS(0.797)EDVISHKGDLR	3	3	-0.020077	0.847856	0.0732828	0.397424	0.141099	-0.394687	0.0801281
CDCA2	Q69YH5	400	S	Cell division cycle-associated protein 2	0.999999	7.35984e-14	108.56	LNMRKRKRVTFGEDLSPEVFDESLPANTPLR	VTFGEDLS(1)PEVFDESLPANTPLRK	8	3	1.0358	-0.807175	NA	-0.766455	NA	0.00460925	NA
ING5	Q8WYH8	118	S	Inhibitor of growth protein 5	0.998837	5.56074e-07	72.357	DLARFEADLKDKMEGSDFESSGGRGLKSKSV	FEADLKDKMEGS(0.999)DFES(0.001)SGGR	12	3	-0.19254	-0.0619777	NA	-0.163284	NA	-0.110433	NA
NRP1	O14786	921	S	Neuropilin-1	0.999987	1.1556e-19	165.87	GVKLKKDKLNTQSTYSEA_____________	DKLNTQSTYS(1)EA	10	2	0.44524	0.65361	NA	0.205518	NA	-0.734347	NA
PDPK1;PDPK2	Q6A1A2	214	S	Putative 3-phosphoinositide-dependent protein kinase 2;3-phosphoinositide-dependent protein kinase 1	1	1.02346e-105	267.25	TAKVLSPESKQARANSFVGTAQYVSPELLTE	ANS(1)FVGTAQYVSPELLTEK	3	2	0.013151	0.290927	0.0414095	0.0673653	0.37486	-0.21007	0.0958312
CUL9	Q8IWT3	1457	S	Cullin-9	0.999924	6.17849e-05	67.747	PSTRPFSKNSKGRDRSPAPSPVLPSSSLRNI	GRDRS(1)PAPSPVLPSSSLR	5	3	-0.77277	0.0457452	0.742795	-0.139103	0.272346	-0.213819	0.180321
CUL9	Q8IWT3	2436	S	Cullin-9	0.898835	0.0524593	31.396	AILQHSAQDFRVGLQSPSVEAWEAKGPNMPG	VGLQS(0.899)PS(0.101)VEAWEAK	5	2	0.4859	-0.212233	NA	-0.444596	NA	-0.251676	NA
CUL9	Q8IWT3	930	S	Cullin-9	0.985277	2.96882e-38	153.2	TILMMLLNRYSEPPGSPERAALETPIIQGQD	YS(0.014)EPPGS(0.985)PERAALETPIIQGQDGSPELLIR	7	3	0.85423	-0.0601831	0.661741	0.0244426	0.722443	0.0676383	0.584668
NUP155	O75694	992	S	Nuclear pore complex protein Nup155	0.964276	8.85955e-52	133.2	DTLQELVNQSKAAPQSPSVPKKPGPPVLSSD	AAPQS(0.964)PS(0.036)VPKKPGPPVLSSDPNMLSNEEAGHHFEQMLK	5	4	0.010495	-0.0524909	NA	-0.196674	NA	-0.0884081	NA
NUP155	O75694	4	S	Nuclear pore complex protein Nup155	0.995623	6.29886e-177	287.55	____________MPSSLLGAAMPASTSAAAL	PS(0.004)S(0.996)LLGAAMPASTSAAALQEALENAGR	3	2	1.0168	-0.189323	0.255975	-0.112917	0.601182	-0.169808	0.316168
ROCK2	O75116	1134	S	Rho-associated protein kinase 2	0.966906	1.28262e-89	207.32	LRSQLQALHIGLDSSSIGSGPGDAEADDGFP	SQLQALHIGLDS(0.004)S(0.029)S(0.967)IGS(1)GPGDAEADDGFPESR	14	3	-0.1988	0.353157	0.0700389	0.25393	0.0731107	-0.144127	0.317014
ROCK2	O75116	1137	S	Rho-associated protein kinase 2	1	1.28262e-89	207.32	QLQALHIGLDSSSIGSGPGDAEADDGFPESR	SQLQALHIGLDS(0.004)S(0.029)S(0.967)IGS(1)GPGDAEADDGFPESR	17	3	-0.1988	0.459282	0.0467621	0.269841	0.0601964	-0.218614	0.197226
UMPS	P11172	214	S	Uridine 5'-monophosphate synthase;Orotate phosphoribosyltransferase;Orotidine 5'-phosphate decarboxylase	0.999988	4.89486e-45	187.89	RFIQENVFVAANHNGSPLSIKEAPKELSFGA	RFIQENVFVAANHNGS(1)PLSIK	16	3	-0.19687	0.0660602	0.741318	0.0369777	0.688628	-0.0115784	0.935863
GTF2IRD1	Q9UHL9	448	S	General transcription factor II-I repeat domain-containing protein 1	0.999988	7.54071e-14	126.23	TGNKFTKDTTKLEPASPPEDTSAEVSRATVL	DTTKLEPAS(1)PPEDTSAEVSR	9	3	0.15366	-0.19762	0.235679	-0.172764	0.152672	0.0488829	0.711698
NOP14	P78316	96	S	Nucleolar protein 14	0.927162	0.0110491	38.287	NVFRDKRFGEYNSNMSPEEKMMKRFALEQQR	RFGEY(0.002)NS(0.071)NMS(0.927)PEEK	10	2	-1.5705	0.426097	0.0537251	0.740382	0.0824509	0.353435	0.336993
RABGEF1	Q9UJ41	310	S	Rab5 GDP/GTP exchange factor	0.986085	1.59871e-11	135.69	IQEAKAPSPSINRQTSIETDRVSKEFIEFLK	APSPSINRQT(0.013)S(0.986)IET(0.001)DRVSK	11	3	-0.34061	-0.0153633	0.905114	0.190548	0.0708861	0.176775	0.125394
PHLDB2	Q86SQ0	71	S	Pleckstrin homology-like domain family B member 2	0.99745	1.55751e-50	151.86	SGSYLTLSQPVPAKRSPSPLGTSVRSSPSLA	ANGDYSGSYLTLS(0.001)QPVPAKRS(0.997)PS(0.993)PLGT(0.006)S(0.002)VR	21	3	0.043062	-0.00281389	0.984005	-0.0105527	0.929203	-0.00324535	0.980043
PHLDB2	Q86SQ0	73	S	Pleckstrin homology-like domain family B member 2	0.993265	1.55751e-50	151.86	SYLTLSQPVPAKRSPSPLGTSVRSSPSLAKI	ANGDYSGSYLTLS(0.001)QPVPAKRS(0.997)PS(0.993)PLGT(0.006)S(0.002)VR	23	3	0.043062	-0.00281389	0.984005	-0.0105527	0.929203	-0.00324535	0.980043
PHLDB2	Q86SQ0	308	S	Pleckstrin homology-like domain family B member 2	0.8103	2.80322e-67	172.35	HSVIDNDNYLNFSSLSSGALPYKTSASEGNP	DLPHSVIDNDNYLNFSS(0.004)LS(0.81)S(0.186)GALPYK	19	3	0.085298	0.156832	0.569004	-0.141317	0.0865696	-0.0159811	0.9272
PHLDB2	Q86SQ0	157	S	Pleckstrin homology-like domain family B member 2	0.999997	5.99693e-07	100.19	LSEKPPYSKYSSRHKSHDNVYSLGGLEGRKA	S(1)HDNVYSLGGLEGRK	1	3	0.39692	-0.510437	NA	0.00504062	NA	0.429643	NA
PHLDB2	Q86SQ0	415	S	Pleckstrin homology-like domain family B member 2	0.960233	1.62703e-07	97.915	QASGTPQPALRERKSSISSISGRDDLMDYHR	KS(0.037)S(0.96)IS(0.106)S(0.329)IS(0.567)GRDDLMDYHR	3	3	-0.12425	0.317577	0.0865971	0.0736348	0.870757	-0.0729434	0.840812
PHLDB2	Q86SQ0	418	S	Pleckstrin homology-like domain family B member 2	0.92254	1.62703e-07	97.915	GTPQPALRERKSSISSISGRDDLMDYHRRQR	KS(0.107)S(0.893)IS(0.02)S(0.923)IS(0.058)GRDDLMDYHR	6	3	-0.67362	0.161178	NA	0.386038	NA	0.210638	NA
PHLDB2	Q86SQ0	489	S	Pleckstrin homology-like domain family B member 2	1	0	379.26	EDVQKINKELEKLQLSDEESVFEEALMSPDT	LQLS(1)DEES(1)VFEEALMSPDTR	4	2	1.1421	-0.0400945	0.81118	0.029723	0.755275	0.105136	0.370471
PHLDB2	Q86SQ0	493	S	Pleckstrin homology-like domain family B member 2	1	6.17655e-72	221.06	KINKELEKLQLSDEESVFEEALMSPDTRYRC	LQLS(1)DEES(1)VFEEALMSPDTR	8	2	1.1421	-0.177733	0.422311	-0.544523	0.102118	-0.148502	0.376733
PHLDB2	Q86SQ0	204	S	Pleckstrin homology-like domain family B member 2	0.880057	2.36435e-05	66.729	GPPPISRSGAASMPSSPKQARKMSIQDSLAL	SGAAS(0.001)MPS(0.119)S(0.88)PK	9	2	0.34713	-0.0405104	0.769125	-0.0350762	0.729404	0.00245004	0.984932
PHLDB2	Q86SQ0	255	S	Pleckstrin homology-like domain family B member 2	0.999688	0.045097	41.876	KYSSSSLSHMGAYSRSLPRLYRATENQLTPL	S(1)LPRLYR	1	2	0.67418	-0.39102	NA	-0.149601	NA	0.305445	NA
PHLDB2	Q86SQ0	330	S	Pleckstrin homology-like domain family B member 2	0.914214	2.98507e-14	129.14	KTSASEGNPYVSSTLSVPASPRVARKMLLAS	TSASEGNPYVS(0.015)S(0.038)T(0.016)LS(0.914)VPAS(0.017)PR	15	3	0.98814	-0.0512646	NA	-0.0615109	NA	-0.0475173	NA
PHLDB2	Q86SQ0	334	S	Pleckstrin homology-like domain family B member 2	0.983721	8.44775e-91	227.05	SEGNPYVSSTLSVPASPRVARKMLLASTSSC	TSASEGNPYVSSTLS(0.016)VPAS(0.984)PR	19	3	-0.20001	-0.202168	0.315284	-0.0391576	0.684634	0.217881	0.292438
RIOK1	Q9BRS2	21	S	Serine/threonine-protein kinase RIO1	0.981213	1.59334e-31	184.03	LLMSRVVPGQFDDADSSDSENRDLKTVKEKD	VVPGQFDDADS(0.981)S(0.933)DS(0.086)ENRDLK	11	3	-0.54102	-0.0305506	0.837107	0.004541	0.949975	0.0111463	0.929723
RIOK1	Q9BRS2	22	S	Serine/threonine-protein kinase RIO1	0.932953	6.50938e-50	195.36	LMSRVVPGQFDDADSSDSENRDLKTVKEKDD	VVPGQFDDADS(0.981)S(0.933)DS(0.086)ENRDLK	12	3	-0.54102	-0.0974117	0.538	-0.0492679	0.461551	-0.0132265	0.914184
PPP2R5D	Q14738	598	S	Serine/threonine-protein phosphatase 2A 56 kDa regulatory subunit delta isoform	0.988651	0.02662	53.17	KALEAHKRAEEFLTASQEAL___________	RAEEFLT(0.011)AS(0.989)QEAL	9	2	-0.080612	1.5216	NA	1.93168	NA	0.421695	NA
PPP2R5D	Q14738	89	S	Serine/threonine-protein phosphatase 2A 56 kDa regulatory subunit delta isoform	0.840463	0.00213315	31.362	_______UKKERRQSSSRFNLSKNRELQKLP	QS(0.032)S(0.84)S(0.127)RFNLS(0.001)K	3	3	0.55209	0.00573311	0.969808	0.0201216	0.857308	0.0202779	0.88186
PPP2R5D	Q14738	573	S	Serine/threonine-protein phosphatase 2A 56 kDa regulatory subunit delta isoform	1	3.62395e-13	152.01	MLKDIKKEKVLLRRKSELPQDVYTIKALEAH	RKS(1)ELPQDVYTIK	3	2	1.2755	-0.0317702	0.813691	0.0721886	0.485346	0.156512	0.480666
YWHAQ;YWHAB;SFN;YWHAG;YWHAE;YWHAZ;YWHAH	P27348	45	S	14-3-3 protein theta;14-3-3 protein beta/alpha;14-3-3 protein beta/alpha, N-terminally processed;14-3-3 protein sigma;14-3-3 protein gamma;14-3-3 protein gamma, N-terminally processed;14-3-3 protein epsilon;14-3-3 protein zeta/delta;14-3-3 protein eta	0.999758	0.0102257	40.285	AGMDVELTVEERNLLSVAYKNVIGARRASWR;TELNEPLSNEDRNLLSVAYKNVVGARRSSWR;TELNEPLSNEERNLLSVAYKNVVGARRSSWR;TEQGAELSNEERNLLSVAYKNVVGARRSSWR;TEQGAELSNEERNLLSVAYKNVVGGRRSAWR;TEQGHELSNEERNLLSVAYKNVVGARRSSWR;VEKGEELSCEERNLLSVAYKNVVGGQRAAWR	NLLS(1)VAYK	4	2	-1.5487	0.00654197	0.973536	0.0826732	0.434153	0.218075	0.309455
CEP97	Q8IW35	308	S	Centrosomal protein of 97 kDa	0.999998	5.70434e-10	97.967	ILSKQRFHQRQLMNQSQNEELSPLVPVETRA	QLMNQS(1)QNEELSPLVPVETR	6	2	1.7179	-1.40801	NA	-0.875857	NA	0.529171	NA
PPIG	Q13427	397	S	Peptidyl-prolyl cis-trans isomerase G	1	0.00244654	45.129	KGDKSELNEIKENQRSPVRVKERKITDHRNV	ENQRS(1)PVRVK	5	3	1.1296	-0.829536	NA	-0.139522	NA	0.319965	NA
PPIG	Q13427	696	S	Peptidyl-prolyl cis-trans isomerase G	0.822835	0.00492251	39.806	KADRDQSPFSKIKQSSQDNELKSSMLKNKED	IKQS(0.177)S(0.823)QDNELK	5	2	2.2771	0.601566	0.023416	1.00061	0.0289597	0.401561	0.123438
PPIG	Q13427	687	S	Peptidyl-prolyl cis-trans isomerase G	0.999991	3.99335e-09	126.91	NSSNNSREKKADRDQSPFSKIKQSSQDNELK	KADRDQS(1)PFSK	7	3	0.78461	-0.127363	0.477696	-0.151568	0.36481	0.0100801	0.930658
MAP1A	P78559	667	S	Microtubule-associated protein 1A;MAP1A heavy chain;MAP1 light chain LC2	1	0	408.63	VIEKAELEEMEEVHPSDEEEEDATKAEGFYQ	AELEEMEEVHPS(1)DEEEEDATKAEGFYQK	12	3	-0.022273	0.377923	0.0175043	0.15037	0.070394	-0.21811	0.0667404
MAP1A	P78559	1761	S	Microtubule-associated protein 1A;MAP1A heavy chain;MAP1 light chain LC2	0.766744	1.53406e-21	133.69	ATRSPWASDFKDFQESSPQKGLEVERWLAES	SPWASDFKDFQES(0.767)S(0.233)PQK	13	3	-0.0030881	0.285483	0.503633	-0.0893378	0.784224	-0.360469	0.0598286
MAP1A	P78559	1762	S	Microtubule-associated protein 1A;MAP1A heavy chain;MAP1 light chain LC2	0.995357	2.46647e-27	177.8	TRSPWASDFKDFQESSPQKGLEVERWLAESP	SPWASDFKDFQES(0.005)S(0.995)PQK	14	2	0.15147	-0.0151994	0.966971	-0.0450532	0.620813	-0.0241026	0.937609
MAP1A	P78559	612	S	Microtubule-associated protein 1A;MAP1A heavy chain;MAP1 light chain LC2	1	4.77332e-165	296	PEVPEEQGSKDRGLDSGAETEEEKDTWEEKK	GLDS(1)GAET(1)EEEKDTWEEKK	4	3	0.34285	0.368237	0.0411585	0.195045	0.0618524	-0.150977	0.224565
MAP1A	P78559	1203	S	Microtubule-associated protein 1A;MAP1A heavy chain;MAP1 light chain LC2	0.928513	1.34695e-67	184.19	EVSPEDTQSLSLSEESPSKETSLDVSSKQLS	DRWPEVSPEDTQSLSLSEES(0.929)PS(0.071)KETSLDVSSK	20	3	0.047181	0.300696	0.0813308	0.013424	0.919664	-0.265859	0.103125
MAP1A	P78559	1069	S	Microtubule-associated protein 1A;MAP1A heavy chain;MAP1 light chain LC2	1	1.2347e-43	126.57	EEGTLEKEEKVPPPRSPQAQEAPVNIDEGLT	VPPPRS(1)PQAQEAPVNIDEGLTGCTIQLLPAQDK	6	3	1.7222	0.165138	0.241789	0.0486253	0.665833	-0.163641	0.17199
MAP1A	P78559	644	S	Microtubule-associated protein 1A;MAP1A heavy chain;MAP1 light chain LC2	1	1.05298e-06	98.95	REAERLPDRTEAREESEPEVKEDVIEKAELE	EES(1)EPEVKEDVIEK	3	2	1.8815	2.6819	0.0109592	3.49182	0.00175997	0.817978	0.0201756
MAP1A	P78559	1675	S	Microtubule-associated protein 1A;MAP1A heavy chain;MAP1 light chain LC2	0.982488	1.49297e-61	222.51	PAGEQKELAPAWEDTSPEQDNRYWRGREDVA	ELAPAWEDT(0.018)S(0.982)PEQDNRYWR	10	3	-0.2125	0.504645	0.0269368	0.308885	0.0120555	-0.163822	0.371478
MAP1A	P78559	2019	S	Microtubule-associated protein 1A;MAP1A heavy chain;MAP1 light chain LC2	0.830292	0.00314591	39.264	EAAAGRNTSAEKELSSPISPKSLQSDTPTFS	ELS(0.17)S(0.83)PIS(0.999)PK	4	2	0.34186	0.0635345	0.652539	0.046886	0.629316	-0.0472384	0.720046
MAP1A	P78559	2022	S	Microtubule-associated protein 1A;MAP1A heavy chain;MAP1 light chain LC2	0.9994	0.0020524	36.933	AGRNTSAEKELSSPISPKSLQSDTPTFSYAA	ELS(0.677)S(0.324)PIS(0.999)PK	7	2	-0.010871	0.139634	0.507915	-0.180418	0.124509	-0.296952	0.115946
MAP1A	P78559	526	S	Microtubule-associated protein 1A;MAP1A heavy chain;MAP1 light chain LC2	1	5.47365e-35	177.73	TVPLPTISGHRELVLSSPEDLTQDFEEMKRE	ELVLS(1)S(1)PEDLTQDFEEMKREER	5	3	0.080222	0.199171	0.232503	0.0357065	0.703965	-0.203884	0.194835
MAP1A	P78559	527	S	Microtubule-associated protein 1A;MAP1A heavy chain;MAP1 light chain LC2	0.999999	5.47365e-35	177.73	VPLPTISGHRELVLSSPEDLTQDFEEMKREE	ELVLS(1)S(1)PEDLTQDFEEMKREER	6	3	0.080222	0.199171	0.232503	0.0357065	0.703965	-0.203884	0.194835
MAP1A	P78559	605	S	Microtubule-associated protein 1A;MAP1A heavy chain;MAP1 light chain LC2	1	0.000289374	66.666	MKEKELVPEVPEEQGSKDRGLDSGAETEEEK	ELVPEVPEEQGS(1)K	12	2	0.10414	0.180403	NA	-0.140937	NA	-0.255994	NA
MAP1A	P78559	2449	S	Microtubule-associated protein 1A;MAP1A heavy chain;MAP1 light chain LC2	0.997505	2.33737e-26	130.52	PQGCATEPRPHRGELSPSFLNPPLPPSIDDR	GELS(0.998)PS(0.002)FLNPPLPPSIDDRDLSTEEVR	4	3	-1.3331	0.223497	0.169289	0.00211172	0.973093	-0.23347	0.111929
MAP1A	P78559	1654	S	Microtubule-associated protein 1A;MAP1A heavy chain;MAP1 light chain LC2	0.987813	1.05701e-128	280.17	KYWRGQDVVQEWQETSPTREEPAGEQKELAP	GQDVVQEWQET(0.011)S(0.988)PT(0.001)REEPAGEQK	12	2	-0.016059	0.390006	0.0495418	0.0899665	0.409432	-0.254511	0.0755293
MAP1A	P78559	1797	S	Microtubule-associated protein 1A;MAP1A heavy chain;MAP1 light chain LC2	1	2.39797e-69	191.9	PEEEDKLTRSPFEIISPPASPPEMVGQRVPS	SPFEIIS(1)PPAS(1)PPEMVGQRVPSAPGQESPIPDPK	7	3	0.2483	0.182956	0.20993	0.233473	0.137938	0.0453889	0.719656
MAP1A	P78559	1801	S	Microtubule-associated protein 1A;MAP1A heavy chain;MAP1 light chain LC2	1	2.39797e-69	191.9	DKLTRSPFEIISPPASPPEMVGQRVPSAPGQ	SPFEIIS(1)PPAS(1)PPEMVGQRVPSAPGQESPIPDPK	11	3	-0.37513	0.182956	0.20993	0.233473	0.137938	0.0453889	0.719656
MAP1A	P78559	1818	S	Microtubule-associated protein 1A;MAP1A heavy chain;MAP1 light chain LC2	1	2.19031e-21	142.69	PEMVGQRVPSAPGQESPIPDPKLMPHMKNEP	VPSAPGQES(1)PIPDPK	9	2	-0.28548	-0.00536012	0.97437	-0.108854	0.370586	-0.12038	0.267073
MAP1A	P78559	996	S	Microtubule-associated protein 1A;MAP1A heavy chain;MAP1 light chain LC2	1	1.99551e-25	130.18	EERCLSPDDSTVKMASPPPSGPPSATHTPFH	MAS(1)PPPSGPPSATHTPFHQSPVEEK	3	4	-0.34028	0.321003	0.0975055	0.526778	0.190804	0.222899	0.408868
MAP1A	P78559	1600	S	Microtubule-associated protein 1A;MAP1A heavy chain;MAP1 light chain LC2	1	1.97097e-08	120.33	VQEDKTRKPKMLEEKSPEKVKAMEEKLEALL	MLEEKS(1)PEKVK	6	3	-0.71624	0.292639	0.0512442	0.0198103	0.760492	-0.296102	0.0675183
MAP1A	P78559	1218	S	Microtubule-associated protein 1A;MAP1A heavy chain;MAP1 light chain LC2	1	2.43863e-67	199.45	SPSKETSLDVSSKQLSPESLGTLQFGELNLG	QLS(1)PESLGTLQFGELNLGK	3	2	-0.44496	0.353426	0.076348	0.223488	0.0389634	-0.113203	0.352162
[truncated: 8,280 more rows]
