# Supplementary material for: Substrate spectrum of PPM1D in the cellular response to DNA double-strand breaks
Source: iScience. 2022 Aug 9;25(9):104892. doi: 10.1016/j.isci.2022.104892 (PMC9436757; doi:10.1016/j.isci.2022.104892)
Supplement: Table S2. Phosphorylation sites on proteins annotated with the GO terms RNA binding and DNA repair highlighted in Figure 1B, related to Figure 1 [file mmc3.xlsx]

## Sheet: Table S2
names	Protein	Position	Sequence.window	RNAbinding	DNArepair	log2FC(Eto/DMSO)	pval(Eto/DMSO)
HNRNPUL1	Q9BUJ2	512	RKKRNYILDQTNVYGSAQRRKMRPFEGFQRK	TRUE	FALSE	0.981544	0.00694825
HLTF	Q14527	400	PKRRKTAVQYIESSDSEEIETSELPQKMKGK	TRUE	FALSE	0.619306	0.0187104
CDK11B	P21127	283	EKMEERDLLSDLQDISDSERKTSSAESSSAE	TRUE	FALSE	0.753638	0.0366998
NUDT5	Q9UKK9	3	_____________MESQEPTESSQNGKQYII	TRUE	FALSE	2.38853	0.00359664
PMS2	P54278	603	SDICQKLVNTQDMSASQVDVAVKINKKVVPL	FALSE	TRUE	2.00386	0.000253152
MTDH	Q86UE4	457	SKKKKKKKKKQGEDNSTAQDTEELEKEIRED	TRUE	FALSE	0.616106	0.0440619
CHEK1	O14757	467	KRHFLKIKGKLIDIVSSQKIWLPAT______	FALSE	TRUE	2.35908	0.00426521
TCOF1	Q13428	1410	ASGDVKEKKGKGSLGSQGAKDEPEEELQKGM	TRUE	FALSE	1.62726	0.00172146
PPIG	Q13427	696	KADRDQSPFSKIKQSSQDNELKSSMLKNKED	TRUE	FALSE	0.601566	0.023416
RBM6	P78332	360	QGVAFEHESPADFQNSQSPVQDQDKSQLSGR	TRUE	FALSE	1.58626	0.000294812
MSH2	P43246	860	KQKALELEEFQYIGESQGYDIMEPAAKKCYL	FALSE	TRUE	1.3878	0.00847968
BCLAF1	Q9NYF8	183	KAEGEPQEESPLKSKSQEEPKDTFEHDPSES	TRUE	FALSE	1.26906	0.000310488
RAD51AP1	Q96B01	120	LSVKELPTVTTNVQNSQDKSIEKHGSSKIET	TRUE	TRUE	1.86385	0.0320006
RBBP8	Q99708	347	ATSSIKSGLDLNTSLSPSLLQPGKKKHLKTL	FALSE	TRUE	0.98184	0.00347357
SMC1A	Q14683	957	LSKGTMDDISQEEGSSQGEDSVSGSQRISSI	TRUE	TRUE	2.28269	0.000233121
SMC1A	Q14683	966	SQEEGSSQGEDSVSGSQRISSIYAREALIEI	TRUE	TRUE	2.31132	0.000111713
SMC1A	Q14683	358	VEKARQEFEERMEEESQSQGRDLTLEENQVK	TRUE	TRUE	3.10543	0.00162365
SMC1A	Q14683	360	KARQEFEERMEEESQSQGRDLTLEENQVKKY	TRUE	TRUE	2.65865	0.000437143
CHEK2	O96017	379	IKITDFGHSKILGETSLMRTLCGTPTYLAPE	FALSE	TRUE	2.97056	3.1968e-05
BRIP1	J3QSE8	930	KYSTSPYLLEAASHLSPENFVEDEAKICVQE	FALSE	TRUE	0.757567	0.00284904
HTATSF1	O43719	714	DDDSNEKLFDEEEDSSEKLFDDSDERGTLGG	TRUE	FALSE	0.79626	0.00256258
NBN	O60934	509	QPATPSLWKNKEQHLSENEPVDTNSDNNLFT	FALSE	TRUE	1.33566	0.00425023
NBN	O60934	518	NKEQHLSENEPVDTNSDNNLFTDTDLKSIVK	FALSE	TRUE	1.94706	0.000223955
NBN	O60934	397	KEIKVSKMEQKFRMLSQDAPTVKESCKTSSN	FALSE	TRUE	2.27311	0.00145065
NBN	O60934	615	NDTFSDEAVPESSKISQENEIGKKRELKEDS	FALSE	TRUE	1.48911	0.0015847
NBN	O60934	58	RNHAVLTANFSVTNLSQTDEIPVLTLKDNSK	FALSE	TRUE	1.08639	0.00510717
NBN	O60934	343	HPSTGLKTTTPGPSLSQGVSVDEKLMPSAPV	FALSE	TRUE	1.9489	7.69138e-05
NPM3	O75607	13	___MAAGTAAALAFLSQESRTRAGGVGGLRV	TRUE	FALSE	1.51717	0.000437993
WDHD1	O75717	367	GIINDDEDDEDLMMASGRPRQRSHILEDDEN	FALSE	TRUE	1.41445	0.00922494
USP1	O94782	42	FFQKKETKRALDFTDSQENEEKASEYRASEI	FALSE	TRUE	2.52632	0.000440803
ZRANB2	O95218-2	310	SGDRKKRRTRSRSPESQVIGENTKQP_____	TRUE	FALSE	1.04578	0.0145506
TOP1	P11387	10	______MSGDHLHNDSQIEADFRLNDSHKHK	TRUE	FALSE	1.15334	0.00942153
TPR	P12270	2034	EESMGGGEGNHRAADSQNSGEGNTGAAESSF	TRUE	FALSE	2.49789	0.00273949
HMGA1	P17096	44	PRKQPPVSPGTALVGSQKEPSEVPTPKRPRG	FALSE	TRUE	2.46728	6.88178e-05
SON	P18583	2009	TPSRRRRSRSVVRRRSFSISPVRLRRSRTPL	TRUE	FALSE	0.628419	0.0192006
SON	P18583	2011	SRRRRSRSVVRRRSFSISPVRLRRSRTPLRR	TRUE	FALSE	0.628419	0.0192006
SON	P18583	2013	RRRSRSVVRRRSFSISPVRLRRSRTPLRRRF	TRUE	FALSE	0.628419	0.0192006
NCL	P19338	619	RETGSSKGFGFVDFNSEEDAKAAKEAMEDGE	TRUE	FALSE	1.78428	6.02067e-05
NCL	P19338	580	NARSQPSKTLFVKGLSEDTTEETLKESFDGS	TRUE	FALSE	0.676239	0.0051544
MCM3	P25205	728	TEEEMPQVHTPKTADSQETKESQKVELSESR	FALSE	TRUE	3.54574	0.0003986
MCM3	P25205	734	QVHTPKTADSQETKESQKVELSESRLKAFKV	FALSE	TRUE	2.86481	6.65418e-05
DNMT1	P26358	394	QMLTNEKLSIFDANESGFESYEALPQHKLTC	TRUE	FALSE	1.56625	0.00869663
RFC1	P35251	190	QRSNKKMVASKRKELSQNTDESGLNDEAIAK	FALSE	TRUE	2.10086	0.000126079
BRCA1	P38398	1524	YMHSCSGSLQNRNYPSQEELIKVVDVEEQQL	TRUE	TRUE	0.923559	0.000843627
BRCA1	P38398	1542	ELIKVVDVEEQQLEESGPHDLTETSYLPRQD	TRUE	TRUE	1.23418	0.000879791
MCM2	P49736	5	___________MAESSESFTMASSPAQRRRG	FALSE	TRUE	0.999122	0.0161748
MCM2	P49736	108	EGLALDDEDVEELTASQREAAERAMRQRDRE	FALSE	TRUE	1.27925	0.000528214
MCM2	P49736	170	ERATEDGEEDEEMIESIENLEDLKGHSVREW	FALSE	TRUE	1.29063	0.000795578
RANBP2	P49792	2276	GESTTGFNFSFKSALSPSKSPAKLNQSGTSV	TRUE	FALSE	0.950506	0.00636016
RANBP2	P49792	2280	TGFNFSFKSALSPSKSPAKLNQSGTSVGTDE	TRUE	FALSE	0.950506	0.00636016
MSH6	P52701	668	VMLPQVLKGMTSESDSIGLTPGEKSELALSA	FALSE	TRUE	2.53485	0.00138017
PSMD4	P55036	266	EGERDSDDALLKMTISQQEFGRTGLPDLSSM;TGTEDSDDALLKMTISQQEFGRTGLPDLSSM	TRUE	FALSE	1.51463	0.0261814
PSMD4	P55036	361	DPNNEAIRNAMGSLASQATKDGKKDKKEEDK	TRUE	FALSE	1.89235	0.00453833
VCP	P55072	3	_____________MASGADSKGDDLSTAILK	TRUE	TRUE	0.72833	0.00422951
PRKDC	P78527	3205	LSKIEEKLTPLPEDNSMNVDQDGDPSDRMEV	TRUE	TRUE	3.25504	1.53355e-05
TP53BP1	Q12888	1068	PPTTPIRGNLLHFPSSQGEEEKEKLEGDHTI	FALSE	TRUE	2.0084	0.00246264
TP53BP1	Q12888	1216	GSGEKPVSAPGDDTESLHSQGEEEFDMPQPP	FALSE	TRUE	0.702603	0.0181071
TP53BP1	Q12888	1219	EKPVSAPGDDTESLHSQGEEEFDMPQPPHGH	FALSE	TRUE	0.708829	0.0180293
TP53BP1	Q12888	1104	PMKPISPVKDPVSPASQKMVIQGPSSPQGEA	FALSE	TRUE	2.07243	0.000169134
TP53BP1	Q12888	831	LKSGTAETEPVEQDSSQPSLPLVRADDPLRL	FALSE	TRUE	1.2903	0.00109446
TP53BP1	Q12888	809	IEPCAENRLDTKEEKSVEYEGDLKSGTAETE	FALSE	TRUE	0.750039	0.0116646
ILF3	Q12906	190	VVREEMEKVLAGETLSVNDPPDVLDRQKCLA	TRUE	FALSE	1.75794	0.000124173
TRIM28	Q13263	501	PRVSLERLDLDLTADSQPPVFKVFPGSTTED	TRUE	TRUE	1.23938	0.013416
TRIM28	Q13263	437	PMAPPRAPGPLSKQGSGSSQPMEVQEGYGFG	TRUE	TRUE	0.703999	0.0213417
TRIM28	Q13263	439	APPRAPGPLSKQGSGSSQPMEVQEGYGFGSG	TRUE	TRUE	2.91479	0.000425591
TRIM28	Q13263	440	PPRAPGPLSKQGSGSSQPMEVQEGYGFGSGD	TRUE	TRUE	1.90204	0.00936874
ATM	Q13315	2996	HPTLNADDQECKRNLSDIDQSFNKVAERVLM	FALSE	TRUE	2.68701	0.00050193
ATM	Q13315	1981	SMDDQEKRSLAFEEGSQSTTISSLSEKSKEE	FALSE	TRUE	1.48199	0.0373891
ATM	Q13315	367	ICHQVFNEDTRSLEISQSYTTTQRESSDYSV	FALSE	TRUE	2.84867	0.00225118
ATM	Q13315	1891	HFSQTSRSTTPANLDSESEHFFRCCLDKKSQ	FALSE	TRUE	2.75058	0.00143416
SNW1	Q13573	14	__MALTSFLPAPTQLSQDQLEAEEKARSQRS	TRUE	FALSE	2.74179	6.0121e-05
MCM6	Q14566	762	ELVNWYLKEIESEIDSEEELINKKRIIEKVI	FALSE	TRUE	2.41018	0.00148827
MCM6	Q14566	13	___MDLAAAAEPGAGSQHLEVRDEVAEKCQK	FALSE	TRUE	2.38704	5.12571e-05
PLEC	Q15149	4392	AGGFRSRSSSVGSSSSYPISPAVSRTQLASW	TRUE	FALSE	0.733515	0.0123906
NUFIP2	Q7Z417	629	FLSKDYEIESQNPLASPTNTLLGSAKEQRYQ	TRUE	FALSE	0.819381	0.00246419
NUFIP2	Q7Z417	572	EHPVFPKAYELEKRTSPQVLGSILKSGTTSE	TRUE	FALSE	0.620862	0.00599757
HUWE1	Q7Z6Z7	1368	LTHPPPIMGGVVRDLSMSEEDQMMRAIAMSL	TRUE	TRUE	0.605132	0.00540914
HUWE1	Q7Z6Z7	3760	KQTGRLGSSGLGSASSIQAAVRQLEAEADAI	TRUE	TRUE	0.690987	0.0179456
PABPN1	Q86U42	95	PPGAPGPGPGSGAPGSQEEEEEPGLVEGDPG	TRUE	FALSE	2.07278	0.000238904
BOD1L1	Q8NFC6	1710	TEIRAGSISSEEVDGSQGNMMRMGPKKETEG	FALSE	TRUE	2.91824	2.30975e-05
SNIP1	Q8TAD8	202	REHRQRNDVGGGGSESQELVPRPGGNNKEKE	TRUE	FALSE	1.78182	0.000295459
TOPBP1	Q92547	492	FAPSEKHEQADEDLLSQYENGSSTVVEAKTS	FALSE	TRUE	1.76806	0.00126939
TOPBP1	Q92547	1504	AISFIQNNKELGTGLSQKRKAPTEKNKIKRP	FALSE	TRUE	1.90191	0.000142773
TOPBP1	Q92547	888	LALANSSRNAVALSASPQLKEAQSEKEEAPK	FALSE	TRUE	0.855135	0.00079131
UIMC1	Q96RL1	101	ALALKMSEQEAREVNSQEEEEEELLRKAIAE	FALSE	TRUE	1.95995	0.000113414
FANCD2	Q9BXW9	126	RNCLLSCERLQDEEASMGASYSKSLIKLLLG	FALSE	TRUE	1.81849	0.0012534
TNKS1BP1	Q9C0C2	1073	GGHQERQQAGAQGPGSADLEDGEMGKRGWVG	FALSE	TRUE	0.680602	0.0326942
DDX47	Q9H0S4	14	__MAAPEEHDSPTEASQPIVEEEETKTFKDL	TRUE	FALSE	2.24542	0.0120634
NUCKS1	Q9H1E3	30	QFQESDDADEDYGRDSGPPTKKIRSSPREAK	TRUE	TRUE	1.2997	0.00022489
NUCKS1	Q9H1E3	54	SSPREAKNKRRSGKNSQEDSEDSEDKDVKTK	TRUE	TRUE	1.04782	0.0184376
PNN	Q9H307	381	MEEETEVRESEKQQDSQPEEVMDVLEMVENV	TRUE	FALSE	2.3396	2.40121e-05
SMARCAD1	Q9H4L7	132	KDTVIIVSEPSEDEESQGLPTMARRNDDISE	FALSE	TRUE	0.835848	0.0123946
SMARCAD1	Q9H4L7	152	TMARRNDDISELEDLSELEDLKDAKLQTLKE	FALSE	TRUE	1.41479	0.000137827
PHAX	Q9H814	368	TFASDTNEALASLDESQEGHAEAKLEAEEAI	TRUE	FALSE	1.60698	0.00104174
CLSPN	Q9HAW4	950	ENMEELLNLCSGKFTSQDASTPASSELNKQE	FALSE	TRUE	1.84253	0.0111472
CLSPN	Q9HAW4	1156	KNIDDASQMDLFHRDSDDDQTEEQLDESEAR	FALSE	TRUE	0.665215	0.01586
XAB2	Q9HCS7	315	AQFEESMIAAKMETASELGREEEDDVDLELR	FALSE	TRUE	3.86422	0.015499
FANCI	Q9NVI1	1121	LKGQVSQETLSEEASSQATLPNQPVEKAIIM	FALSE	TRUE	1.67672	0.00179369
ACIN1	Q9UKV3	243	SSRVRQARAAKLSEGSQPAEEEEDQETPSRN	TRUE	FALSE	1.71842	0.000172638
SRRM2	Q9UQ35	1233	SSPETKEQNSALPTSSQDEELMEVVEKSEEP	TRUE	FALSE	1.38054	0.0121913
GINS2	Q9Y248	182	MYKLRTNLQPLESTQSQDF____________	FALSE	TRUE	2.5831	1.94509e-05
THRAP3	Q9Y2W1	211	NQGDEAKEQTFSGGTSQDTKASESSKPWPDA	TRUE	FALSE	2.42124	0.0204879
THRAP3	Q9Y2W1	377	QKQTNTDKEKIKEKGSFSDTGLGDGKMKSDS	TRUE	FALSE	0.643844	0.034837
NOC2L	Q9Y3T9	49	NSPQAETREAREAARSPDKPGGSPSASRRKG	TRUE	FALSE	0.58807	0.0236572
NOC2L	Q9Y3T9	56	REAREAARSPDKPGGSPSASRRKGRASEHKD	TRUE	FALSE	0.58807	0.0236572
MTCL1	Q9Y4B5	1385	PEEEENHKGNLQRAVSVSSMSEFQRLMDISP	TRUE	FALSE	1.3703	0.00738116
PUM2	Q8TB72	175	GLPNGMDADCKDFNRTPGSRQASPTEVVERL	TRUE	FALSE	1.01945	0.0209066
PMS2	P54278	597	EEILSSSDICQKLVNTQDMSASQVDVAVKIN	FALSE	TRUE	2.68691	0.00803974
PRRC2C	Q9Y520	1265	DFEVVPKRRRQRGSETDTDSEIHESASDKDS	TRUE	FALSE	1.33867	0.00284055
PRRC2C	Q9Y520	1267	EVVPKRRRQRGSETDTDSEIHESASDKDSLS	TRUE	FALSE	1.33867	0.00284055
WDHD1	O75717	826	KLSELAVEKAAELTATQVEEEEEEEDFRKKL	FALSE	TRUE	3.19913	0.000440268
RANBP2	P49792	779	KNGSLRNADSEIKHSTPSPTRYSLSPSKSYK	TRUE	FALSE	1.28694	0.00297914
EFTUD2	Q15029	86	EVYGPEVETIVQEEDTQPLTEPIIKPVKTKK	TRUE	FALSE	0.993852	0.00628491
RAD50	Q92878	690	DENQSCCPVCQRVFQTEAELQEVISDLQSKL	FALSE	TRUE	0.883454	0.0277937
SRRM2	Q9UQ35	1472	HSLSGSSPGMKDIPRTPSRGRSECDSSPEPK	TRUE	FALSE	0.587496	0.0302146
GINS2	Q9Y248	180	NHMYKLRTNLQPLESTQSQDF__________	FALSE	TRUE	1.75676	0.000175671
