# Supplementary material for: Substrate spectrum of PPM1D in the cellular response to DNA double-strand breaks
Source: iScience. 2022 Aug 9;25(9):104892. doi: 10.1016/j.isci.2022.104892 (PMC9436757; doi:10.1016/j.isci.2022.104892)
Supplement: Table S3. Etoposide-induced and PPM1D-dependent phosphorylation sites with sequence motifs, related to Figure 2 [file mmc4.xlsx]

## Sheet: Table S3
names	Protein	Position	Sequence.window
NUMA1	Q14980	395	NEILQGKLSQLEEHLSQLQDNPPQEKGEVLG
SLC4A1AP	Q9BWU0	709	TDLTHFKETQTHENMSQLSEEEQNKDYQDCS
NOL4L	Q96MY1	295	TRKAAKRMRLEIYQSSQDEPIALDKQHSRDS
POLR3E	Q9NVU0	162	AKHREREAANEAGDSSQDEAEDDVKQITVRF
NUDT5	Q9UKK9	3	_____________MESQEPTESSQNGKQYII
ZNF8	Q9H6Z4	359	ANRENAAAESGSESSSQEATPEKESLAESAA
MAP1A	P78559	644	REAERLPDRTEAREESEPEVKEDVIEKAELE
CCDC82	Q8N4S0	131	IKHRNIDLQDQEKHLSQEDNDLNKQTGQIIE
ZHX3	Q9H4I2	680	KKVNAEETKKAEENASQEEEEAAEDEGGEED
CHEK2	O96017	379	IKITDFGHSKILGETSLMRTLCGTPTYLAPE
ARID1A	O14497	1184	PHSQIPPLPGMSRSNSVGIQDAFNDGSDSTF
MCM3AP	O60318	527	KPFSLKEKKPGDGEVSPSTEDAPFQHSPLGK
PAGE1	O75459	105	EQMKLPAEGPEPEADSQEQVHPKTGCERGDG
USP1	O94782	42	FFQKKETKRALDFTDSQENEEKASEYRASEI
UBE4B	O95155	118	SQSMDIDGVSCEKSMSQVDVDSGIENMEVDE
TOP1	P11387	10	______MSGDHLHNDSQIEADFRLNDSHKHK
POU2F1	P14859-5	8	________MADGGAASQDESSAAAAAAADSR
MCM3	P25205	734	QVHTPKTADSQETKESQKVELSESRLKAFKV
NASP	P49321	421	DGSGLEEKVRAKLVPSQEETKLSVEESEAAG
FKBP5	Q13451	445	GKKTSEGVTNEKGTDSQAMEEEKPEGHV___
EIF4EBP1	Q13541	112	HLRNSPEDKRAGGEESQFEMDI_________
TAF11	Q15544	60	DVDLKEAAAEEGELESQDVSDLTTVEREDSS
HP1BP3	Q5SSJ5	6	__________MATDTSQGELVHPKALPLIVG
MYSM1	Q5VVJ2	267	SKMHETNQGEFITSDSQEALFSKSSRGCLQN
PABPN1	Q86U42	95	PPGAPGPGPGSGAPGSQEEEEEPGLVEGDPG
SSH3	Q8TE77	518	EPEGGGEEKVVGMEESQAAPKEEPGPRPRIN
STYX	Q8WUJ0	193	LTIQMMSPLQIERSLSVHSGTTGSLKRTHEE
CREBBP	Q92793	1030	GEPRSEMMEEDLQGASQVKEETDIAEQKSEP
UIMC1	Q96RL1	101	ALALKMSEQEAREVNSQEEEEEELLRKAIAE
DDX47	Q9H0S4	14	__MAAPEEHDSPTEASQPIVEEEETKTFKDL
NUCKS1	Q9H1E3	54	SSPREAKNKRRSGKNSQEDSEDSEDKDVKTK
PHAX	Q9H814	368	TFASDTNEALASLDESQEGHAEAKLEAEEAI
ACIN1	Q9UKV3	243	SSRVRQARAAKLSEGSQPAEEEEDQETPSRN
UBQLN1	Q9UMX0	13	___MAESGESGGPPGSQDSAAGAEGAGAPAA
MAGED2	Q9UNF1	265	ARRGKARRRAAKLQSSQEPEAPPPRDVALLQ
MAGED2	Q9UNF1	162	QAPADEPEPESAAAQSQENQDTRPKVKAKKA
COPS3	Q9UNS2	410	QEITVNPQFVQKSMGSQEDDSGNKPSSYS__
SRRM2	Q9UQ35	1233	SSPETKEQNSALPTSSQDEELMEVVEKSEEP
ZNF281	Q9Y2X9	807	KEQKNLESSTGFQIPSQELASQIDPQKDIEP
ZNF711	Q9Y462	230	LEHMGNTPLKIGSDGSQEDAKEDGFGSEVIK
