# Supplementary material for: Substrate spectrum of PPM1D in the cellular response to DNA double-strand breaks
Source: iScience. 2022 Aug 9;25(9):104892. doi: 10.1016/j.isci.2022.104892 (PMC9436757; doi:10.1016/j.isci.2022.104892)
Supplement: Table S4. Phosphorylation sites quantified from HCT116 cells after treatment with etoposide and PPM1Di, related to Figure 5 [file mmc5.xlsx]

## Sheet: Table S4
Gene.names	Protein	Position	Amino.acid	Protein.names	Localization.prob	PEP	Delta.score	Sequence.window	Phospho..STY..Probabilities	Position.in.peptide	Charge	Mass.error..ppm.	log2FC(Eto/DMSO)	pval(Eto/DMSO)	log2FC(Eto+PPM1Di/DMSO)	pval(Eto+PPM1Di/DMSO)	log2FC(Eto+PPM1Di/Eto)	pval(Eto+PPM1Di/Eto)
SERPINB6	A0A2R8Y6A7	97	S	Serpin B6	0.999612	2.14e-08	111.59	TWVAEKTEGKIAELLSPGSVDPLTRLVLVNA	IAELLS(1)PGSVDPLTR	6	2	0.96759	-1.01917	0.0103142	-0.938819	0.0148789	0.0721495	0.415754
HDLBP	Q00341	645	S	Vigilin	0.999997	0.000153491	63.491	TGKRANCEAARSRILSIQKDLANIAEVEVSI	ILS(1)IQKDLANIAEVEVSIPAK	3	3	0.82664	0.282855	NA	0.706199	NA	0.338111	NA
HDLBP	Q00341	31	S	Vigilin	1	3.92e-182	278.85	RSGLVPQQIKVATLNSEEESDPPTYKDAFPP	VATLNS(1)EEESDPPTYK	6	2	0.2608	-0.156978	0.152623	-0.187676	0.090295	-0.0129117	0.872479
EHD1	A0A024R571	470	S	EH domain-containing protein 1	1	3.79e-163	303.08	VGKDKPTYDEIFYTLSPVNGKITGANAKKEM	DKPTYDEIFYTLS(1)PVNGK	13	2	-0.13698	0.0689225	0.438616	-0.456414	0.0156807	-0.630012	0.00276679
PSMA2	A0A024RA52	7	S	Proteasome subunit alpha type;Proteasome subunit alpha type-2	0.99941	9.4e-17	148.22	_________MAERGYSFSLTTFSPSGKLVQI	GYS(0.999)FS(0.001)LTTFSPSGK	3	2	-1.0479	0.0197739	0.836897	0.00474812	0.967028	0.10727	0.361353
PSMA2	A0A024RA52	14	S	Proteasome subunit alpha type;Proteasome subunit alpha type-2	0.983623	2.46e-47	184.62	__MAERGYSFSLTTFSPSGKLVQIEYALAAV	GYSFSLTTFS(0.984)PS(0.016)GK	10	2	-1.0482	-0.457387	0.00656833	-0.0608709	0.720953	0.222546	0.0517392
BAG6;BAT3	P46379-3	1111	S	Large proline-rich protein BAG6	0.999611	1.31e-17	126.36	AVSRAAKAAGARPLTSPESLSRDLEAPEVQE	PLTS(1)PESLSR	4	2	0.043347	-0.320961	0.0281694	-0.368113	0.0100096	-0.0394445	0.632741
BAG6;BAT3	P46379-3	113	S	Large proline-rich protein BAG6	0.999806	9.37e-302	306.93	ASSGTGSASATHGGGSPPGTRGPGASVHDRN	APPQTHLPSGASSGTGSASATHGGGS(1)PPGTRGPGASVHDR	26	4	-0.071787	-0.315752	0.0354721	-0.19411	0.15451	0.11452	0.217014
BAG6;BAT3	P46379-3	994	S	Large proline-rich protein BAG6	1	7.43e-37	161.68	PLPEEPMEVQGAERASPEPQRENASPAPGTT	VGDPPQPLPEEPMEVQGAERAS(1)PEPQR	22	3	1.0648	-0.359542	0.0513646	-0.363441	0.0410728	-0.0136478	0.86313
BAG6;BAT3	P46379-3	1003	S	Large proline-rich protein BAG6	1	1.88e-98	220.92	QGAERASPEPQRENASPAPGTTAEEAMSRGP	ENAS(1)PAPGTTAEEAMSR	4	2	-0.53956	0.072692	0.451298	-0.0364297	0.720209	-0.00785143	0.927657
BAG6;BAT3	P46379-3	1147	S	Large proline-rich protein BAG6	1	1.19e-85	208.79	LRSDIQKRLQEDPNYSPQRFPNAQRAFADDP	LQEDPNYS(1)PQRFPNAQR	8	2	-0.36085	0.856051	0.0945406	-0.055858	0.49165	-0.456255	0.119847
LOC113230	A0A044PY82	233	S	Uncharacterized protein LOC113230	1	1.42e-09	118.79	QAALARPAVPEPRARSPPQPLGELKRFFEAA	ARS(1)PPQPLGELKR	3	3	0.023738	-0.390972	0.00828468	-0.394831	0.00571572	-0.016834	0.861479
VGLL4	A0A075B6E4	274	S	Transcription cofactor vestigial-like protein 4	0.983859	4.78e-123	248.26	ASSSPESASRRGQPASPSAHMVSHSHSPSVV	RGQPAS(0.984)PS(0.016)AHMVSHSHSPSVVS	6	3	-0.95289	-0.441534	0.0441317	-0.315941	0.086596	0.138876	0.188729
VGLL4	A0A075B6E4	276	S	Transcription cofactor vestigial-like protein 4	0.928647	3.89e-12	125.73	SSPESASRRGQPASPSAHMVSHSHSPSVVS_	RGQPAS(0.071)PS(0.929)AHMVSHSHSPSVVS	8	3	-3.6397	-0.360805	0.0719198	-0.50289	0.0306458	-0.132124	0.374344
VGLL4	A0A075B6E4	149	S	Transcription cofactor vestigial-like protein 4	0.998581	2.59e-20	125	ALTKNSLDASRPAGLSPTLTPGERQQNRPSV	NSLDASRPAGLS(0.999)PT(0.001)LTPGER	12	3	-0.35156	-0.533758	0.00481393	-0.432637	0.00721896	0.0769087	0.489591
VGLL4	A0A075B6E4	52	S	Transcription cofactor vestigial-like protein 4	0.991876	0.000268282	112.22	VASALSSHRTGPPPISPSKRKFSMEPGDEDL	TGPPPIS(0.992)PS(0.008)K	7	2	0.18319	-0.320086	0.067162	-0.501627	0.0671687	-0.149584	0.456136
FNBP1L	A0A075B6Q2	347	S	Formin-binding protein 1-like	1	0	386.63	RHSSDINHLVTQGRESPEGSYTDDANQEVRG	ES(1)PEGSYTDDANQEVR	2	2	0.23825	-0.263951	0.0792053	-0.504922	0.00383911	-0.255378	0.0922656
FNBP1L	A0A075B6Q2	351	S	Formin-binding protein 1-like	0.994823	1.55e-77	202.36	DINHLVTQGRESPEGSYTDDANQEVRGPPQQ	HSSDINHLVT(0.071)QGRES(0.93)PEGS(0.995)Y(0.002)T(0.002)DDANQEVR	19	3	-0.2115	-0.105489	0.391961	-0.350588	0.173793	-0.277134	0.246291
FNBP1L	A0A075B6Q2	334	S	Formin-binding protein 1-like	0.999746	3.55e-130	220.38	SEVEGKTGGRGDRRHSSDINHLVTQGRESPE	RHS(1)SDINHLVTQGR	3	2	-0.61441	0.165005	0.160796	0.40654	0.00797299	0.398555	0.0218954
FNBP1L	A0A075B6Q2	141	S	Formin-binding protein 1-like	1	8.19e-133	283.98	DFPFEDYSQHIYRTISDGTISASKQESGKMD	TIS(1)DGTISASKQESGK	3	2	1.2833	0.133201	0.18656	0.209846	0.0603656	0.131025	0.282579
AMBRA1	A0A075B6T1	1108	S	Activating molecule in BECN1-regulated autophagy protein 1	1	0.000695202	46.383	RGLLPEAGQLAERGLSPRTASWDQPGTPGRE	GLLPEAGQLAERGLS(1)PR	15	3	0.75497	-0.09131	NA	-0.323787	NA	-0.120435	NA
AMBRA1	A0A075B6T1	549	S	Activating molecule in BECN1-regulated autophagy protein 1	0.999817	3.86e-37	168.87	GQTPSSSRLELSSSASPQEERTVGVAFNQET	LELSSSAS(1)PQEER	8	2	0.61428	0.470279	0.0196582	-0.0236715	0.918155	-0.461562	0.00561962
EPPK1	A0A075B730	2483	S	Epiplakin	1	0.00479846	39.075	LAQAQAQARAEAEAGSPRPDPREALRAATME	AEAEAGS(1)PRPDPR	7	2	1.1365	-0.341407	NA	0.0929713	NA	0.45704	NA
EPPK1	A0A075B730	1537	S	Epiplakin	0.999172	0.0109835	26.04	LSQGTTTVKEVAEMDSVKRSLEGGNFIAGVL	KT(0.466)LDELS(0.746)QGT(0.75)T(0.519)T(0.519)VKEVAEMDS(0.999)VK	21	2	1.9321	NA	NA	NA	NA	NA	NA
EPPK1	A0A075B730	2693	S	Epiplakin	1	5.99e-175	317.83	ERLSKVSFRGLRRQVSASELHTSGILGPETL	QVS(1)ASELHTSGILGPETLR	3	2	0.36147	-0.125304	0.547289	0.353367	0.170854	0.376807	0.101698
EPPK1	A0A075B730	2695	S	Epiplakin	0.994358	7.11e-109	240.69	LSKVSFRGLRRQVSASELHTSGILGPETLRD	RQVS(0.006)AS(0.994)ELHTSGILGPETLR	6	2	1.0666	0.29255	NA	1.08219	NA	0.598675	NA
ATAD5	A0A075B754	602	S	ATPase family AAA domain-containing protein 5	0.999305	0.000231285	71.708	NVSTPKSTRRSGRISSTPTTETIRGIDSDDV	ISS(0.999)T(0.001)PTTETIR	3	2	-1.1185	-0.897167	NA	-0.189861	NA	0.701061	NA
ATAD5	A0A075B754	306	S	ATPase family AAA domain-containing protein 5	0.999974	4.24e-41	170.48	VPSETVDEIVKSGYISESENSEISQQVRFKT	SGYIS(1)ESENSEISQQVR	5	2	-3.6678	-0.11207	0.37707	-0.0892849	0.482981	0.114431	0.339869
USP36	A0A075B784	742	S	Ubiquitin carboxyl-terminal hydrolase;Ubiquitin carboxyl-terminal hydrolase 36	1	8.12e-10	112.89	PVVASTWPVHRARAVSPAPQSSSRLQPPFSP	AVS(1)PAPQSSSR	3	2	0.32184	0.0811561	0.467052	0.020741	0.831752	-0.100765	0.40942
USP36	A0A075B784	713	S	Ubiquitin carboxyl-terminal hydrolase;Ubiquitin carboxyl-terminal hydrolase 36	0.995979	1.06e-12	104.91	TLWRATGNDLRPPPPSPSSDLTHPMKTSHPV	ATGNDLRPPPPS(0.996)PS(0.003)S(0.001)DLTHPMK	12	3	0.21402	0.214627	0.332055	0.526545	0.0570038	0.257021	0.0251376
USP36	A0A075B784	582	S	Ubiquitin carboxyl-terminal hydrolase;Ubiquitin carboxyl-terminal hydrolase 36	0.974213	0.000969453	106.65	QRQGSWDSRDVVLSTSPKLLATATANGHGLK	DVVLS(0.001)T(0.025)S(0.974)PK	7	2	-0.31412	0.056853	0.648682	-0.0949481	0.528782	-0.135176	0.213106
USP36	A0A075B784	610	S	Ubiquitin carboxyl-terminal hydrolase;Ubiquitin carboxyl-terminal hydrolase 36	0.963374	2.22e-06	101.01	GLKGNDESAGLDRRGSSSSSPEHSASSDSTK	RGS(0.963)S(0.142)S(0.348)S(0.296)S(0.25)PEHSASSDSTKAPQTPR	3	3	3.3572	-0.44065	0.0374018	0.366558	0.0122248	0.762401	0.0126898
USP36	A0A075B784	612	S	Ubiquitin carboxyl-terminal hydrolase;Ubiquitin carboxyl-terminal hydrolase 36	0.809958	3.39e-06	93.175	KGNDESAGLDRRGSSSSSPEHSASSDSTKAP	RGS(0.2)S(0.218)S(0.81)S(0.81)S(0.94)PEHS(0.021)AS(0.001)S(0.001)DSTKAPQTPR	5	3	-0.14252	0.0710821	NA	-0.254404	NA	-0.247973	NA
USP36	A0A075B784	613	S	Ubiquitin carboxyl-terminal hydrolase;Ubiquitin carboxyl-terminal hydrolase 36	0.809958	1.26e-08	101.01	GNDESAGLDRRGSSSSSPEHSASSDSTKAPQ	RGS(0.2)S(0.218)S(0.81)S(0.81)S(0.94)PEHS(0.021)AS(0.001)S(0.001)DSTKAPQTPR	6	3	-0.14252	0.0710821	NA	-0.254404	NA	-0.247973	NA
USP36	A0A075B784	614	S	Ubiquitin carboxyl-terminal hydrolase;Ubiquitin carboxyl-terminal hydrolase 36	0.95464	1.83e-25	143.87	NDESAGLDRRGSSSSSPEHSASSDSTKAPQT	GS(0.002)S(0.002)S(0.008)S(0.031)S(0.955)PEHS(0.001)ASSDSTKAPQTPR	6	3	0.26716	-0.127022	NA	0.0239606	NA	0.158699	NA
USP36	A0A075B784	426	S	Ubiquitin carboxyl-terminal hydrolase;Ubiquitin carboxyl-terminal hydrolase 36	0.965705	0.00151216	52.262	LNQQAYVLFYLRIPGSKKSPEGLISRTGSSS	IPGS(0.966)KKS(0.034)PEGLISR	4	3	-0.43805	0.208602	NA	-0.195842	NA	-0.401788	NA
USP36	A0A075B784	429	S	Ubiquitin carboxyl-terminal hydrolase;Ubiquitin carboxyl-terminal hydrolase 36	1	4.54e-05	75.637	QAYVLFYLRIPGSKKSPEGLISRTGSSSLPG	S(1)PEGLISR	1	2	-1.3892	0.254521	0.172963	0.0609823	0.605882	-0.0908344	0.404973
USP36	A0A075B784	546	S	Ubiquitin carboxyl-terminal hydrolase;Ubiquitin carboxyl-terminal hydrolase 36	1	3.35e-05	110	DPGKKVKKPAPPQHFSPRTAQGLPGTSNSNS	VKKPAPPQHFS(1)PR	11	4	0.010741	-0.352415	0.0219052	-0.718777	0.000801442	-0.393872	0.0201451
USP36	A0A075B784	825	S	Ubiquitin carboxyl-terminal hydrolase;Ubiquitin carboxyl-terminal hydrolase 36	0.970261	0.00159239	52.167	EKRKKTFVGEPQRLGSETRLPQHIREATAAP	LGS(0.97)ET(0.03)RLPQHIR	3	3	1.1203	-0.596148	0.0133426	-0.644087	0.00714315	-0.00599823	0.951446
USP36	A0A075B784	682	S	Ubiquitin carboxyl-terminal hydrolase;Ubiquitin carboxyl-terminal hydrolase 36	0.999185	4.72e-57	171.1	SPVLSNTTTEPASTMSPPPAKKLALSAKKAS	LKSPVLSNTTTEPAST(0.001)MS(0.999)PPPAKK	18	3	-1.7351	-0.280769	0.0348845	-0.358751	0.0138554	-0.111214	0.215085
USP36	A0A075B784	464	S	Ubiquitin carboxyl-terminal hydrolase;Ubiquitin carboxyl-terminal hydrolase 36	0.875633	3.62e-16	128.76	IPDHSKKNIGNGIISSPLTGKRQDSGTMKKP	NIGNGIIS(0.095)S(0.876)PLT(0.029)GK	9	2	-0.66449	0.0787537	0.551693	-0.616718	0.00109926	-0.852939	0.00183135
USP36	A0A075B784	871	S	Ubiquitin carboxyl-terminal hydrolase;Ubiquitin carboxyl-terminal hydrolase 36	1	0.000759986	82.01	AASALQEGQTQRQPGSPMYRREGQAQLPAVR	QPGS(1)PMYRR	4	2	-0.91171	0.160342	0.155483	-0.00386824	0.975277	-0.154606	0.156427
USP36	A0A075B784	807	S	Ubiquitin carboxyl-terminal hydrolase;Ubiquitin carboxyl-terminal hydrolase 36	0.767548	1.75e-05	64.595	VSLPHQLPEASEPPQSPSEKRKKTFVGEPQR	SCSSISTALPQVNEDLVSLPHQLPEAS(0.056)EPPQS(0.768)PS(0.176)EKR	32	4	0.99605	0.233604	NA	0.158288	NA	-0.0594584	NA
KIAA1468	A0A075B785	20	S	LisH domain and HEAT repeat-containing protein KIAA1468	0.993945	7.29e-09	60.966	APGGSGSGGGVNPFLSDSDEDDDEVAATEER	AAMAPGGS(0.005)GS(0.005)GGGVNPFLS(0.994)DS(0.997)DEDDDEVAATEERR	19	3	1.0321	-0.291985	NA	0.258809	NA	0.573944	NA
KIAA1468	A0A075B785	22	S	LisH domain and HEAT repeat-containing protein KIAA1468	0.996946	7.29e-09	60.966	GGSGSGGGVNPFLSDSDEDDDEVAATEERRA	AAMAPGGS(0.005)GS(0.005)GGGVNPFLS(0.994)DS(0.997)DEDDDEVAATEERR	21	3	1.0321	-0.291985	NA	0.258809	NA	0.573944	NA
KIAA1468	A0A075B785	180	S	LisH domain and HEAT repeat-containing protein KIAA1468	0.999808	2.66e-09	98.969	EPSTASGGGQLNRAGSISTLDSLDFARYSDD	AGS(1)ISTLDSLDFAR	3	2	-0.52441	-0.0624235	0.693495	0.100583	0.273327	0.112979	0.414599
KIAA1468	A0A075B785	186	S	LisH domain and HEAT repeat-containing protein KIAA1468	0.999894	0.00681148	56.283	GGGQLNRAGSISTLDSLDFARYSDDGNRETD	AGS(0.989)IS(0.054)T(0.957)LDS(1)LDFAR	9	2	0.57676	-0.475254	NA	-0.411522	NA	0.225645	NA
KIAA1468	A0A075B785	453	S	LisH domain and HEAT repeat-containing protein KIAA1468	0.830001	5.05e-26	131.44	LSISDEADSTIPKENSPNSFPRREREGMPPS	NTDIHLSISDEADST(0.001)IPKENS(0.83)PNS(0.169)FPRR	21	4	-0.31273	-0.60838	NA	-0.629681	NA	-0.0549363	NA
BCL2L12	A0A087WSV0	189	S	Bcl-2-like protein 12	1	0.000277114	75.223	DSSRPSRACPGPPPPSPEPLARLALAMELSR	ACPGPPPPS(1)PEPLAR	9	2	-0.63735	-0.0548769	0.530166	-0.0475243	0.590244	0.0324336	0.699491
BCL2L12	A0A087WSV0	111	S	Bcl-2-like protein 12	0.99996	1.76e-26	147.49	QRLEQLVQEQLKSPPSPELQGPPSTEKEAIL	LEQLVQEQLKSPPS(1)PELQGPPSTEK	14	3	1.2515	-0.59362	NA	-0.34106	NA	0.085434	NA
BCL2L12	A0A087WSV0	158	S	Bcl-2-like protein 12	0.995397	5.86e-12	140.54	KLASDPALRSKLVRLSSDSFARLVELFCSRD	LS(0.995)S(0.005)DSFAR	2	2	-0.71579	0.046566	0.633656	0.15141	0.109636	0.0398063	0.63331
BCL2L12	A0A087WSV0	161	S	Bcl-2-like protein 12	0.994005	0.00643058	50.299	SDPALRSKLVRLSSDSFARLVELFCSRDDSS	LSS(0.006)DS(0.994)FAR	5	2	-0.87289	0.360817	0.0241486	0.372314	0.0367912	-0.00478151	0.956923
BCL2L12	A0A087WSV0	29	S	Bcl-2-like protein 12	0.999817	8.85e-11	100.87	LRVLAAFLRRGEAAGSPVPTPPRSPAQEEPT	RGEAAGS(1)PVPT(0.995)PPRS(0.916)PAQEEPT(0.071)DFLS(0.018)R	7	3	0.11682	-0.740764	0.0568623	-0.564936	0.102241	0.216445	0.0521879
BCL2L12	A0A087WSV0	37	S	Bcl-2-like protein 12	0.995545	1.06e-05	60.006	RRGEAAGSPVPTPPRSPAQEEPTDFLSRLRR	RGEAAGS(1)PVPT(0.998)PPRS(0.996)PAQEEPT(0.005)DFLS(0.002)R	15	3	-0.37321	-0.431307	0.00693483	-0.109264	0.3564	0.302012	0.033155
ZNF628	A0A087WSX5	263	S	Zinc finger protein 628	1	8.04e-35	129.5	VFVCDAYLQRHLQPHSPPAPPAPPPPPPPVV	HLQPHS(1)PPAPPAPPPPPPPVVPELFLAAAETTVELVYR	6	4	-0.23498	-0.862786	0.00233274	-0.164476	0.263913	0.530358	0.00388232
KIAA1191	A0A087WT18	101	S	Putative monooxygenase p33MONOX	0.878591	1.6e-64	219.85	RQPASAQSTPSTTPHSSPKQRPRGWFTSGSS	QPASAQSTPSTTPHS(0.879)S(0.121)PK	15	2	0.40047	-0.658921	NA	-1.14929	NA	-0.387371	NA
CECR2	B7WPH3	239	S	Cat eye syndrome critical region protein 2	0.999998	2.07e-15	117.59	QGKELPPELSHLDPNSPMREEKKTKDLFELD	ELPPELSHLDPNS(1)PMREEKK	13	4	-0.5406	-0.742313	NA	0.243791	NA	1.22429	NA
GRIPAP1	A0A087WT45	643	S	GRIP1-associated protein 1	0.786622	2.15e-05	75.595	REILREKESSAVPARSLSSSPQAQPPRPAEL	S(0.787)LS(0.216)S(0.613)S(0.384)PQAQPPRPAELSDEEVAELFQR	1	3	-0.47447	0.80686	NA	0.43082	NA	-0.383925	NA
GRIPAP1	A0A087WT45	647	S	GRIP1-associated protein 1	0.97611	2.4e-122	232.46	REKESSAVPARSLSSSPQAQPPRPAELSDEE	SLSS(0.024)S(0.976)PQAQPPRPAELSDEEVAELFQR	5	3	-0.57658	-0.511962	0.0269528	-0.501209	0.0105351	0.00389959	0.969093
GRIPAP1	A0A087WT45	621	S	GRIP1-associated protein 1	0.824456	0.00293818	46.832	SEMNSPSRTQTGDSSSISSFSYREILREKES	TQTGDS(0.007)S(0.089)S(0.824)IS(0.058)S(0.02)FS(0.002)YR	8	2	-2.1784	-0.296343	NA	-0.0201852	NA	0.291861	NA
MAGI1	A0A087WT53	1025	S	Membrane-associated guanylate kinase, WW and PDZ domain-containing protein 1	1	0.00109366	73.819	GPKRRSPEKRREGTRSADNTLERREKHEKRR	S(1)ADNTLER	1	2	1.8747	0.0220757	0.860687	-0.271318	0.108924	-0.151599	0.26212
MAGI1	A0A087WT53	423	S	Membrane-associated guanylate kinase, WW and PDZ domain-containing protein 1	1	0.00221461	76.326	VTLLVQRGGLPVPKKSPKSQPLERKDSQNSS	GGLPVPKKS(1)PK	9	2	-0.57894	0.0452037	0.720348	-0.542464	0.00646711	-0.570776	0.00861761
MAGI1	A0A087WT53	1076	S	Membrane-associated guanylate kinase, WW and PDZ domain-containing protein 1	1	0.00170816	61.513	SRRRRSLERLLEQRRSPERRRGGSPERRAKS	LLEQRRS(1)PERR	7	2	0.1757	-0.245735	0.0396794	-0.35654	0.0155137	-0.115429	0.201791
MROH2A	A0A087WT58	765	S	Maestro heat-like repeat-containing protein family member 2A	0.999681	0.00687485	15.304	DFEERIQESEQSWQISAWRKDHPWRRETVKS	IQESEQSWQIS(1)AWRK	11	2	-0.79403	0.324382	NA	-3.30159	NA	-3.25168	NA
EIF2B4	A0A087WW69	115	S	Translation initiation factor eIF-2B subunit delta	0.999602	2.33e-43	166.83	KQARKGEQGGPPPKASPSTAGETPSGVKRLP	KGEQGGPPPKAS(1)PSTAGETPSGVK	12	3	-0.10585	0.0929425	0.3388	-0.0906196	0.569858	-0.114464	0.307706
UCHL3	A0A087WTB8	92	S	Ubiquitin carboxyl-terminal hydrolase;Ubiquitin carboxyl-terminal hydrolase isozyme L3	0.758173	0.0125663	47.799	FESGSTLKKFLEESVSMSPEERARYLENYDA	FLEES(0.004)VS(0.758)MS(0.238)PEER	7	2	-0.035161	NA	NA	NA	NA	NA	NA
UCHL3	A0A087WTB8	94	S	Ubiquitin carboxyl-terminal hydrolase;Ubiquitin carboxyl-terminal hydrolase isozyme L3	0.999848	7.06e-30	170.04	SGSTLKKFLEESVSMSPEERARYLENYDAIR	FLEESVSMS(1)PEER	9	2	-2.4832	0.0726584	0.423845	0.170428	0.196525	0.168551	0.179574
SRCIN1	A0A087WTE6	73	S		0.817204	0.00407441	41.775	SLPPTPRRQLIPTLLSPQDLGPPGGSAPGPT	RQLIPT(0.183)LLS(0.817)PQDLGPPGGSAPGPTRK	9	3	3.0554	-0.659882	NA	-0.873344	NA	-0.235501	NA
PTPDC1	A0A087WTF0	526	S	Protein tyrosine phosphatase domain-containing protein 1	1	0.0021821	53.196	SQSKFGGLEGLKDNGSPIFHGRIIPKEAQQS	FGGLEGLKDNGS(1)PIFHGR	12	3	-0.8174	NA	NA	NA	NA	NA	NA
PTPDC1	A0A087WTF0	492	S	Protein tyrosine phosphatase domain-containing protein 1	0.999999	6.26e-12	111.4	KPRQQKLISHCYIPQSPEPDLHKEALVRSTL	LISHCYIPQS(1)PEPDLHKEALVR	10	4	0.53744	-0.0569806	0.616774	-0.152046	0.304772	-0.0213837	0.795137
PTPDC1	A0A087WTF0	448	S	Protein tyrosine phosphatase domain-containing protein 1	0.999644	1.93e-05	78.811	ECLQPLTHLKRRLSYSDSDLKRAENLLEQGE	LSYS(1)DSDLKR	4	2	-0.45691	0.122787	0.393601	0.756637	0.0144591	0.478909	0.0424288
PTPDC1	A0A087WTF0	26	S	Protein tyrosine phosphatase domain-containing protein 1	0.776395	0.00703766	28.901	SAVRFLSSFLQGRRHSTSDPVLRLQQARRGS	RHS(0.776)T(0.213)S(0.011)DPVLR	3	3	-0.54467	-0.218258	0.37398	-0.261593	0.09574	-0.0629813	0.846029
PTPDC1	A0A087WTF0	588	S	Protein tyrosine phosphatase domain-containing protein 1	0.999451	1.84e-06	112.05	HQQVSHCQCKTHGVGSPGSVRQNSRTPRSPL	THGVGS(0.999)PGS(0.001)VR	6	2	-0.13451	0.203153	0.12136	-0.139713	0.187438	-0.375986	0.0625508
NCAM1	A0A0D9SF98	283	S	Neural cell adhesion molecule 1	1	6.38e-30	158.77	GKDMEEGKAAFSKDESKEPIVEVRTEEERTP	AAFSKDES(1)KEPIVEVR	8	2	0.9402	-0.837302	0.00120039	0.266186	0.124683	1.14162	0.000273599
AATF	A0A087WTH8	203	S	Protein AATF	1	1.26e-108	241.83	DSQGESEEDRAGDRNSEDDGVVMTFSSVKVS	AGDRNS(1)EDDGVVMTFSSVK	6	2	-0.53284	0.319964	0.0570816	0.127606	0.250114	-0.118818	0.253136
AATF	A0A087WTH8	155	S	Protein AATF	0.916454	0.00888469	45.976	RSHSAKTPGFSVQSISDFEKFTKGMDDLGSS	TPGFSVQS(0.083)IS(0.916)DFEK	10	2	-0.74945	-1.40859	NA	-1.73524	NA	-0.235518	NA
AATF	A0A087WTH8	270	S	Protein AATF	0.999974	6.04e-60	178.92	PDTRYLVDGTKPNAGSEEISSEDDELVEEKK	YLVDGTKPNAGS(1)EEIS(1)S(1)EDDELVEEKK	12	2	1.3426	-0.0401527	0.729778	-0.18762	0.107307	-0.120015	0.217085
AATF	A0A087WTH8	274	S	Protein AATF	1	6.04e-60	178.92	YLVDGTKPNAGSEEISSEDDELVEEKKQQRR	YLVDGTKPNAGS(1)EEIS(1)S(1)EDDELVEEKK	16	2	1.3426	-0.0586296	0.728271	-0.349739	0.0120383	-0.313768	0.040212
AATF	A0A087WTH8	275	S	Protein AATF	1	6.04e-60	178.92	LVDGTKPNAGSEEISSEDDELVEEKKQQRRR	YLVDGTKPNAGS(1)EEIS(1)S(1)EDDELVEEKK	17	2	1.3426	-0.0586296	0.728271	-0.349739	0.0120383	-0.313768	0.040212
PTPRJ	E9PPH3	68	S	Protein-tyrosine-phosphatase;Receptor-type tyrosine-protein phosphatase eta	0.902765	0.00486816	42.518	PTNVILTWKSNDTAASEYKYVVKHKMENEKT	SNDT(0.09)AAS(0.903)EY(0.004)KY(0.003)VVK	7	2	-2.7251	-0.256871	0.0325891	-0.329715	0.242388	0.166338	0.40784
BCL2L13	A0A087WTL4	396	S	Bcl-2-like protein 13	0.999963	0.000166701	41.197	TETLLSEKEINAREESLVEELSPASEKKPVP	EES(1)LVEELSPASEKKPVPPSEGK	3	3	-0.88458	-0.275105	NA	-0.290251	NA	-0.00653576	NA
BCL2L13	A0A087WTL4	402	S	Bcl-2-like protein 13	0.981263	5.42e-33	155.22	EKEINAREESLVEELSPASEKKPVPPSEGKS	EESLVEELS(0.981)PAS(0.019)EKKPVPPSEGK	9	3	0.4915	-0.199218	0.071442	-0.272729	0.0235355	-0.0985666	0.499245
BCL2L13	A0A087WTL4	420	S	Bcl-2-like protein 13	0.997715	4.14e-37	179.69	SEKKPVPPSEGKSRLSPAGEMKPMPLSEGKS	S(0.002)RLS(0.998)PAGEMKPMPLSEGK	4	2	0.80211	-0.281505	0.0250167	-0.361919	0.080526	-0.0720093	0.686996
RNF34	A0A087WTM5	62	S	E3 ubiquitin-protein ligase RNF34	0.999992	1.31e-219	316.85	AEDRNPGLSKERVRASLSDLSSLDDVEGMSV	VRAS(1)LSDLSSLDDVEGMSVR	4	2	0.54498	0.120524	0.314971	0.279687	0.0569553	0.198575	0.0620492
ADAP1	H7C4B3	147	S	Arf-GAP with dual PH domain-containing protein 1	0.85856	2.96e-05	78.436	IGHPHGLQVTYLKDNSTRNIFIYHEDGKEIV	IGHPHGLQVT(0.002)YLKDNS(0.859)T(0.14)R	16	4	0.17552	-0.117477	0.31523	-0.145436	0.295713	0.0114886	0.892737
KHSRP	A0A087WTP3	125	S	Far upstream element-binding protein 2	0.959237	5.91e-08	106.59	RQLEDGDQPESKKLASQGDSISSQLGPIHPP	KLAS(0.959)QGDS(0.041)ISSQLGPIHPPPR	4	3	-0.30636	0.328838	NA	0.282509	NA	-0.0253754	NA
KHSRP	A0A087WTP3	480	S	Far upstream element-binding protein 2	1	1.66e-29	171.58	PPNGDPNFKLFIIRGSPQQIDHAKQLIEEKI	QLPPNGDPNFKLFIIRGS(1)PQQIDHAK	18	4	-1.8697	-0.269381	0.0283412	-0.215305	0.0501138	0.0925356	0.33069
KHSRP	A0A087WTP3	274	S	Far upstream element-binding protein 2	0.999995	2.08e-13	121.97	LQERAGVKMILIQDGSQNTNVDKPLRIIGDP	MILIQDGS(1)QNTNVDKPLR	8	3	0.18713	0.128431	NA	0.48486	NA	0.323229	NA
KHSRP	A0A087WTP3	193	S	Far upstream element-binding protein 2	0.999617	0.000522614	88.52	VQISPDSGGLPERSVSLTGAPESVQKAKMML	SVS(1)LTGAPESVQK	3	2	-0.33664	0.0772691	NA	0.886942	NA	0.792763	NA
KHSRP	A0A087WTP3	181	S	Far upstream element-binding protein 2	1	4.87e-24	170.37	QINKIQQDSGCKVQISPDSGGLPERSVSLTG	VQIS(1)PDS(1)GGLPER	4	2	-1.055	-0.186008	0.0929413	-0.17618	0.0757793	0.0194584	0.806211
KHSRP	A0A087WTP3	184	S	Far upstream element-binding protein 2	1	0.000825409	77.12	KIQQDSGCKVQISPDSGGLPERSVSLTGAPE	VQIS(1)PDS(1)GGLPER	7	2	-1.055	-0.186019	0.257907	-0.0236872	0.822606	0.236266	0.0831706
WDR37	E7EQ49	30	S	WD repeat-containing protein 37	0.978278	0.000126892	106.78	KQKRKSHSLSIRRTNSSEQERTGLPRDMLEG	TNS(0.978)S(0.021)EQERTGLPR	3	2	0.2	0.0525858	0.707328	0.217791	0.0632484	0.0778235	0.544808
DDB2	A0A087WTQ7	24	S	DNA damage-binding protein 2	1	3.91e-10	148.03	TQKTSEIVLRPRNKRSRSPLELEPEAKKLCA	S(1)RS(1)PLELEPEAKK	1	2	1.2613	-0.274923	0.0520812	-0.0523062	0.780334	0.292409	0.214028
DDB2	A0A087WTQ7	26	S	DNA damage-binding protein 2	1	8.15e-25	178.24	KTSEIVLRPRNKRSRSPLELEPEAKKLCAKG	S(1)RS(1)PLELEPEAKK	3	2	1.2613	-0.198065	0.0803507	-0.471935	0.00605525	-0.223907	0.0393157
FKBP12-Exin;FKBP1A	Q1JUQ3	9	S	Peptidyl-prolyl cis-trans isomerase;Peptidyl-prolyl cis-trans isomerase FKBP1A	0.998978	0.000207024	67.433	_______MGVQVETISPGDGRTFPKRGQTCV	GVQVET(0.001)IS(0.999)PGDGR	8	2	0.64548	-0.404057	NA	-0.0135527	NA	0.392647	NA
PABPC1	P11940	315	S	Polyadenylate-binding protein 1;Polyadenylate-binding protein	0.999992	7.18e-05	95.69	NLDDGIDDERLRKEFSPFGTITSAKVMMEGG	KEFS(1)PFGTITSAK	4	2	0.49938	0.279916	0.22679	0.138448	0.373839	-0.0719754	0.610372
PABPC1;PABPC4	P11940	599	S	Polyadenylate-binding protein 1;Polyadenylate-binding protein;Polyadenylate-binding protein 4	0.95014	1.47e-06	58.852	MLLEIDNSELLHMLESPESLRSKVDEAVAVL	ITGMLLEIDNSELLHMLES(0.95)PES(0.05)LR	19	3	3.4065	0.411752	NA	0.657914	NA	0.16337	NA
LRRC41	A0A087X0S7	133	S	Leucine-rich repeat-containing protein 41	0.999959	8.76e-05	76.335	TIDVSSDRRLCDQRFSPLLHSSRHVRQLTIC	FS(1)PLLHSSR	2	2	-0.33918	0.204898	0.436636	-0.351494	0.269473	-0.558288	0.00257926
LRRC41	A0A087X0S7	254	S	Leucine-rich repeat-containing protein 41	0.999996	1.17e-12	123.42	PPCRLCGEASRGRAPSRDEGSLLLGSRRPRR	GRAPS(1)RDEGSLLLGSR	5	2	-0.37205	0.191837	0.354452	1.06787	0.00852985	0.968818	0.001467
LRRC41	A0A087X0S7	335	S	Leucine-rich repeat-containing protein 41	0.991766	2.81e-13	129.68	LHPPATSHEAPGTKRSPSAPAATSSASSSTS	S(0.992)PS(0.008)APAATSSASSSTSSYK	1	2	-2.938	-0.13065	NA	-0.385755	NA	-0.260565	NA
TEX264	A0A087WTU3	165	S	Testis-expressed sequence 264 protein	0.86594	6.79e-05	110.36	TSSVSLEVSPGSRETSAATLSPGASSRGWDD	ET(0.079)S(0.866)AAT(0.004)LS(0.03)PGAS(0.011)S(0.011)R	3	2	-0.62772	-0.652481	0.0147265	-1.23502	0.00947537	-0.578385	0.0163834
TEX264	A0A087WTU3	170	S	Testis-expressed sequence 264 protein	0.997103	3.07e-47	194.66	LEVSPGSRETSAATLSPGASSRGWDDGDTRS	ETSAAT(0.001)LS(0.997)PGAS(0.001)S(0.002)R	8	2	1.0663	-0.154656	0.182368	0.119785	0.231977	0.307103	0.0217499
ALMS1	A0A087WV20	92	S	Alstrom syndrome protein 1	1	0.0103905	51.809	KAWLQAHPGRILPPLSPPQHRYSEGERTSLE	ILPPLS(1)PPQHR	6	3	0.57061	-0.477595	NA	-1.01429	NA	-0.529166	NA
ALMS1	A0A087WV20	464	S	Alstrom syndrome protein 1	0.986967	0.00701175	68.303	RESEYHSSDLRMLRMSPDTVPKAPKHLKAGD	MLRMS(0.987)PDT(0.013)VPKAPK	5	3	2.6011	-0.633146	NA	-0.270151	NA	0.38168	NA
ALMS1	A0A087WV20	2466	S	Alstrom syndrome protein 1	0.967681	1.19e-05	72.45	SPKTSITDSREEEGVSESEDGGGSSVDSLAA	TSITDS(0.001)REEEGVS(0.968)ES(0.031)EDGGGSSVDSLAAHVK	13	3	0.14438	0.0583858	NA	-0.0199016	NA	-0.0929401	NA
PSME3	A0A087WTV2	24	S	Proteasome activator complex subunit 3	0.999983	4.81e-184	335.14	QEVKLKVDSFRERITSEAEDLVANFFPKKLL	ITS(1)EAEDLVANFFPKK	3	2	1.8049	-0.0189177	0.845796	0.108806	0.219679	0.157426	0.183107
PYCR2	A0A087WTV6	230	S	Pyrroline-5-carboxylate reductase;Pyrroline-5-carboxylate reductase 2	0.975359	5.84e-119	239.57	RVKLESPTVSTLTPSSPGKLLTRSLALGGKK	VKLESPTVSTLTPS(0.024)S(0.975)PGK	15	2	-3.9272	-0.0290745	0.833537	-0.20595	0.220927	-0.134257	0.568229
UHRF1	A0A087WVR3	652	S	E3 ubiquitin-protein ligase UHRF1	1	1.4e-37	165.76	NSKREEEEQQEGGFASPRTGKGKWKRKSAGG	EEEEQQEGGFAS(1)PR	12	2	-0.96063	-0.42639	0.0109768	-0.935766	0.000337877	-0.453472	0.00848549
UHRF1	A0A087WVR3	300	S	E3 ubiquitin-protein ligase UHRF1	1	1.19e-57	168.24	IFVDEVFKIERPGEGSPMVDNPMRRKSGPSC	IIFVDEVFKIERPGEGS(1)PMVDNPMRR	17	4	0.42517	-0.105773	0.360601	-0.219446	0.052587	-0.136442	0.283838
UHRF1	A0A087WVR3	89	S	E3 ubiquitin-protein ligase UHRF1	0.999331	2.37e-39	158.07	YEVRLNDTIQLLVRQSLVLPHSTKERDSELS	LNDTIQLLVRQS(0.999)LVLPHSTK	12	3	-0.12948	-0.488739	0.0100849	-1.35744	0.002215	-0.933696	0.0129996
CASP8AP2	A0A087WTW5	567	S	CASP8-associated protein 2	1	1.61e-34	182.3	KDLKLSFMKKLNLTLSPAKKQPVSQDNQHKI	KLNLTLS(1)PAK	7	2	0.083235	-0.231221	0.107458	-0.245408	0.0556163	-0.0477199	0.590655
CASP8AP2	A0A087WTW5	940	S	CASP8-associated protein 2	0.988596	1.96e-39	173.18	CKNSPLDELEEGEIRSDSETSKPQESFEKNS	NSPLDELEEGEIRS(0.989)DS(0.008)ET(0.002)S(0.001)KPQESFEK	14	3	0.57836	0.114981	NA	-0.423263	NA	-0.522875	NA
CASP8AP2	A0A087WTW5	1161	S	CASP8-associated protein 2	0.999978	3.84e-10	96.083	LKKILVCDSKSFGRDSDEGKLEKTSKQNAQY	SFGRDS(1)DEGKLEK	6	3	0.66186	-0.0521129	0.55896	-0.0125766	0.918856	0.0914895	0.472811
CASP8AP2	A0A087WTW5	1537	S	CASP8-associated protein 2	0.999991	0.000595879	42.594	QYHPNLPMHAVIMEKSNDHFIVKIRRATPST	SVAPGFQYHPNLPMHAVIMEKS(1)NDHFIVK	22	5	0.74679	-0.722848	NA	-1.07118	NA	-0.375216	NA
CASP8AP2	A0A087WTW5	875	S	CASP8-associated protein 2	0.999999	9.76e-14	108.81	LNSPVRPVAKVLRNESPPQVPVYNNSHKDVF	VLRNES(1)PPQVPVYNNSHK	6	3	1.114	-0.341928	0.0158208	-0.326179	0.011028	0.0120059	0.896434
TRIB3	A0A087WTX3	51	S	Tribbles homolog 3	0.855084	0.00172283	49.566	RSGPQPRLPPCLLPLSPPTAPDRATAVATAS	LPPCLLPLS(0.855)PPT(0.145)APDR	9	2	-3.4878	NA	NA	NA	NA	NA	NA
ZNF732	A0A087WTY0	248	S	Zinc finger protein 732	0.958024	0.0133245	45.79	TSSNFAKHKVHTGEKSYKYEECGKAFNRSST	VHT(0.01)GEKS(0.958)Y(0.516)KY(0.516)EECGK	7	2	-0.10749	0.125783	NA	0.405339	NA	0.299127	NA
UBXN1	E9PS08	58	S	UBX domain-containing protein 1	0.876644	1.12e-149	249.11	SQPPPVAPEPGPVPSSPSQEPPTKREYDQCR	YGGSVGSQPPPVAPEPGPVPS(0.122)S(0.877)PS(0.001)QEPPTKR	22	2	-0.031382	-0.713953	0.00102924	-0.539156	0.00271821	0.0953818	0.407262
CMIP	A0A087WU05	190	S	C-Maf-inducing protein	0.999995	2.13e-10	106.57	PCDRKPTLPLRLLHPSPDLVSQEATLSEARL	LLHPS(1)PDLVSQEATLSEAR	5	3	-1.6747	-0.590353	0.0107963	-0.331413	0.122345	0.124658	0.334931
ELF4	A0A087WU18	151	S	ETS-related transcription factor Elf-4	0.999945	4.67e-77	240.34	FPASEPDALNRAGDTSDQEGHSLEEKASREE	AGDTS(1)DQEGHSLEEK	5	2	-0.44837	0.325244	0.0443584	-0.187935	0.133912	-0.382882	0.00651375
ELF4	A0A087WU18	188	S	ETS-related transcription factor Elf-4	0.986605	3.72e-05	102.94	KSKKRIRKTKGNRSTSPVTDPSIPIRKKSKD	S(0.007)T(0.007)S(0.987)PVTDPSIPIR	3	2	0.17112	0.0230215	0.838843	-0.131084	0.255473	-0.123574	0.176156
NHS	A0A087WU78	273	S	Nance-Horan syndrome protein	0.780719	2.76e-51	154.19	RRIRAQRGQSIAASLSHSAGNISALADKGDT	GQSIAAS(0.001)LS(0.781)HS(0.218)AGNISALADKGDTMFTPAVSSR	9	3	0.075371	NA	NA	NA	NA	NA	NA
NHS	A0A087WU78	275	S	Nance-Horan syndrome protein	0.995862	7.09e-120	224.62	IRAQRGQSIAASLSHSAGNISALADKGDTMF	GQSIAASLS(0.002)HS(0.996)AGNIS(0.002)ALADKGDTMFTPAVSSR	11	3	-0.97513	0.223998	0.300765	-0.0892379	0.3691	-0.428514	0.131611
NHS	A0A087WU78	842	S	Nance-Horan syndrome protein	0.780171	0.000303486	51.581	TPTSSFPTAFFSGPLSPGGSKRKPKVPERKS	LAGLASPSSGYSSQSETPTSSFPTAFFS(0.019)GPLS(0.78)PGGS(0.201)K	32	3	2.6504	0.321235	NA	0.360982	NA	0.00748258	NA
NHS	A0A087WU78	211	S	Nance-Horan syndrome protein	0.999163	1.42e-45	191.82	KTISGIPRRVQQEIDSDESPVARERNVIVHT	RVQQEIDS(0.999)DES(0.001)PVAR	8	2	0.16136	0.0117701	0.917791	0.207537	0.0566909	0.131686	0.372278
TNFAIP3	A0A087WU80	645	S	Tumor necrosis factor alpha-induced protein 3;A20p50;A20p37	0.987973	7.33e-33	155.71	EYRENKHFAAASGKVSPTASRFQNTIPCLGR	HFAAASGKVS(0.988)PT(0.01)AS(0.002)R	10	2	0.0061163	-0.369325	0.0104871	0.0128133	0.894177	0.341709	0.0151311
CTNNBL1	A0A087WUB9	550	S	Beta-catenin-like protein 1	1	1.76e-39	170.75	RHIIKEYAENIGDGRSPEFRENEQKRILGLL	EYAENIGDGRS(1)PEFRENEQKR	11	3	0.032593	-0.213259	0.181997	-0.397731	0.0265187	-0.0622365	0.464062
CTNNBL1	A0A087WUB9	394	S	Beta-catenin-like protein 1	1	5.84e-09	127.41	VDILGLRTIFPLFMKSPRKIKKVGTTEKEHE	TIFPLFMKS(1)PR	9	2	1.3201	-0.123031	0.250659	-0.0980362	0.412652	0.0768025	0.363145
CACNB2	A0A087WUH4	18	S	Voltage-dependent L-type calcium channel subunit beta-2	0.930562	8.49e-20	147.92	LWRRTGRQCAPIRSASQAEEEPSVEPVKKSQ	S(0.069)AS(0.931)QAEEEPSVEPVKK	3	2	-0.54102	NA	NA	NA	NA	NA	NA
ZNF516	A0A087WUJ4	243	S	Zinc finger protein 516	0.966341	0.00545659	61.348	RTQVPGGMPGSKSGSSPLGVVTKAASMPKNK	SGS(0.034)S(0.966)PLGVVTK	4	2	-0.6452	-0.0512572	0.61043	-0.374241	0.0393509	-0.259502	0.063904
NR2C1	A0A087WUK4	215	S	Nuclear receptor subfamily 2 group C member 1	0.905973	0.00034105	61.935	CAASTEKIYIRKDLRSPLTATPTFVTDSEST	DLRS(0.906)PLT(0.093)AT(0.001)PTFVTDSESTR	4	3	-3.4313	NA	NA	NA	NA	NA	NA
EIF5B	A0A087WUT6	107	S	Eukaryotic translation initiation factor 5B	1	9.11e-296	326.06	TSKDKKKKGQKGKKQSFDDNDSEELEDKDSK	KQS(1)FDDNDS(1)EELEDKDSK	3	2	-0.15229	0.180278	0.166447	0.281868	0.0913966	0.083516	0.373863
EIF5B	A0A087WUT6	113	S	Eukaryotic translation initiation factor 5B	1	0	478.99	KKGQKGKKQSFDDNDSEELEDKDSKSKKTAK	QSFDDNDS(1)EELEDKDSK	8	2	0.27588	-0.0905886	0.327276	-0.114351	0.294417	-0.000595199	0.994504
EIF5B	A0A087WUT6	121	S	Eukaryotic translation initiation factor 5B	1	9.11e-296	326.06	QSFDDNDSEELEDKDSKSKKTAKPKVEMYSG	GKKQS(1)FDDNDSEELEDKDS(1)K	19	2	0.080729	-0.0920804	NA	0.36969	NA	0.486819	NA
EIF5B	A0A087WUT6	1168	S	Eukaryotic translation initiation factor 5B	1	6.37e-05	98.259	KGQEVCVKIEPIPGESPKMFGRHFEATDILV	IEPIPGES(1)PKMFGR	8	2	0.12098	-0.00825008	0.925887	0.186134	0.0639631	0.203345	0.061908
EIF5B	A0A087WUT6	66	S	Eukaryotic translation initiation factor 5B	1	7.64e-07	97.39	QDFDEDDILKELEELSLEAQGIKADRETVAV	KKQDFDEDDILKELEELS(1)LEAQGIK	18	4	0.9469	0.127114	NA	-0.738213	NA	-0.817732	NA
EIF5B	A0A087WUT6	214	S	Eukaryotic translation initiation factor 5B	1	1.85e-196	313.7	GQKKNQKNKPGPNIESGNEDDDASFKIKTVA	NKPGPNIES(1)GNEDDDASFK	9	2	-0.56215	-0.196625	0.10343	-0.131263	0.172124	0.0871179	0.341711
EIF5B	A0A087WUT6	164	S	Eukaryotic translation initiation factor 5B	1	4.26e-204	303.23	KAKGKAQKSNKKWDGSEEDEDNSKKIKERSR	WDGS(1)EEDEDNSK	4	1	-2.9599	-0.214098	0.0956918	-0.0824105	0.435802	0.0791396	0.371322
EIF5B	A0A087WUT6	9	S	Eukaryotic translation initiation factor 5B	0.916586	1.55e-14	120.58	_______MGKKQKNKSEDSTKDDIDLDALAA	NKS(0.917)EDS(0.578)T(0.505)KDDIDLDALAAEIEGAGAAK	3	3	-1.4272	0.207349	0.112856	0.45256	0.0708596	0.149201	0.462269
EIF5B	A0A087WUT6	12	S	Eukaryotic translation initiation factor 5B	0.815298	1.55e-14	111.34	____MGKKQKNKSEDSTKDDIDLDALAAEIE	NKS(0.395)EDS(0.815)T(0.79)KDDIDLDALAAEIEGAGAAK	6	3	0.10837	0.645651	0.121896	0.742583	0.00134402	0.0030891	0.992084
EIF5B	A0A087WUT6	135	S	Eukaryotic translation initiation factor 5B	0.999559	1.5e-38	162.36	DSKSKKTAKPKVEMYSGSDDDDDFNKLPKKA	VEMY(0.001)S(1)GS(1)DDDDDFNKLPKK	5	2	0.58331	0.384445	0.0848909	0.129414	0.467539	-0.300059	0.0671846
EIF5B	A0A087WUT6	137	S	Eukaryotic translation initiation factor 5B	0.999999	7e-65	185.53	KSKKTAKPKVEMYSGSDDDDDFNKLPKKAKG	VEMY(0.001)S(0.999)GS(1)DDDDDFNKLPKK	7	2	-0.48824	0.126885	0.18812	-0.210024	0.045438	-0.310139	0.0226517
EIF5B	A0A087WUT6	182	S	Eukaryotic translation initiation factor 5B	0.999941	5.33e-20	137.27	DEDNSKKIKERSRINSSGESGDESDEFLQSR	SRINS(1)S(1)GES(1)GDESDEFLQSR	5	2	-0.8354	-0.292356	0.20265	-0.329415	0.0606647	0.00678	0.951064
EIF5B	A0A087WUT6	183	S	Eukaryotic translation initiation factor 5B	0.999997	5.33e-20	137.27	EDNSKKIKERSRINSSGESGDESDEFLQSRK	SRINS(1)S(1)GES(1)GDESDEFLQSR	6	2	-0.8354	-0.292356	0.20265	-0.329415	0.0606647	0.00678	0.951064
EIF5B	A0A087WUT6	186	S	Eukaryotic translation initiation factor 5B	0.999952	5.33e-20	137.27	SKKIKERSRINSSGESGDESDEFLQSRKGQK	S(0.008)RINS(0.993)S(0.999)GES(1)GDES(0.999)DEFLQS(0.001)R	9	2	-1.2909	-0.292768	0.201667	-0.377147	0.0251423	0.00366479	0.973933
EIF5B	A0A087WUT6	190	S	Eukaryotic translation initiation factor 5B	0.999848	9.51e-06	99.545	KERSRINSSGESGDESDEFLQSRKGQKKNQK	S(0.027)RINS(0.979)S(0.995)GES(0.999)GDES(1)DEFLQSR	13	2	-1.143	-0.488916	0.0183474	-0.524862	0.00245916	0.00237617	0.983203
MASTL	A0A087WUU7	42	S	Serine/threonine-protein kinase greatwall	1	6.99e-123	252.23	IETKGFNKKDLELALSPIHNSSALPTTGRSC	DLELALS(1)PIHNSSALPTTGR	7	2	-0.27473	-0.172453	0.167344	-0.455874	0.00337645	-0.286875	0.0251292
MASTL	A0A087WUU7	478	S	Serine/threonine-protein kinase greatwall	0.999988	8.97e-05	99.37	FEARNTAQHLTVSGFSL______________	NTAQHLTVSGFS(1)L	12	2	-1.0344	NA	NA	NA	NA	NA	NA
IKBKG	A0A087X0G7	369	S	NF-kappa-B essential modulator	0.89043	6.49e-06	80.233	EVSQAPLPPAPAYLSSPLALPSQRRSPPEEP	HVEVSQAPLPPAPAY(0.001)LS(0.105)S(0.89)PLALPS(0.004)QR	18	3	1.5005	0.0585243	NA	-0.219858	NA	-0.260428	NA
SPTBN1	A0A087WUZ3	2342	S	Spectrin beta chain, non-erythrocytic 1	0.8052	3.7e-128	238.38	RAQTLPTSVVTITSESSPGKREKDKEKDKEK	AQTLPTSVVTITS(0.018)ES(0.805)S(0.177)PGKR	15	2	0.29561	-0.0754595	0.478134	-0.670852	0.00101629	-0.591089	0.00306869
SPTBN1	A0A087WUZ3	2343	S	Spectrin beta chain, non-erythrocytic 1	0.904295	1.32e-146	257.15	AQTLPTSVVTITSESSPGKREKDKEKDKEKR	AQTLPTSVVTITSES(0.096)S(0.904)PGKR	16	2	1.0086	-0.194051	0.291495	-0.750115	0.00114939	-0.476719	0.0301127
SPTBN1	A0A087WUZ3	2166	S	Spectrin beta chain, non-erythrocytic 1	0.856788	4.05e-36	180.46	EMVNGATEQRTSSKESSPIPSPTSDRKAKTA	T(0.004)S(0.006)S(0.067)KES(0.857)S(0.067)PIPS(0.883)PT(0.108)S(0.009)DRK	6	2	-2.029	-0.235544	0.343809	-0.5856	0.146329	-0.352818	0.0483349
SPTBN1	A0A087WUZ3	2167	S	Spectrin beta chain, non-erythrocytic 1	0.998869	2.27e-64	195.91	MVNGATEQRTSSKESSPIPSPTSDRKAKTAL	T(0.367)S(0.544)S(0.088)KES(0.001)S(0.999)PIPSPTSDRK	7	2	-0.088952	0.0143351	0.884793	-0.151125	0.402038	-0.129587	0.339354
SPTBN1	A0A087WUZ3	2171	S	Spectrin beta chain, non-erythrocytic 1	0.997249	9.64e-49	190.81	ATEQRTSSKESSPIPSPTSDRKAKTALPAQS	TSSKES(0.025)S(0.974)PIPS(0.997)PT(0.002)SDR	11	2	-0.11074	0.0401996	0.67068	-0.0377363	0.736832	-0.0641684	0.437028
SPTBN1	A0A087WUZ3	2140	S	Spectrin beta chain, non-erythrocytic 1	1	2.52e-115	240.24	KGEQVSQNGLPAEQGSPRMAETVDTSEMVNG;KGEQVSQNGLPAEQGSPRVSYRSQTYQNYKN	GEQVSQNGLPAEQGS(1)PR	15	2	0.18224	-0.0651597	0.540512	3.27531	3.74904e-06	3.36768	5.44931e-06
SPTBN1	A0A087WUZ3	2162	S	Spectrin beta chain, non-erythrocytic 1	0.787392	2.56e-49	180.49	VDTSEMVNGATEQRTSSKESSPIPSPTSDRK	T(0.746)S(0.787)S(0.466)KES(0.018)S(0.983)PIPS(0.904)PT(0.087)S(0.009)DRK	2	2	-2.751	-0.317528	NA	-0.379943	NA	0.0318678	NA
SPTBN1	A0A087WUZ3	2163	S	Spectrin beta chain, non-erythrocytic 1	0.979522	2.27e-64	195.91	DTSEMVNGATEQRTSSKESSPIPSPTSDRKA	T(0.009)S(0.012)S(0.98)KES(0.018)S(0.982)PIPSPTSDR	3	2	0.48029	-0.193181	0.340682	-0.666823	0.0338003	-0.418985	0.019927
SPTBN1	A0A087WUZ3	2104	S	Spectrin beta chain, non-erythrocytic 1	1	9.43e-14	141.19	VRRQQEEEERKRRPPSPEPSTKVSEEAESQQ	RPPS(1)PEPSTK	4	2	-0.40393	-0.236909	0.0497242	-0.230028	0.0368298	0.0303628	0.738264
SUCO	A0A087WV04	540	S	SUN domain-containing ossification factor	0.999998	3.5e-05	67.067	EVDPNDLYIVEPLKFSPEKKKKRCKYKIEKI	EVDPNDLYIVEPLKFS(1)PEKK	16	3	0.34979	-0.315451	NA	-0.309717	NA	-0.202506	NA
SUCO	A0A087WV04	510	S	SUN domain-containing ossification factor	0.979147	0.0114104	51.43	RCFSSYDDMNLKRRTSFPLMRSKSLQLTGKE	RT(0.021)S(0.979)FPLMR	3	2	-0.72412	1.10713	0.0476368	-0.0207065	0.889926	-1.12506	0.110897
SUCO	A0A087WV04	663	S	SUN domain-containing ossification factor	0.994798	3.94e-05	92.002	DQGKLIKTLIQTKSGSLPSLHDIIKGNKEIT	S(0.005)GS(0.995)LPSLHDIIK	3	2	-0.49729	-0.468443	0.00422876	-0.311486	0.0146193	0.137571	0.215196
NAT10	A0A087WV29	781	S	N-acetyltransferase 10	1	0	366.09	VAAKDVVMEPTMKTLSDDLDEAAKEFQEKHK	TLS(1)DDLDEAAKEFQEK	3	2	-0.13971	0.133006	0.206285	0.0671031	0.493354	-0.100871	0.244571
SMAP2	A0A087WV97	214	S	Stromal membrane-associated protein 2	0.864976	3.15e-05	92.014	SNTLEKDLDLLASVPSPSSSGSRKVVGSMPT	TSNTLEKDLDLLAS(0.007)VPS(0.865)PS(0.082)S(0.03)S(0.011)GS(0.004)RK	17	3	3.6684	-0.510422	0.00996116	-0.621175	0.013731	-0.0890331	0.421746
SMAP2	A0A087WV97	235	S	Stromal membrane-associated protein 2	0.943322	0.000103103	54.73	SRKVVGSMPTAGSAGSVPENLNLFPEPGSKS	KVVGS(0.006)MPT(0.012)AGS(0.039)AGS(0.943)VPENLNLFPEPGSK	14	3	-1.4784	0.298965	NA	-0.302217	NA	-0.592387	NA
EIF3K	A0A087WVB9	184	S	Eukaryotic translation initiation factor 3 subunit K	0.950019	0.00433112	70.27	VEKIDFDSVSSIMASSQ______________	IDFDSVSSIMAS(0.05)S(0.95)Q	13	2	-0.044889	NA	NA	NA	NA	NA	NA
PRKACB	A0A087WVC4	326	S	cAMP-dependent protein kinase catalytic subunit beta	0.999488	4.13e-57	164.66	DTSNFDDYEEEDIRVSITEKCAKEFGEF___	FRGSGDTSNFDDYEEEDIRVS(0.999)IT(0.001)EK	21	3	-0.64654	-0.0138945	0.877352	0.17735	0.125534	0.263232	0.0887988
C18orf25	A0A087WVF1	66	S	Uncharacterized protein C18orf25	0.992249	0	447.72	VISSMPCLLMELRRDSSESQLASTESDKPTT	RDS(0.992)S(0.95)ES(0.058)QLASTESDKPTTGR	3	3	-0.92602	-0.376233	0.0480245	0.117174	0.3792	0.556653	0.00791138
C18orf25	A0A087WVF1	67	S	Uncharacterized protein C18orf25	0.950155	5.33e-139	259.34	ISSMPCLLMELRRDSSESQLASTESDKPTTG	RDS(0.992)S(0.95)ES(0.058)QLASTESDKPTTGR	4	3	-0.92602	0.375162	0.0321236	0.0941061	0.613599	-0.193568	0.552984
C18orf25	A0A087WVF1	69	S	Uncharacterized protein C18orf25	0.947215	2.7e-05	75.229	SMPCLLMELRRDSSESQLASTESDKPTTGRV	RDS(0.884)S(0.168)ES(0.947)QLASTESDKPTTGR	6	3	0.52688	0.375486	0.0584128	0.224798	0.44294	-0.118765	0.778736
C18orf25	A0A087WVF1	73	S	Uncharacterized protein C18orf25	0.951063	0.00261909	60.805	LLMELRRDSSESQLASTESDKPTTGRVYESD	RDS(0.836)S(0.132)ES(0.034)QLAS(0.951)T(0.143)ES(0.899)DKPT(0.003)T(0.002)GR	10	3	1.1001	-0.156691	NA	-0.0709211	NA	0.0831112	NA
C18orf25	A0A087WVF1	76	S	Uncharacterized protein C18orf25	0.899062	0.00261909	60.805	ELRRDSSESQLASTESDKPTTGRVYESDSSN	RDS(0.836)S(0.132)ES(0.034)QLAS(0.951)T(0.143)ES(0.899)DKPT(0.003)T(0.002)GR	13	3	1.1001	0.302765	NA	-0.590405	NA	-0.918894	NA
C18orf25	A0A087WVF1	143	S	Uncharacterized protein C18orf25	0.999918	5.01e-06	110	PSGVSGATVGRKSRRSRSESETSTMAAKKNR	S(1)RS(0.998)ES(0.002)ETSTMAAK	1	2	0.37647	-0.0469764	0.60738	-0.0239152	0.7899	0.0420406	0.730262
C18orf25	A0A087WVF1	145	S	Uncharacterized protein C18orf25	0.999866	7.94e-65	223.17	GVSGATVGRKSRRSRSESETSTMAAKKNRQS	S(1)ES(0.999)ET(0.001)STMAAKK	1	2	0.93923	-0.0880389	0.467694	0.0280417	0.792676	0.124689	0.177864
C18orf25	A0A087WVF1	147	S	Uncharacterized protein C18orf25	0.999866	3.21e-31	152.36	SGATVGRKSRRSRSESETSTMAAKKNRQSSD	SES(1)ETSTMAAK	3	2	1.9216	0.444167	0.00438806	-0.00380915	0.964995	-0.37023	0.0218384
ITSN2	A0A087WVF7	809	S	Intersectin-2	1	0.000425054	99.325	NYVEKMPSSENEKAVSPKKALLPPTVSLSAT	MPSSENEKAVS(1)PK	11	2	-1.9732	0.137241	NA	-0.868068	NA	-0.989707	NA
ITSN2	A0A087WVF7	120	S	Intersectin-2	0.999381	0.000747102	88.168	LPVVLPPIMKQPPMFSPLISARFGMGSMPNL	QPPMFS(0.999)PLIS(0.001)AR	6	2	-0.53163	-0.503036	0.0126394	-0.672034	0.00347059	-0.13824	0.234772
ITSN2	A0A087WVF7	867	S	Intersectin-2	0.99988	4.64e-64	207.73	VNTSWQKKSAFTRTVSPGSVSPIHGQGQVVE	TVS(1)PGSVSPIHGQGQVVENLK	3	2	-0.91918	-0.240058	0.0696667	-0.309069	0.0288876	-0.0410894	0.75678
ITSN2	A0A087WVF7	872	S	Intersectin-2	0.999979	4.14e-100	194.08	QKKSAFTRTVSPGSVSPIHGQGQVVENLKAQ	T(0.181)VS(0.819)PGSVS(1)PIHGQGQVVENLK	8	2	-0.98444	-0.0113566	0.895294	-0.401152	0.00606111	-0.415932	0.00471908
COG1	A0A087WVI0	7	S	Conserved oligomeric Golgi complex subunit 1	0.991722	3.01e-15	156.4	_________MATAATSPALKRLDLRDPAALF	ATAAT(0.008)S(0.992)PALKR	6	2	0.4182	-0.329346	0.0195566	-0.833019	0.00171723	-0.540692	0.0266249
COG1	A0A087WVI0	459	S	Conserved oligomeric Golgi complex subunit 1	0.996829	1.57e-223	297.25	LLVSALQELESSTSNSPSNKHIHFEYNMSLF	ELLVSALQELESSTS(0.002)NS(0.997)PS(0.002)NK	17	2	0.27206	-0.00044233	0.996941	0.0642597	0.461175	0.172908	0.0782697
COG1	A0A087WVI0	548	S	Conserved oligomeric Golgi complex subunit 1	0.79959	6.88e-16	127.79	LAYLPSDDSSLPKDVSPTQAKSSAFDRYADA	VKLDDLLAYLPSDDSSLPKDVS(0.8)PT(0.2)QAK	22	3	0.064412	-0.63025	NA	-0.476645	NA	0.178821	NA
UBE2C	K4DI81	3	S	Ubiquitin-conjugating enzyme E2 C	0.999973	0.000978543	59.166	_____________MASQNRDPAATSVAAARK	AS(1)QNRDPAATSVAAAR	2	2	0.48324	1.39282	0.00623303	0.300112	0.761017	-1.07704	0.175166
MTHFD1L	A0A087WVM4	292	S	Monofunctional C1-tetrahydrofolate synthase, mitochondrial	0.999961	1.71e-10	132.81	QHRRWRLHCLKLQPLSPVPSDIEISRGQTPK	LQPLS(1)PVPSDIEISR	5	2	-0.74081	0.137719	0.27127	0.25522	0.0585093	0.0900083	0.54234
FAT1	A0A087WVP1	4475	S	Protocadherin Fat 1;Protocadherin Fat 1, nuclear form	0.990583	0.000123069	87.689	QFESIHPPRDMPAAGSLGSSSRNRQRFNLNQ	DMPAAGS(0.991)LGS(0.007)S(0.001)S(0.001)R	7	2	0.24355	0.365778	0.0573372	0.43168	0.0259016	0.126771	0.507719
FAT1	A0A087WVP1	4274	S	Protocadherin Fat 1;Protocadherin Fat 1, nuclear form	0.999863	9.27e-136	232.68	TPSIPSDSRNNLDRNSFEGSAIPEHPEFSTF	NNLDRNS(1)FEGSAIPEHPEFSTFNPESVHGHRK	7	3	1.2925	-0.0842623	0.387222	-0.128775	0.295333	-0.029278	0.774201
FAT1	A0A087WVP1	4278	S	Protocadherin Fat 1;Protocadherin Fat 1, nuclear form	0.869087	1.03e-13	98.29	PSDSRNNLDRNSFEGSAIPEHPEFSTFNPES	NNLDRNS(0.121)FEGS(0.869)AIPEHPEFS(0.004)T(0.005)FNPESVHGHR	11	5	-0.20673	0.15129	0.15033	0.00862564	0.934685	-0.134505	0.159562
FRMD5	A0A087WVP2	141	S	FERM domain-containing protein 5	1	2.31e-54	181.92	RLSSVPRTRRRAVHISIMEGLESLRDSAHST	AVHIS(1)IMEGLESLRDSAHSTPVR	5	4	-0.2496	-0.103687	0.376208	0.00832957	0.964776	0.187026	0.605675
FRMD5	A0A087WVP2	117	S	FERM domain-containing protein 5	0.998906	0.0102184	71.376	REPPEIHRAGMVPSRSCPSITHGPRLSSVPR	S(0.999)CPS(0.001)ITHGPR	1	2	-1.2985	-0.0934659	NA	0.22701	NA	0.31693	NA
FRMD5	A0A087WVP2	162	S	FERM domain-containing protein 5	0.975738	1.34e-07	117.92	ESLRDSAHSTPVRSTSHGDTFLPHVRSSRTD	S(0.012)T(0.012)S(0.976)HGDTFLPHVR	3	2	0.60401	-0.1842	0.220292	-0.252266	0.528306	0.356194	0.108168
SMTN	A0A087WVP4	333	S	Smoothelin	0.99784	5.55e-34	163.67	VNKLLSGPKETPAAQSPTRGPSDTKRADVAG	ETPAAQS(0.998)PT(0.002)RGPSDTK	7	2	0.90238	-0.371237	0.238055	-1.29532	0.000146473	-0.961404	0.0655575
SMTN	A0A087WVP4	413	S	Smoothelin	0.967529	4.64e-49	177.06	PMAARLQDGTPQAALSPLTPARLLGPSLTST	LQDGTPQAALS(0.968)PLT(0.032)PAR	11	2	3.8251	-0.577906	0.0055391	-1.36159	0.000352996	-0.814698	0.0192462
SMTN	A0A087WVP4	360	S	Smoothelin	1	0.00580204	39.851	DVAGPRPCQRSLSVLSPRQPAQNRESTPLAS	SLSVLS(1)PR	6	2	-0.041571	0.0263606	0.902194	-0.894438	0.00104858	-0.491992	0.309675
SMTN	A0A087WVP4	848	S	Smoothelin	0.997807	0.000663066	65.229	AGSPGGPRAAVQRSTSFGVPNANSIKQMLLD	S(0.001)T(0.001)S(0.998)FGVPNANSIK	3	2	-1.0049	0.641043	0.105934	0.58427	0.130573	-0.0634932	0.92057
SMTN	A0A087WVP4	632	S	Smoothelin	0.918834	1.01e-33	128.38	NGAEQTRVNKAPEGRSPLSAEELMTIEDEGV	VNKAPEGRS(0.919)PLS(0.081)AEELMTIEDEGVLDKMLDQSTDFEER	9	4	0.32786	-0.178489	NA	-0.35591	NA	-0.170986	NA
SMTN	A0A087WVP4	570	S	Smoothelin	0.999998	0.000103883	31.509	LSTSSGGKSTITRVNSPGTLARLGSVTHVTS	VNS(1)PGTLAR	3	2	-0.34323	-0.168753	0.1215	1.67295	0.000285781	1.89852	0.000199786
CLTC	A0A087WVQ6	1498	S	Clathrin heavy chain;Clathrin heavy chain 1	1	4.96e-19	128.46	ALRTSIDAYDNFDNISLAQRLEKHELIEFRR	TSIDAYDNFDNIS(1)LAQR	13	2	1.576	-0.029058	NA	NA	NA	NA	NA
FOXP1	A0A3B3IRY1	79	S	Forkhead box protein P1	0.900893	0.0117296	28.441	VARQLLLQQQQQQQVSGLKSPKRNDK_____	QLLLQQQQQQQVS(0.901)GLKS(0.099)PK	13	3	-0.26242	0.27453	NA	-0.49439	NA	-0.767352	NA
FOXP1	A0A3B3IRY1	83	S	Forkhead box protein P1	0.993191	0.000729085	55.195	LLLQQQQQQQVSGLKSPKRNDK_________	QLLLQQQQQQQVS(0.007)GLKS(0.993)PK	17	3	-0.88822	0.210888	NA	-0.29846	NA	-0.484711	NA
SLC38A3	A0A087WVW8	52	S	Sodium-coupled neutral amino acid transporter 3	0.969689	5.27e-05	64.542	DPARSCMEGKSFLQKSPSKEPHFTDFEGKTS	SFLQKS(0.97)PS(0.03)KEPHFTDFEGK	6	4	-1.1974	0.151944	0.214428	-0.2376	0.214118	-0.335239	0.0912227
SLC38A3	A0A087WVW8	54	S	Sodium-coupled neutral amino acid transporter 3	0.99952	1.45e-05	92.614	ARSCMEGKSFLQKSPSKEPHFTDFEGKTSFG	SPS(1)KEPHFTDFEGK	3	3	-0.88506	-0.0951601	0.486711	0.735264	0.0316264	0.69914	0.105904
ZMYND8	Q9ULU4-19	695	S	Protein kinase C-binding protein 1	1	3.37e-77	247.8	PASEKADPGAVKDKASPEPEKDFSEKAKPSP	DKAS(1)PEPEKDFSEK	4	2	0.36898	-0.269564	0.0477302	-0.156867	0.181808	0.172533	0.0762574
ZMYND8	Q9ULU4-19	502	S	Protein kinase C-binding protein 1	0.844997	7.17e-11	115.31	SASEESMDFLDKSTASPASTKTGQAGSLSGS	ATSSHFSASEESMDFLDKS(0.043)T(0.104)AS(0.845)PAS(0.007)T(0.002)K	22	3	-0.23683	2.39824	NA	-0.621311	NA	-2.97245	NA
ZMYND8	Q9ULU4-19	679	S	Protein kinase C-binding protein 1	0.999356	3.27e-36	160.5	KPTNPVEIKEELKSTSPASEKADPGAVKDKA	STS(0.999)PASEKADPGAVK	3	2	-0.35183	-0.122747	0.194824	-0.131557	0.166947	-0.00211378	0.980198
ZMYND8	Q9ULU4-19	682	S	Protein kinase C-binding protein 1	0.999991	0.000434337	96.113	NPVEIKEELKSTSPASEKADPGAVKDKASPE	S(0.016)T(0.02)S(0.964)PAS(1)EKADPGAVK	6	2	0.32565	-0.528054	NA	-0.0764128	NA	0.442501	NA
ZMYND8	Q9ULU4-19	574	S	Protein kinase C-binding protein 1	0.99999	3.59e-146	256.94	LSESVQQQSTPVPLISPKRQIRSRFQLNLDK	ELSESVQQQSTPVPLIS(1)PK	17	2	0.23615	-0.201939	0.111309	-0.309441	0.0410549	-0.130477	0.222224
ZMYND8	Q9ULU4-19	764	S	Protein kinase C-binding protein 1	1	4.96e-05	106.59	SGREGRKNKKEPKEPSPKQDVVGKTPPSTTV	EPS(1)PKQDVVGK	3	2	0.31042	-0.133687	0.208359	0.0389238	0.670715	0.15509	0.129127
ZMYND8	Q9ULU4-19	734	S	Protein kinase C-binding protein 1	0.999954	4.87e-74	175.39	GKDETDSPTVHLGLDSDSESELVIDLGEDHS	GKDETDSPTVHLGLDS(1)DS(0.901)ES(0.099)ELVIDLGEDHSGREGR	16	4	-1.0623	0.202827	NA	-0.049212	NA	-0.0785524	NA
ZMYND8	Q9ULU4-19	736	S	Protein kinase C-binding protein 1	0.980307	4.87e-74	175.39	DETDSPTVHLGLDSDSESELVIDLGEDHSGR	GKDETDSPTVHLGLDS(0.999)DS(0.98)ES(0.02)ELVIDLGEDHSGR	18	3	1.5791	0.202827	NA	-0.049212	NA	-0.0785524	NA
ZMYND8	Q9ULU4-19	738	S	Protein kinase C-binding protein 1	0.923604	3.36e-17	103.5	TDSPTVHLGLDSDSESELVIDLGEDHSGREG	GKDET(0.001)DS(0.001)PT(0.001)VHLGLDS(0.486)DS(0.587)ES(0.924)ELVIDLGEDHSGR	20	4	-0.19455	-2.50267	NA	-2.53994	NA	-0.0463101	NA
ZMYND8	Q9ULU4-19	51	S	Protein kinase C-binding protein 1	0.998514	7.37e-09	97.093	DPGSAERTAQKRKFPSPPHSSNGHSPQDTST	KFPS(0.999)PPHS(0.001)S(0.001)NGHSPQDT(0.307)S(0.265)T(0.229)S(0.198)PIKKK	4	3	-0.93624	-0.042068	0.646822	-0.0640843	0.58809	-0.000608632	0.996682
ZMYND8	Q9ULU4-19	60	S	Protein kinase C-binding protein 1	0.828551	0.00414137	43.7	QKRKFPSPPHSSNGHSPQDTSTSPIKKKKKP	KFPS(0.154)PPHS(0.467)S(0.514)NGHS(0.829)PQDT(0.345)S(0.254)T(0.23)S(0.208)PIKKK	13	3	-0.32409	-0.250407	NA	-0.407514	NA	-0.147843	NA
ZMYND8	Q9ULU4-19	433	S	Protein kinase C-binding protein 1	1	1.32e-41	197.8	IDKQEKVKLNFDMTASPKILMSKPVLSGGTG	VKLNFDMTAS(1)PK	10	2	-0.12405	-0.096887	0.316907	-0.0328417	0.775565	0.0251483	0.745649
ZMYND8	Q9ULU4-19	781	S	Protein kinase C-binding protein 1	0.904962	1.74e-138	268.53	KQDVVGKTPPSTTVGSHSPPETPVLTRSSAQ	TPPSTT(0.021)VGS(0.905)HS(0.074)PPETPVLTR	9	2	1.1626	-1.21578	NA	-0.22516	NA	1.08318	NA
ZMYND8	Q9ULU4-19	783	S	Protein kinase C-binding protein 1	0.993709	6.58e-140	298.96	DVVGKTPPSTTVGSHSPPETPVLTRSSAQTS	TPPSTTVGS(0.001)HS(0.994)PPET(0.006)PVLTR	11	2	2.1179	-0.441454	0.0115626	-0.232667	0.0476406	0.209599	0.0662444
ZMYND8	Q9ULU4-19	452	S	Protein kinase C-binding protein 1	0.999802	0.000506447	106.34	LMSKPVLSGGTGRRISLSDMPRSPMSTNSSV	RIS(1)LSDMPR	3	2	-0.87671	0.0250096	0.824742	0.396624	0.0272328	0.381128	0.0277335
ZMYND8	Q9ULU4-19	471	S	Protein kinase C-binding protein 1	0.929677	1.21e-08	102.25	MPRSPMSTNSSVHTGSDVEQDAEKKATSSHF	SPMSTNSS(0.001)VHT(0.069)GS(0.93)DVEQDAEKK	13	3	-0.60301	-0.277307	NA	-1.04078	NA	-0.7343	NA
ZMYND8	Q9ULU4-19	513	S	Protein kinase C-binding protein 1	0.998873	5.69e-67	197.75	KSTASPASTKTGQAGSLSGSPKPFSPQLSAP	TGQAGS(0.999)LS(0.002)GS(0.999)PKPFSPQLSAPITTK	6	2	-0.14302	-0.0543466	NA	-0.0819909	NA	-0.0325486	NA
ZMYND8	Q9ULU4-19	517	S	Protein kinase C-binding protein 1	0.99923	3.94e-226	328.14	SPASTKTGQAGSLSGSPKPFSPQLSAPITTK	TGQAGS(0.999)LS(0.002)GS(0.999)PKPFSPQLSAPITTK	10	2	-0.14302	-0.122595	0.402948	0.0187294	0.943995	0.194763	0.350543
DHX57	A0A087WW12	25	S	Putative ATP-dependent RNA helicase DHX57	1	1.64e-24	179.67	KALLRDLQEQDADAGSERGLSGEEEDDEPDC	DLQEQDADAGS(1)ER	11	2	0.89832	0.0562882	0.603577	0.231242	0.120125	0.192443	0.13035
NOMO1	A0A0G2JP90	1038	S	Nodal modulator 1	0.999998	1.01e-86	212.37	RLQGVRALGQAASDNSGPEDAKRQAKKQKTR	ALGQAASDNS(1)GPEDAKR	10	2	1.4991	0.0301434	0.73025	0.666494	0.00406077	0.624201	0.00472681
PSMD1	Q99460	315	S	26S proteasome non-ATPase regulatory subunit 1	1	2.57e-136	265.89	EEKTSSAFVGKTPEASPEPKDQTLKMIKILS	TSSAFVGKT(1)PEAS(1)PEPK	13	2	0.43259	-0.595126	0.128593	-0.984168	0.0804572	-0.418	0.00795879
PSMD1	Q99460	296	S	26S proteasome non-ATPase regulatory subunit 1	0.797108	1.32e-12	75.42	STNTGTVPGSEKDSDSMETEEKTSSAFVGKT	TVGTPIASVPGSTNTGT(0.001)VPGS(0.014)EKDS(0.084)DS(0.797)MET(0.103)EEK	27	3	-2.1141	-0.141399	NA	0.082657	NA	0.1736	NA
CHMP2B	C9J0A7	169	S	Charged multivesicular body protein 2b	1	5.61e-37	201.23	AARSLPSASTSKATISDEEIERQLKALGVD_	ATIS(1)DEEIER	4	2	-0.11711	0.0410862	0.657306	-0.0581197	0.556812	0.0748351	0.378299
KIF1B;KIF1Bbeta	A0A087WWA3	1428	S	Kinesin-like protein;Kinesin-like protein KIF1B	0.99999	3e-31	151.73	TGIYELSLCKMSDTGSPGMQRRRRKILDTSV	MSDTGS(1)PGMQR	6	2	-2.0543	0.256258	0.119766	0.67609	0.170952	0.0474575	0.631412
KIF1B;KIF1Bbeta	A0A087WWA3	1028	S	Kinesin-like protein;Kinesin-like protein KIF1B	0.828286	6.31e-31	143.15	EYFNQSDFSSVAMTRSGLSLEELRIVEGQGQ	S(0.828)GLS(0.172)LEELRIVEGQGQSSEVITPPEEISR	1	3	0.19051	0.237074	NA	-0.129608	NA	-0.032433	NA
KIF1B;KIF1Bbeta	A0A087WWA3	1031	S	Kinesin-like protein;Kinesin-like protein KIF1B	1	5.09e-23	111.21	NQSDFSSVAMTRSGLSLEELRIVEGQGQSSE	SGLS(1)LEELR	4	2	0.38588	0.11017	0.277815	0.173765	0.0782122	0.109088	0.249282
DVL1	A0A087WWA7	194	S	Segment polarity protein dishevelled homolog DVL-1	0.995011	5.02e-19	108.85	STALSSELESSSFVDSDEDGSTSRLSSSTEQ	DVGLPPDSASTALSSELESSSFVDS(0.995)DEDGS(0.003)T(0.001)SR	25	3	0.42501	0.0160508	0.879294	-0.131676	0.380947	-0.109738	0.575223
DVL1;DVL1P1	A0A087WWA7	205	S	Segment polarity protein dishevelled homolog DVL-1;Putative segment polarity protein dishevelled homolog DVL1P1	0.907473	2.92e-07	43.101	SFVDSDEDGSTSRLSSSTEQSTSSRLIRKYA	LSS(0.907)S(0.085)T(0.008)EQSTSSR	3	2	-0.22883	-0.0521839	0.665922	0.0269247	0.761188	0.090831	0.389931
RAB13	A0A087WWB9	97	S	Ras-related protein Rab-13	1	5.56e-30	177.74	SSLARDILLKSGGRRSGNGNKPPSTDLKTCD	S(1)GNGNKPPSTDLK	1	2	-0.18334	0.0716076	0.522282	-0.266773	0.135187	-0.312846	0.0203248
ZNF814;ZNF552	A0A087WWD1	87	S	Zinc finger protein 552;Putative uncharacterized zinc finger protein 814	1	0.0010933	79.699	YIQRETQVRTPMAGVSPKKAHPCEMCGPILG	TPMAGVS(1)PK	7	2	-0.59243	0.000108843	0.99899	-0.136266	0.229792	-0.0917312	0.325296
SLC4A1AP	A0A087WWF4	17	S	Kanadaptin	0.841244	3.77e-14	101.18	ADILSQSETLASQDLSGDFKKPALPVSPAAR	ADILSQSETLASQDLS(0.841)GDFKKPALPVS(0.159)PAAR	16	4	-0.63921	-0.398969	NA	-0.456346	NA	-0.244822	NA
SLC4A1AP	A0A087WWF4	28	S	Kanadaptin	1	2.05e-190	282.51	SQDLSGDFKKPALPVSPAARSKAPASSSSNP	KPALPVS(1)PAAR	7	2	0.85722	-0.46693	0.00349216	-0.502466	0.002807	-0.0440177	0.613837
SLC4A1AP	A0A087WWF4	82	S	Kanadaptin	1	0	389.31	KQQQILLEKKMLGEDSDEEEEMDTSERKINA	MLGEDS(1)DEEEEMDTSERK	6	2	-1.2837	0.104862	0.293887	0.113157	0.217208	0.0406373	0.628986
GLTSCR1	A0A087WWH3	1361	S	Glioma tumor suppressor candidate region gene 1 protein	1	1.31e-17	126.54	PGAPEGTPAGRARGGSPAPLPAKVDEATSGL	ARGGS(1)PAPLPAKVDEATSGLIR	5	3	-0.67653	-0.18263	0.135134	-0.0697941	0.485375	0.0660993	0.463621
GLTSCR1	A0A087WWH3	1482	S	Glioma tumor suppressor candidate region gene 1 protein	0.999989	7.72e-43	136.92	PAPSYPHAASAGTPASPPPLHRPEAYPPSSH	TPAPSYPHAASAGTPAS(1)PPPLHRPEAYPPSSHNGGLGAR	17	5	-1.5979	-0.35256	0.0177468	-0.100491	0.310182	0.206059	0.204771
C10orf11	M0R2H0	10	S	Leucine-rich repeat-containing protein C10orf11	0.96195	7.52e-13	141.85	______MASSEDVASSPERHYTPLPSASREL	ASSEDVAS(0.038)S(0.962)PER	9	2	0.65797	0.1255	0.209153	-0.334322	0.0590346	-0.486215	0.0387682
GMPR2	A0A0B4J281	28	S	GMP reductase;GMP reductase 2	0.997261	0.000133355	87.059	KDVLLRPKRSTLKSRSEVDLTRSFSFRNSKQ	S(0.003)RS(0.997)EVDLTR	3	2	0.57986	0.0340024	0.754539	0.0798027	0.374939	-0.0640113	0.675467
CUL4A	A0A087WWN2	10	S	Cullin-4A	0.999998	4.14e-22	144.02	______MADEAPRKGSFSALVGRTNGLTKPA	KGS(1)FSALVGR	3	2	-0.7473	0.256234	0.0813538	0.567837	0.0427966	0.401578	0.143257
RBM15	A0A494C001	578	S	Putative RNA-binding protein 15	0.999993	0.000680727	64.693	AYEPLDSLDRRRDGWSLDRDRGDRDLPSSRD	DGWS(1)LDRDRGDRDLPSSR	4	4	-0.25296	-0.344519	0.0181634	-0.444294	0.00606384	-0.101639	0.422687
RBM15	A0A494C001	65	S	Putative RNA-binding protein 15	0.999999	2.01e-16	118.58	SRRSLHLDKSSSRGGSREYDTGGGSSSSRLH	GGS(1)REYDTGGGSSSSR	3	2	-0.61863	0.0884867	NA	0.147022	NA	0.0667711	NA
RBM15	A0A494C001	626	S	Putative RNA-binding protein 15	0.999982	0.000129778	96.021	RSPESDRPRKRHCAPSPDRSPELSSSRDRYN	HCAPS(1)PDRS(0.999)PELSSSR	5	2	0.64799	-0.0863998	0.341412	-0.167682	0.111478	-0.119515	0.255931
RBM15	A0A494C001	630	S	Putative RNA-binding protein 15	0.999312	0.000129778	96.021	SDRPRKRHCAPSPDRSPELSSSRDRYNSDND	HCAPS(1)PDRS(0.999)PELSSSR	9	2	0.64799	-0.0814351	0.369022	-0.111592	0.283078	-0.107138	0.292212
RBM15	A0A494C001	612	S	Putative RNA-binding protein 15	1	2.39e-15	184.11	KRRLPEESGGRHLDRSPESDRPRKRHCAPSP	HLDRS(1)PES(1)DRPR	5	2	-0.9355	-0.233814	0.0412553	-0.193788	0.0700102	0.0861284	0.37939
RBM15	A0A494C001	615	S	Putative RNA-binding protein 15	1	3.55e-15	175.21	LPEESGGRHLDRSPESDRPRKRHCAPSPDRS	HLDRS(1)PES(1)DRPR	8	2	-0.9355	-0.301077	0.0537427	-0.237738	0.0937946	0.0486586	0.552512
RBM15	A0A494C001	135	S	Putative RNA-binding protein 15	0.999981	1.26e-18	152	GDGAEYKTLKISELGSQLSDEAVEDGLFHEF	ISELGS(1)QLSDEAVEDGLFHEFKR	6	3	-0.38749	0.386074	0.0920702	0.602151	0.00674186	0.220811	0.121736
RBM15	A0A494C001	168	S	Putative RNA-binding protein 15	0.859701	1.5e-05	72.321	FGDVSVKISHLSGSGSGDERVAFVNFRRPED	ISHLS(0.001)GS(0.14)GS(0.86)GDERVAFVNFR	9	3	1.9404	0.202261	NA	-0.0722771	NA	0.146063	NA
RBM15	A0A494C001	84	S	Putative RNA-binding protein 15	0.967049	1.33e-15	181.13	DTGGGSSSSRLHSYSSPSTKNSSGGGESRSS	LHS(0.004)Y(0.002)S(0.023)S(0.967)PS(0.004)T(0.001)KNSSGGGESR	6	3	-0.59827	-0.311924	0.0642333	-0.280323	0.0624475	0.00445133	0.956659
RBM15	A0A494C001	721	S	Putative RNA-binding protein 15	0.999988	4.6e-233	315.42	DGSAPSTSTASSKLKSPSQKQDGGTAPVASA	LKS(1)PSQKQDGGTAPVASASPK	3	2	-0.6049	0.140938	0.164285	-0.202432	0.121556	-0.359407	0.0136989
RBM15	A0A494C001	656	S	Putative RNA-binding protein 15	1	5.86e-08	145.09	NSDNDRSSRLLLERPSPIRDRRGSLEKSQGD	LLLERPS(1)PIRDRR	7	3	-0.19249	-0.205199	0.0792496	-0.221513	0.0485442	0.0363763	0.693327
RBM15	A0A494C001	248	S	Putative RNA-binding protein 15	1	0.00477025	41.083	VGGHRHPPGGGGGQRSLSPGGAALGYRDYRL	S(1)LS(1)PGGAALGYR	1	2	-0.92027	-0.0458756	0.661503	-0.0216196	0.784095	0.0778564	0.387733
RBM15	A0A494C001	250	S	Putative RNA-binding protein 15	1	1.72e-45	160.58	GHRHPPGGGGGQRSLSPGGAALGYRDYRLQQ	S(1)LS(1)PGGAALGYR	3	2	-0.92027	-0.173661	0.0944487	-0.101982	0.284985	0.0475526	0.599769
RBM15	A0A494C001	215	S	Putative RNA-binding protein 15	1	7.8e-45	151.68	PLKIEAVYVSRRRSRSPLDKDTYPPSASVVG	S(1)PLDKDTYPPSASVVGASVGGHRHPPGGGGGQR	1	3	-1.5998	-0.288895	0.0225016	-0.356788	0.010811	-0.0197293	0.81151
RBM15	A0A494C001	213	S	Putative RNA-binding protein 15	0.999995	2.2e-37	144.68	DRPLKIEAVYVSRRRSRSPLDKDTYPPSASV	S(1)RS(1)PLDKDTYPPSASVVGASVGGHRHPPGGGGGQR	1	4	-1.3771	-0.244957	0.0420774	-0.16044	0.140071	0.0633096	0.430676
RBM15	A0A494C001	697	S	Putative RNA-binding protein 15	1	2.27e-173	271.68	ERDRKHRTTAPTEGKSPLKKEDRSDGSAPST	TTAPTEGKS(1)PLKKEDR	9	2	-0.88532	-0.230126	0.0430066	-0.192322	0.0727338	0.0457714	0.579727
RSBN1	A0A087WWP8	33	S	Round spermatid basic protein 1	1	3.11e-52	184.65	EEPDKEGKEKPHAGVSPRGVKRQRRSSSGGS	AVAAQEEPDKEGKEKPHAGVS(1)PR	21	3	-0.67402	-0.271791	0.0283922	-0.32647	0.0164978	-0.0553852	0.517876
RSBN1	A0A087WWP8	506	S	Round spermatid basic protein 1	1	1.73e-84	233.48	IPTADMPKSPFKRRRSMNEIKNLQYLPRTSE	S(1)MNEIKNLQYLPR	1	2	0.65235	0.430161	0.128505	0.560104	0.072765	0.0818783	0.758135
THOC1	A0A087WWS1	560	S	THO complex subunit 1	1	5.07e-102	210.73	DEDEEDNDALLKENESPDVRRDKPVTGEQIE	TGEDEDEEDNDALLKENES(1)PDVRR	19	3	-0.11735	-0.161385	0.11935	-0.266002	0.0219474	-0.107286	0.217207
THOC1	A0A087WWS1	2	S	THO complex subunit 1	0.999889	8.87e-17	144.44	______________MSPTPPLFSLPEARTRF	MS(1)PTPPLFSLPEAR	2	2	-0.31318	-0.0958023	0.304036	-0.137557	0.141769	-0.0119893	0.879674
TMEM237	F2Z329	49	S	Transmembrane protein 237	0.999358	2.67e-13	97.355	PKKKKPRTKNTPASASLEGLAQTAGRRPSEG	NTPASAS(0.999)LEGLAQTAGR	7	2	0.57993	0.0777669	0.628881	0.333124	0.207839	0.325255	0.0720664
TMEM237	F2Z329	62	S	Transmembrane protein 237	0.99928	3.28e-39	156.03	SASLEGLAQTAGRRPSEGNEPSTKELKEHPE	RPS(0.999)EGNEPS(0.001)TK	3	2	0.17698	0.01198	0.909259	0.382063	0.0203132	0.35067	0.0178483
TPM3	A0A087WWU8	51	S	Tropomyosin alpha-3 chain	1	5.18e-08	14.706	EGERRAREQAEAEVASLNRRIQLVEEELDRA	EQAEAEVAS(1)LNRR	9	2	-1.704	0.073419	0.452725	0.257114	0.0430461	0.222676	0.125325
STX4	H3BMK2	14	S	Syntaxin-4	1	4.2e-35	146.04	__MRDRTHELRQGDDSSDEEDKERVALVVHP	THELRQGDDS(1)S(1)DEEDKER	10	2	-0.26182	-0.314401	0.0907061	-0.212688	0.072889	0.210601	0.262513
STX4	H3BMK2	15	S	Syntaxin-4	1	4.2e-35	146.04	_MRDRTHELRQGDDSSDEEDKERVALVVHPG	THELRQGDDS(1)S(1)DEEDKER	11	2	-0.26182	-0.314401	0.0907061	-0.212688	0.072889	0.210601	0.262513
TNS1	A0A087WWW7	807	S	Tensin-1	0.993158	4.28e-06	114.23	ARAQFSVAGVHTVPGSPQARHRTVGTNTPPS	AQFSVAGVHT(0.007)VPGS(0.993)PQAR	14	3	0.44492	0.0443853	0.723276	0.0281521	0.908181	0.0944235	0.615118
TNS1	A0A087WWW7	927	S	Tensin-1	0.987454	6.15e-37	128.94	NLASGLHSNAIASPGSPSLGRHLGGSGSVVP	HPGAHQGNLASGLHSNAIAS(0.001)PGS(0.987)PS(0.011)LGR	23	3	-0.63259	-0.555473	0.00869352	-0.546309	0.033667	0.00466409	0.969559
TNS1	A0A087WWW7	1011	S	Tensin-1	0.999905	0.000831298	80.144	PATSPSPDSAAFRQGSPTPALPEKRRMSVGD	QGS(1)PTPALPEK	3	2	-0.15285	-0.255063	NA	-0.965226	NA	-0.713479	NA
TNS1	A0A087WWW7	754	S	Tensin-1	0.873953	0.00127961	65.515	PLLESGFRSGSLGQPSPSAQRNYQSSSPLPT	S(0.001)GS(0.003)LGQPS(0.874)PS(0.122)AQR	8	2	-1.895	-0.302204	NA	-0.728917	NA	-0.429779	NA
TNS1	A0A087WWW7	899	S	Tensin-1	0.97374	6.15e-37	105.99	YQVSGLHNKVATTPGSPSLGRHPGAHQGNLA	VAT(0.01)T(0.011)PGS(0.974)PS(0.005)LGRHPGAHQGNLASGLHSNAIAS(0.088)PGS(0.749)PS(0.163)LGR	7	4	0.099262	-0.292785	0.0272951	-0.038623	0.711724	0.498759	0.024819
BCL10	A0A087WWW9	127	S	B-cell lymphoma/leukemia 10	1	1.39e-61	215.79	EHLKDGATNNLSRSNSDESNFSEKLRASTVM	SNS(1)DESNFSEK	3	2	0.24703	0.0391431	0.755099	0.545582	0.0136959	0.487939	0.0064335
IQCE	A0A087WX19	574	S	IQ domain-containing protein E	0.997935	1.53e-36	160.67	VPGLPDQSSPVPRVPSPIAQATGSPVQEEAI	VPS(0.998)PIAQAT(0.002)GS(0.001)PVQEEAIVIIQSALR	3	3	-0.35986	-0.107046	0.319214	-0.0588336	0.66108	0.0734849	0.437673
ADRM1	A0A087WX59	366	S	Proteasomal ubiquitin receptor ADRM1	1	1.3e-126	293.77	KEGDTKDKKDEEEDMSLD_____________	EGDTKDKKDEEEDMS(1)LD	15	2	-0.010756	-0.00506279	0.961036	0.041488	0.691655	0.120637	0.22301
ADRM1	A0A087WX59	172	S	Proteasomal ubiquitin receptor ADRM1	0.863026	0.000172418	68.867	GSSGPPGSSSSSSSRSQSAAVTPSSTTSSTR	S(0.863)QS(0.137)AAVTPSSTTSSTR	1	2	-0.29439	0.217935	NA	2.0293	NA	1.83675	NA
SLC9A7	A0A087WXD1	694	S	Sodium/hydrogen exchanger;Sodium/hydrogen exchanger 7	0.964784	4.2e-07	108.36	SHTASTSLEGSRRTKSSSEEVLERDLGMGDQ	T(0.015)KS(0.965)S(0.015)S(0.005)EEVLERDLGMGDQK	3	3	-0.85329	0.715737	NA	0.778711	NA	0.0384392	NA
PSD3	A0A087X1Z0	232	S	PH and SEC7 domain-containing protein 3	0.999986	2.87e-180	281.61	LSNDESEAAGLKKSHSSPSLNPDTSPITAKV	SHS(1)SPSLNPDT(0.607)S(0.393)PITAK	3	2	0.33237	-0.0745191	0.487979	0.494667	0.00286446	0.617082	0.00243104
PSD3	A0A087X1Z0	241	S	PH and SEC7 domain-containing protein 3	0.993025	2.02e-125	288.96	GLKKSHSSPSLNPDTSPITAKVKRNVSERKD	SHS(1)SPSLNPDT(0.007)S(0.993)PITAK	12	2	0.77134	0.3265	0.0361875	-0.487374	0.032668	-0.762979	0.00374902
ABCA2	J3QSS3	1411	S	ATP-binding cassette sub-family A member 2	0.998921	2.9e-08	62.857	DYRPLFDNPQDPDNVSLQEVEAEALSRVGQG	GDEGAGYTDVYGDYRPLFDNPQDPDNVS(0.999)LQEVEAEALSR	28	3	-2.712	NA	NA	NA	NA	NA	NA
FAM83D	A0A087WXK8	492	S	Protein FAM83D	0.975019	0.00121914	58.463	DENILFPRGTQSTEGSPVSKMSVSRSSSLKS	GTQSTEGS(0.975)PVS(0.025)K	8	2	0.43496	-0.339401	0.106704	-0.253029	0.152811	0.156746	0.128556
INTS12	Q96CB8	127	S	Integrator complex subunit 12	0.85371	1.39e-36	160.7	VDIPKKPRLEKPETQSSPITVQSSKDLPMAD	LEKPET(0.002)QS(0.854)S(0.143)PIT(0.001)VQSSK	8	2	-1.6987	-0.129402	NA	-0.249462	NA	-0.0876107	NA
INTS12	Q96CB8	128	S	Integrator complex subunit 12	0.998369	6.91e-127	271.36	DIPKKPRLEKPETQSSPITVQSSKDLPMADL	LEKPETQS(0.002)S(0.998)PITVQSSK	9	2	-0.92435	-0.218357	0.0533899	-0.299124	0.0242343	-0.0849478	0.357351
INTS12	Q96CB8	378	S	Integrator complex subunit 12	0.999404	0.0126289	64.485	PPPLTLGKTGLSRSVSCDNVSKVGLPSPSSL	SVS(0.999)CDNVSK	3	2	0.92038	0.0939658	NA	-0.139363	NA	-0.215278	NA
AXIN2	F5GX43	70	S	Axin-2	0.999384	2.77e-06	90.943	TRRNEDGLGEPEGRASPDSPLTRWTKSLHSL	RNEDGLGEPEGRAS(0.999)PDS(0.001)PLTR	14	3	1.1266	-0.710036	NA	-0.805472	NA	-0.130193	NA
OTUD5	A0A087WXV6	40	S	OTU domain-containing protein 5	1	4.93e-09	91.845	DRDRDSGVVGARPRASPPPQGPLPGPPGALH	PRAS(1)PPPQGPLPGPPGALHR	4	3	-1.7315	-0.277332	0.0850475	-0.289148	0.094939	-0.0337507	0.700656
OTUD5	A0A087WXV6	30	S	OTU domain-containing protein 5	0.840404	1.13e-05	49.21	DPAGAGVGGGDRDRDSGVVGARPRASPPPQG	DS(0.84)GVVGARPRAS(0.16)PPPQGPLPGPPGALHR	2	4	-0.61715	-0.642195	0.00737966	-0.520598	0.0478941	-0.0512781	0.565378
OTUD5	A0A087WXV6	153	S	OTU domain-containing protein 5	0.999898	6.43e-19	117.23	GGGSPEREEVGAGYNSEDEYEAAAARIEAMD	QAPGVGAVGGGS(1)PEREEVGAGYNS(1)EDEYEAAAAR	24	3	-0.76161	-0.363637	0.0986702	-0.794005	0.011426	-0.440365	0.00599608
OTUD5	A0A087WXV6	141	S	OTU domain-containing protein 5	1	6.43e-19	117.23	KRRRQAPGVGAVGGGSPEREEVGAGYNSEDE	RRQAPGVGAVGGGS(1)PEREEVGAGYNS(1)EDEYEAAAAR	14	4	-0.9575	-0.347439	0.127452	-0.738561	0.00828179	-0.388064	0.0154331
PRKAA2	A0A087WXX9	377	S	5'-AMP-activated protein kinase catalytic subunit alpha-2	1	0.000299668	80.658	GLKPHPERMPPLIADSPKARCPLDALNTTKP	MPPLIADS(1)PKAR	8	2	-2.4909	-0.262142	0.0738402	-0.521128	0.00678501	-0.346741	0.0979421
HEATR6	A0A087WXZ7	490	S	HEAT repeat-containing protein 6	0.978264	2.28e-133	311.24	KKAPAGPSLEETSVSSPKGSSEPCWLIRLCI	KAPAGPSLEETSVS(0.021)S(0.978)PK	15	3	0.3265	-0.121322	0.232452	-0.292147	0.0189232	-0.153279	0.119271
HEATR6	A0A087WXZ7	183	S	HEAT repeat-containing protein 6	1	1.25e-144	240.76	VKPKKIQQGEEEEKESSGEIEAAPVTGTGRV	KIQQGEEEEKES(1)S(1)GEIEAAPVTGTGR	12	3	0.799	-0.442301	0.042896	-0.652751	0.00287856	-0.21951	0.148901
HEATR6	A0A087WXZ7	184	S	HEAT repeat-containing protein 6	1	2.83e-10	103.56	KPKKIQQGEEEEKESSGEIEAAPVTGTGRVN	KIQQGEEEEKES(1)S(1)GEIEAAPVTGTGR	13	3	0.799	-0.8117	NA	-0.785975	NA	0.0496308	NA
HEATR6	A0A087WXZ7	859	S	HEAT repeat-containing protein 6	0.999999	1.33e-158	268.45	FLKSGAEGDDTGAPHSPQERDQMVRMALKHM	SGAEGDDTGAPHS(1)PQER	13	2	-0.19772	0.455359	0.0206431	0.43861	0.0047167	-0.0488484	0.746829
NUMA1	A0A087WY61	169	S	Nuclear mitotic apparatus protein 1	0.998681	7.9e-13	127.43	APVPSTCSSTFPEELSPPSHQAKREIRFLEL	APVPSTCSSTFPEELS(0.999)PPS(0.001)HQAK	16	3	-1.1728	-0.079618	0.416747	-0.0462521	0.719655	0.0725297	0.456588
NUMA1	A0A087WY61	1225	S	Nuclear mitotic apparatus protein 1	1	0	367.78	KAQVARGRQEAERKNSLISSLEEEVSILNRQ	KNS(1)LISSLEEEVSILNR	3	2	-0.43527	-0.0642243	0.465916	0.181987	0.0808454	0.220958	0.0389465
NUMA1	A0A087WY61	1975	S	Nuclear mitotic apparatus protein 1	1	2.7e-26	125.65	AEGTGITTRQQRKRVSLEPHQGPGTPESKKA	KRVS(1)LEPHQGPGTPESK	4	3	1.6636	-0.113377	0.377123	-1.05089	0.000146466	-0.833128	0.00469662
NUMA1	A0A087WY61	1846	S	Nuclear mitotic apparatus protein 1	1	1.29e-32	167.24	SLRATSSTQSLARLGSPDYGNSALLSLPGYR	LGS(1)PDYGNSALLSLPGYRPTTR	3	3	-0.43129	-0.328563	0.029972	-0.992749	0.002026	-0.622021	0.0291351
NUMA1	A0A087WY61	1753	S	Nuclear mitotic apparatus protein 1	0.989895	2.08e-07	92.787	EPASPISQRLPPKVESLESLYFTPIPARSQA	LPPKVES(0.99)LES(0.01)LYFTPIPAR	7	3	-0.18616	-0.386758	0.0247071	-1.08899	0.00131528	-0.681705	0.04305
NUMA1	A0A087WY61	395	S	Nuclear mitotic apparatus protein 1	0.996335	0.0012162	54.083	NEILQGKLSQLEEHLSQLQDNPPQEKGEVLG	LS(0.004)QLEEHLS(0.996)QLQDNPPQEK	9	3	-0.28717	-1.51263	NA	-0.806583	NA	0.710772	NA
NUMA1	A0A087WY61	271	S	Nuclear mitotic apparatus protein 1	1	5.48e-08	99.749	QRIDRLALLNEKQAASPLEPKELEELRDKNE	QAAS(1)PLEPK	4	2	-0.18673	-0.118716	0.23741	0.331056	0.011507	0.421893	0.00452488
NUMA1	A0A087WY61	1772	S	Nuclear mitotic apparatus protein 1	0.765447	1.83e-05	83.044	LYFTPIPARSQAPLESSLDSLGDVFLDSGRK	SQAPLES(0.765)S(0.223)LDS(0.012)LGDVFLDSGR	7	2	3.9612	-0.466312	0.306424	0.503872	0.00579256	0.802576	0.176718
NUMA1	A0A087WY61	1773	S	Nuclear mitotic apparatus protein 1	0.901999	1.14e-05	81.738	YFTPIPARSQAPLESSLDSLGDVFLDSGRKT	SQAPLES(0.091)S(0.902)LDS(0.007)LGDVFLDSGRK	8	3	-0.034711	-0.166148	0.59578	-0.659963	0.0012805	-0.477757	0.155405
NUMA1	A0A087WY61	1741	S	Nuclear mitotic apparatus protein 1	0.996263	1.77e-104	238.3	PRTQPDGTSVPGEPASPISQRLPPKVESLES	TQPDGTSVPGEPAS(0.996)PIS(0.004)QRLPPKVESLESLYFTPIPAR	14	3	0.030696	-0.383001	0.010242	-0.199094	0.0782829	0.195804	0.106512
F11R	A0A087WY82	267	S	Junctional adhesion molecule A	1	1.59e-09	124.95	GTSSKKVIYSQPSARSEGEFKQTSSFLV___	S(1)EGEFKQTSSFLV	1	2	-0.24813	0.665354	0.0127816	2.21173	7.89312e-05	1.46785	0.000801448
CCDC174	A0A087WYA9	100	S	Coiled-coil domain-containing protein 174	1	0.00229328	55.58	DLLEMDKNLQGRLFISPANEKTLLSEDMRKE	LFIS(1)PANEK	4	2	0.5399	-0.308327	0.09639	-0.776518	0.00368845	-0.455003	0.0816831
MAPK8IP3	E9PFH7	1185	S	C-Jun-amino-terminal kinase-interacting protein 3	0.97318	8.35e-11	84.092	VLHRGQLLGLRANKTSPTSGEGARPGGIIHV	ANKT(0.009)S(0.973)PT(0.009)S(0.009)GEGARPGGIIHVYGDDSSDR	5	4	-0.83848	-0.551085	0.00994713	-0.629384	0.00557952	-0.173771	0.169617
MAPK8IP3	E9PFH7	365	S	C-Jun-amino-terminal kinase-interacting protein 3	0.998834	7.07e-08	122.66	ELDMCPETRLDRTGSSPTQGIVNKAFGINTD	TGS(0.001)S(0.999)PTQGIVNK	4	2	0.39121	-0.265085	0.0507007	-0.330351	0.0370055	0.0877363	0.391064
MAPK8IP3	E9PFH7	579	S	C-Jun-amino-terminal kinase-interacting protein 3	0.991715	5.61e-15	185.59	STIWQFFSRLFSSSSSPPPAKRPYPSVNIHY	LFSSSS(0.008)S(0.992)PPPAK	7	2	0.028454	-0.138374	0.163001	-0.0990516	0.251439	0.117212	0.253774
DTNBP1	D6RJC6	160	S	Dysbindin	0.902415	2.42e-05	68.261	TCTDSATRDISEGGESPVVQSDEEEVQVDTA	DIS(0.098)EGGES(0.902)PVVQS(1)DEEEVQVDTALATSHTDR	8	3	-0.78664	0.434104	NA	0.580122	NA	0.129869	NA
DTNBP1	D6RJC6	165	S	Dysbindin	0.999995	5.51e-33	148.86	ATRDISEGGESPVVQSDEEEVQVDTALATSH	DISEGGESPVVQS(1)DEEEVQVDTALATSHTDR	13	3	0.78312	0.0136459	0.907863	0.196342	0.116507	0.317702	0.133136
UGP2	Q16851-2	437	S	UTP--glucose-1-phosphate uridylyltransferase	1	5.31e-20	135.19	GSSFTKVQDYLRRFESIPDMLELDHLTVSGD	RFES(1)IPDMLELDHLTVSGDVTFGK	4	3	-0.064926	-0.312294	NA	-0.533806	NA	-0.23914	NA
UGP2	Q16851-2	2	S	UTP--glucose-1-phosphate uridylyltransferase	0.999991	4.32e-05	63.196	______________MSQDGASQFQEVIRQEL	S(1)QDGASQFQEVIRQELELSVKK	1	3	1.0158	-0.279144	NA	0.0812033	NA	0.379177	NA
PTGES3	Q15185-4	113	S	Prostaglandin E synthase 3	0.999985	8.79e-14	115.91	WLSVDFNNWKDWEDDSDEDMSNFDRFSEDSQ;WLSVDFNNWKDWEDDSDEDMSNFDRFSEMMN	DWEDDS(1)DEDMSNFDR	6	2	0.22086	-0.273134	NA	-0.28214	NA	0.00561557	NA
PTGES3	A0A087WYT3	155	S	Prostaglandin E synthase 3	0.889185	0.0107793	36.277	VDLPEVDGADDDSQDSDDEKMPDLE______	FSEMMNNMGGDEDVDLPEVDGADDDS(0.111)QDS(0.889)DDEKMPDLE	29	3	2.7874	NA	NA	NA	NA	NA	NA
STK3	A0A087WZ06	205	S	Serine/threonine-protein kinase 3;Serine/threonine-protein kinase 3 36kDa subunit;Serine/threonine-protein kinase 3 20kDa subunit	1	0	424.44	RHEEQQRELEEEEENSDEDELDSHTMVKTSV	HEEQQRELEEEEENS(1)DEDELDSHTMVK	15	4	-1.7016	0.286384	0.0216542	-0.0435413	0.6224	-0.243863	0.0282528
STK3	A0A087WZ06	274	S	Serine/threonine-protein kinase 3;Serine/threonine-protein kinase 3 36kDa subunit;Serine/threonine-protein kinase 3 20kDa subunit	0.971463	3.77e-78	202.71	EDEEEEDGTMKRNATSPQVQRPSFMDYFDKQ	NAT(0.029)S(0.971)PQVQRPSFMDYFDKQDFKNK	4	3	-1.2492	0.199754	0.094928	0.0682313	0.518625	-0.0872592	0.435243
RAVER1	A0A087WZ13	14	S	Ribonucleoprotein PTB-binding 1	1	6.25e-75	206.96	__MAADVSVTHRPPLSPKSGAEVEAGDAAER	AADVSVTHRPPLS(1)PK	13	2	0.28643	-0.236995	0.0935304	-0.289562	0.0375211	0.024445	0.776743
RAVER1	A0A087WZ13	17	S	Ribonucleoprotein PTB-binding 1	1	1.21e-10	101.16	AADVSVTHRPPLSPKSGAEVEAGDAAERRAP	S(1)GAEVEAGDAAER	1	2	-0.43192	0.156009	0.128734	-0.253219	0.0279639	-0.397826	0.00951967
RAVER1	A0A087WZ13	668	S	Ribonucleoprotein PTB-binding 1	0.940735	2.37e-06	73.912	QAGLKQSHLSKAIGSSPLGSGEGLLGLSPGP	AIGS(0.056)S(0.941)PLGS(0.003)GEGLLGLSPGPNGHSHLLK	5	3	-1.5407	-0.222149	NA	-0.775797	NA	-0.544923	NA
RAVER1	A0A087WZ13	617	S	Ribonucleoprotein PTB-binding 1	1	2.45e-24	194.77	REPALGPHGPSRHKMSPPPSGFGERSSGGSG	HKMS(1)PPPSGFGER	4	2	-0.59273	0.00776964	0.929659	-0.164491	0.114614	-0.122112	0.1803
RAVER1	A0A087WZ13	567	S	Ribonucleoprotein PTB-binding 1	1	2.28e-10	125.29	GSSSSKAFQLKSRLLSPLSSARLPPEPGLSD	LLS(1)PLSSAR	3	2	-0.35121	-0.128078	0.220106	-0.430036	0.022888	-0.291575	0.0364101
RAVER1	A0A087WZ13	707	S	Ribonucleoprotein PTB-binding 1	0.999126	7.06e-74	181.18	TPLGGQKRSFAHLLPSPEPSPEGSYVGQHSQ	SFAHLLPS(0.999)PEPSPEGSYVGQHSQGLGGHYADSYLKR	8	4	0.84988	-0.167526	0.115201	-0.196804	0.114427	-0.0147326	0.888459
RAVER1	A0A087WZ13	711	S	Ribonucleoprotein PTB-binding 1	0.999775	9.99e-62	159.19	GQKRSFAHLLPSPEPSPEGSYVGQHSQGLGG	S(0.004)FAHLLPS(0.996)PEPS(1)PEGSYVGQHSQGLGGHYADSYLKR	12	4	-1.8183	-0.198398	NA	-0.447481	NA	-0.233643	NA
CAP2	B7Z385	200	S	Adenylyl cyclase-associated protein;Adenylyl cyclase-associated protein 2	0.767301	0.00422228	94.642	GQTQSPTKSHTPSPTSPKSYPSQKHAPVLEL	SHTPS(0.033)PT(0.2)S(0.767)PK	8	2	-0.64875	0.0436048	NA	-0.0709248	NA	-0.110012	NA
MAP7	A0A087WZ40	395	S	Ensconsin	1	9.49e-07	93.476	PPGSVKAAPAQVRPPSPGNIRPVKREVKVEP	AAPAQVRPPS(1)PGNIRPVKR	10	4	-0.50499	-0.836161	0.0403174	-0.919131	0.0709554	-0.220858	0.77566
MAP7	A0A087WZ40	224	S	Ensconsin	0.75836	0.00204909	64.153	LSKYVDPVISKRLSSSSATLLNSPDRARRLQ	LSS(0.119)S(0.758)S(0.119)AT(0.003)LLNSPDR	4	2	-1.9369	0.952557	NA	0.811718	NA	-0.113005	NA
MAP7	A0A087WZ40	231	S	Ensconsin	0.999997	0.000107386	82.816	VISKRLSSSSATLLNSPDRARRLQLSPWESS	LSSSSATLLNS(1)PDR	11	2	-0.87931	-1.15325	NA	-2.58979	NA	-1.40415	NA
MAP7	A0A087WZ40	205	S	Ensconsin	0.999436	0.000969453	92.31	GSPSIHSADPDRRSVSTMNLSKYVDPVISKR	SVS(0.999)TMNLSK	3	2	-0.27954	-0.159232	0.212153	-0.31501	0.0847447	-0.0734458	0.74625
HNF1B	E0YMJ8	75	S	Hepatocyte nuclear factor 1-beta	0.999998	1.87e-05	70.969	PVFHTLTNGHAKGRLSGDEGSEDGDDYDTPP	GRLS(1)GDEGS(1)EDGDDYDTPPILK	4	3	-0.85955	0.392609	0.0228397	0.16531	0.203084	-0.146747	0.146002
HNF1B	E0YMJ8	80	S	Hepatocyte nuclear factor 1-beta	0.999979	1.87e-05	70.969	LTNGHAKGRLSGDEGSEDGDDYDTPPILKEL	GRLS(1)GDEGS(1)EDGDDYDTPPILK	9	3	-0.85955	0.392609	0.0228397	0.16531	0.203084	-0.146747	0.146002
HNF1B	E0YMJ8	279	S	Hepatocyte nuclear factor 1-beta	0.998293	1.03e-10	110.29	LVEECNRAECLQRGVSPSKAHGLGSNLVTEV	GVS(0.998)PS(0.002)KAHGLGSNLVTEVR	3	3	0.11377	0.666894	0.00612939	0.778473	0.000701868	0.1388	0.205332
HNF1B	E0YMJ8	334	S	Hepatocyte nuclear factor 1-beta	0.921345	4.05e-05	56.22	SSNQTHSLNPLLSHGSPHHQPSSSPPNKLSG	LAMDAY(0.002)S(0.003)S(0.003)NQT(0.003)HS(0.004)LNPLLS(0.057)HGS(0.921)PHHQPS(0.065)S(0.485)S(0.443)PPNKLS(0.013)GVR	22	5	-0.6024	-0.0777108	NA	-0.271653	NA	-0.231447	NA
HNF1B	E0YMJ8	49	S	Hepatocyte nuclear factor 1-beta	0.999413	5.67e-50	165.49	LPSPNFGVKLETLPLSPGSGAEPDTKPVFHT	LETLPLS(0.999)PGS(0.001)GAEPDTKPVFHTLTNGHAK	7	4	-0.60401	0.241508	0.108296	0.0487733	0.802923	-0.240252	0.10599
ARHGEF18	A0A3B3IPE9	1106	S	Rho guanine nucleotide exchange factor 18	0.902401	1.71e-23	113.18	LPGPPAPSPLPATPLSAKEDASKEDVIFF__	AGGTALLPGPPAPS(0.001)PLPAT(0.087)PLS(0.902)AKEDAS(0.009)KEDVIFF	22	3	0.91415	-0.0162062	0.923111	0.497039	0.00675952	0.529025	0.0165551
ARHGEF18	A0A3B3IPE9	1112	S	Rho guanine nucleotide exchange factor 18	0.752605	8.25e-05	58.101	PSPLPATPLSAKEDASKEDVIFF________	AGGTALLPGPPAPS(0.017)PLPAT(0.051)PLS(0.179)AKEDAS(0.753)KEDVIFF	28	3	0.73763	0.436232	NA	0.508186	NA	0.0908217	NA
ARHGEF18	A0A3B3IPE9	1070	S	Rho guanine nucleotide exchange factor 18	0.99949	2.75e-11	92.589	RHSPAPPPDPGFPAPSPPPADSPSEGFSLKA	HSPAPPPDPGFPAPS(0.999)PPPADSPSEGFSLK	15	3	-0.54893	-0.196172	NA	0.205403	NA	0.373659	NA
ARHGEF18	A0A3B3IPE9	1047	S	Rho guanine nucleotide exchange factor 18	1	0.000459504	61.992	NKLMGKDESTSRNRRSLSPILPGRHSPAPPP	S(1)LS(1)PILPGR	1	2	0.0323	0.304541	0.227613	-0.704126	0.0571961	-1.01608	0.0503592
ARHGEF18	A0A3B3IPE9	1049	S	Rho guanine nucleotide exchange factor 18	1	0.000190975	110.81	LMGKDESTSRNRRSLSPILPGRHSPAPPPDP	S(1)LS(1)PILPGR	3	2	0.0323	-0.0795395	0.410361	-0.21202	0.0642265	-0.129584	0.153203
PEG10	A0A087WZG9	58	S	Retrotransposon-derived protein PEG10	1	0.00896407	28.382	LSEEINNLREKVMKQSEENNNLQSQVQKLTE	QS(1)EENNNLQS(1)QVQK	2	2	-3.581	0.46552	0.00456105	0.435627	0.0161214	-0.030782	0.721121
PEG10	A0A087WZG9	66	S	Retrotransposon-derived protein PEG10	1	0.00896407	28.382	REKVMKQSEENNNLQSQVQKLTEENTTLREQ	QS(1)EENNNLQS(1)QVQK	10	2	-3.581	0.46552	0.00456105	0.435627	0.0161214	-0.030782	0.721121
MST1R	H2E272	248	S	Macrophage-stimulating protein receptor;Macrophage-stimulating protein receptor alpha chain;Macrophage-stimulating protein receptor beta chain	0.999959	0.00207043	39.443	QFSPMPGNVRRPRPLSEPPRPT_________	RPRPLS(1)EPPRPT	6	3	0.32475	-0.31355	0.0171904	0.171739	0.104838	0.537419	0.00185585
SAMD4B	A0A087WZT0	271	S	Protein Smaug homolog 2	0.999762	1.02e-97	201.86	LGARAAFTTPDHAPLSPQSSVASSGSEQTEE	AAFTTPDHAPLS(1)PQSSVASSGSEQTEEQGSSR	12	3	-0.5074	-0.197036	0.105274	0.254147	0.0311232	0.505024	0.00573067
SAMD4B	A0A087WZT0	557	S	Protein Smaug homolog 2	0.996017	3.19e-07	99.606	MQNYRQQKGWAFGSNSLPIAGSVGMGVARRT	GWAFGS(0.004)NS(0.996)LPIAGSVGMGVAR	8	2	2.0319	-0.372729	NA	-0.829229	NA	-0.443262	NA
SAMD4B	A0A087WZT0	592	S	Protein Smaug homolog 2	0.999988	1.71e-17	142.56	PMPPRALPPGRMGLLSPSGIGGVSPRHALTP	MGLLS(1)PSGIGGVSPR	5	2	1.2819	0.0984915	0.550351	0.298431	0.0633972	0.232314	0.0535532
PPIP5K2	A0A087WZV0	38	S	Inositol hexakisphosphate and diphosphoinositol-pentakisphosphate kinase 2	1	0	408.15	HFFHHADEDDEEEDDSPPERQIVVGICSMAK	HFFHHADEDDEEEDDS(1)PPER	16	4	-0.38299	-0.200323	0.0795863	-0.0472029	0.569163	0.153574	0.117186
PPIP5K2	A0A087WZV0	1206	S	Inositol hexakisphosphate and diphosphoinositol-pentakisphosphate kinase 2	0.774427	3.18e-41	168.63	DVPRKTAEISSTALRSSPIMRKKVSLNTYTP	KTAEISSTALRS(0.774)S(0.225)PIMR	12	2	-0.55131	0.104074	0.31422	0.0425743	0.755947	-0.0158364	0.893083
PPIP5K2	A0A087WZV0	1207	S	Inositol hexakisphosphate and diphosphoinositol-pentakisphosphate kinase 2	0.988478	7.81e-163	290.89	VPRKTAEISSTALRSSPIMRKKVSLNTYTPA	TAEISSTALRS(0.012)S(0.988)PIMR	12	2	3.5547	-0.279184	0.136313	-0.299408	0.168568	0.0267442	0.758893
PPIP5K2	A0A087WZV0	1123	S	Inositol hexakisphosphate and diphosphoinositol-pentakisphosphate kinase 2	0.999521	0.00360978	53.82	GCIDDATRGSAVKRFSISFARHPTNEHLHLY	RFS(1)ISFAR	3	2	0.58195	0.180872	0.379517	0.549194	0.0812053	0.350137	0.397021
PPIP5K2	A0A087WZV0	1021	S	Inositol hexakisphosphate and diphosphoinositol-pentakisphosphate kinase 2	1	1.96e-06	112.65	LHYTSGVGTGRRRRRSGEQITSSPVSPKSLA	S(1)GEQITS(0.007)S(0.037)PVS(0.956)PK	1	2	-0.67418	-0.108434	0.560708	0.0308815	0.7235	-0.00266044	0.984586
PPIP5K2	A0A087WZV0	1031	S	Inositol hexakisphosphate and diphosphoinositol-pentakisphosphate kinase 2	0.956193	0.000465944	88.444	RRRRRSGEQITSSPVSPKSLAFTSSIFGSWQ	S(1)GEQITS(0.007)S(0.037)PVS(0.956)PK	11	2	-0.67418	-0.339018	0.0407431	0.284503	0.0649686	0.61042	0.00582771
PPIP5K2	A0A087WZV0	493	S	Inositol hexakisphosphate and diphosphoinositol-pentakisphosphate kinase 2	0.885267	6.06e-07	68.81	KVQLTYLPHGCPKTSSEEEDSRREEPSLLLV	T(0.057)S(0.044)S(0.885)EEEDS(0.013)RREEPS(0.001)LLLVLK	3	3	-0.052575	-0.201864	0.112486	0.679744	0.00226117	0.797936	0.000529974
KIF3A	J3KPF9	690	S	Kinesin-like protein;Kinesin-like protein KIF3A	0.965355	2.21e-10	143.58	TSKGKARPKTGRRKRSAKPETVIDSLLQ___	S(0.965)AKPET(0.035)VIDSLLQ	1	2	-0.10493	-0.138643	0.333072	0.000183507	0.998879	0.150355	0.168881
EAPP	G3V2W9	88	S	E2F-associated phosphoprotein	0.999944	3.02e-78	214.6	VATAPTRYYDDIYFDSDSEDEDRAVQVTKKK	YYDDIYFDS(1)DS(1)EDEDRAVQVTK	9	3	-0.023266	-0.448005	0.181345	-0.457292	0.046383	-0.0222446	0.890646
EAPP	G3V2W9	90	S	E2F-associated phosphoprotein	1	3.02e-78	214.6	TAPTRYYDDIYFDSDSEDEDRAVQVTKKKKK	YYDDIYFDS(1)DS(1)EDEDRAVQVTK	11	3	-0.023266	-0.287607	0.147189	-0.367626	0.0314311	-0.0761157	0.486582
DDHD1	A0A087X0H7	598	S	Phospholipase DDHD1	0.935724	4.01e-07	95.302	VSENEGISTIPSPVTSPVLSRRHYGESITNI	EPTSVSENEGIS(0.396)T(0.451)IPS(0.151)PVT(0.058)S(0.936)PVLS(0.008)R	20	3	0.58327	-0.208023	0.0676574	-0.0563234	0.494952	0.167123	0.174734
DDHD1	A0A087X0H7	8	S	Phospholipase DDHD1	1	0.000325727	78.132	________MNYPGRGSPRSPEHNGRGGGGGA	MNYPGRGS(1)PR	8	2	-0.14	-0.0610201	0.505977	-0.419547	0.0136716	-0.222122	0.0561137
DDHD1	A0A087X0H7	11	S	Phospholipase DDHD1	0.996767	0.000325727	69.947	_____MNYPGRGSPRSPEHNGRGGGGGAWEL	MNY(0.006)PGRGS(0.998)PRS(0.997)PEHNGR	11	3	-0.063458	-0.168458	0.174322	-0.157663	0.21184	0.0267984	0.850291
RBM26	A0A087X0H9	797	S	RNA-binding protein 26	1	5.17e-08	90.129	LTKNITKLKDEVKAASPGRCLPKSIKTKTQM	LKDEVKAAS(1)PGR	9	2	0.80952	-0.0713497	0.528325	-0.360482	0.0249139	-0.0966765	0.295695
RBM26	A0A087X0H9	621	S	RNA-binding protein 26	0.930003	2.07e-30	193.72	VYWHREGSTQQLQTTSPKPLVQQPILPVVKQ	EGSTQQLQT(0.005)T(0.065)S(0.93)PK	11	2	-0.31091	-0.198438	0.102872	-0.121328	0.204445	0.0328617	0.710643
RBM26	A0A087X0H9	127	S	RNA-binding protein 26	0.999997	3.1e-13	175.21	KEEEREKKFSRRLNHSPPQSSSRYRENRSRD	RLNHS(1)PPQSSSR	5	3	1.0018	-0.368985	0.0270983	-0.278789	0.0455775	0.0717458	0.465604
MARK1	A0A7I2YQC1	523	S	Serine/threonine-protein kinase MARK1	0.964661	0.0001989	69.915	QLRERRSVAYNGPPASPSHETGAFAHARRGT	SVAYNGPPAS(0.965)PS(0.033)HET(0.003)GAFAHAR	10	3	0.62149	-0.291054	0.134119	0.429877	0.106405	0.739082	0.00748645
PRKCQ	A0A087X0I9	659	S	Protein kinase C;Protein kinase C theta type	1	8.96e-22	167.42	RALINSMDQNMFRNFSFMNPGMERLIS____	NFS(1)FMNPGMER	3	2	-0.62433	-0.68475	0.000627607	-0.298448	0.0179246	0.409286	0.00596957
TJP1	A0A087X0K9	810	S	Tight junction protein ZO-1	0.985338	2.39e-10	113.54	NQLVWVSEGKADGATSDDLDLHDDRLSYLSA	ADGAT(0.015)S(0.985)DDLDLHDDR	6	2	0.15531	-0.00877125	0.952917	-0.238655	0.102189	-0.0876097	0.329003
TJP1	A0A087X0K9	927	S	Tight junction protein ZO-1	0.849269	2.83e-44	145.46	SPGFKPASQQKAEASSPVPYLSPETNPASST	AEAS(0.151)S(0.849)PVPYLSPETNPASSTSAVNHNVNLTNVR	5	3	1.3659	0.0629255	0.532165	0.24716	0.0282252	0.160935	0.156031
TJP1	A0A087X0K9	1617	S	Tight junction protein ZO-1	0.999622	1.55e-168	291.02	YQINNISTVPKAIPVSPSAVEEDEDEDGHTV	AIPVS(1)PSAVEEDEDEDGHTVVATAR	5	2	0.10302	-0.0490097	0.585118	0.36388	0.0223498	0.423501	0.00802974
TJP1	A0A087X0K9	1619	S	Tight junction protein ZO-1	0.781935	0.000227136	55.605	INNISTVPKAIPVSPSAVEEDEDEDGHTVVA	AIPVS(0.218)PS(0.782)AVEEDEDEDGHTVVATAR	7	3	3.0513	0.209346	NA	0.348224	NA	0.129256	NA
TJP1	A0A087X0K9	275	S	Tight junction protein ZO-1	0.998176	3.91e-43	140.58	VQRDERATLLNVPDLSDSIHSANASERDDIS	ATLLNVPDLS(0.998)DS(0.976)IHS(0.024)ANAS(0.002)ER	10	3	-1.782	-0.410643	0.0106434	0.13718	NA	0.647055	NA
TJP1	A0A087X0K9	277	S	Tight junction protein ZO-1	0.99588	4.58e-43	140.22	RDERATLLNVPDLSDSIHSANASERDDISEI	ATLLNVPDLS(0.004)DS(0.996)IHSANASERDDISEIQSLASDHSGR	12	4	1.4633	0.528395	0.0237575	0.360467	0.104264	-0.154635	0.575517
TJP1	A0A087X0K9	280	S	Tight junction protein ZO-1	0.993087	3.85e-25	117.16	RATLLNVPDLSDSIHSANASERDDISEIQSL	ATLLNVPDLS(0.458)DS(0.547)IHS(0.993)ANAS(0.002)ERDDISEIQSLASDHSGR	15	4	-0.84767	0.208355	0.567939	0.139665	0.605349	-0.0397854	0.942601
TJP1	A0A087X0K9	297	S	Tight junction protein ZO-1	0.760457	1.31e-34	125.57	NASERDDISEIQSLASDHSGRSHDRPPRRSR	ATLLNVPDLSDSIHS(0.001)ANAS(0.002)ERDDIS(0.002)EIQS(0.141)LAS(0.76)DHS(0.093)GR	32	5	-0.56308	0.2755	0.0507788	-0.29461	0.156356	-0.530297	0.0217677
TJP1	A0A087X0K9	300	S	Tight junction protein ZO-1	0.804225	4.34e-10	55.123	ERDDISEIQSLASDHSGRSHDRPPRRSRSRS	DDIS(0.24)EIQS(0.456)LAS(0.545)DHS(0.804)GRS(0.955)HDRPPRR	14	3	0.3502	-0.170939	NA	-0.596299	NA	-0.674832	NA
TJP1	A0A087X0K9	212	S	Tight junction protein ZO-1	0.999039	7.11e-05	87.816	EYGLRLASHIFVKEISQDSLAARDGNIQEGD	EIS(0.999)QDS(0.001)LAAR	3	2	-4.0609	0.502005	0.0259632	0.55195	0.0361889	0.08617	0.787666
TJP1	A0A087X0K9	1545	S	Tight junction protein ZO-1	1	1.24e-09	111.3	KPYTSSARPFERKFESPKFNHNLLPSETAHK	KFES(1)PKFNHNLLPSETAHKPDLSSK	4	4	-0.4117	-0.227676	0.233864	-1.01004	0.000326926	-0.800541	0.00321128
TJP1	A0A087X0K9	1570	S	Tight junction protein ZO-1	0.96586	3.57e-227	313.57	SETAHKPDLSSKTPTSPKTLVKSHSLAQPPE	FNHNLLPSETAHKPDLSSKT(0.001)PT(0.033)S(0.966)PK	23	2	0.2781	0.0303594	0.735043	-0.237717	0.0317035	-0.198098	0.0979381
TJP1	A0A087X0K9	329	S	Tight junction protein ZO-1	1	8.68e-30	156.2	RSPDQRSEPSDHSRHSPQQPSNGSLRSRDEE	HS(1)PQQPSNGSLR	2	2	0.24886	0.0258935	0.864714	0.0114626	0.893754	0.0688794	0.538264
TJP1	A0A087X0K9	337	S	Tight junction protein ZO-1	0.91664	3.06e-07	123.96	PSDHSRHSPQQPSNGSLRSRDEERISKPGAV	HSPQQPS(0.083)NGS(0.917)LR	10	2	0.93856	0.185183	0.178408	-0.274099	0.263993	-0.492777	0.180366
TJP1	A0A087X0K9	340	S	Tight junction protein ZO-1	0.958645	0.000332247	61.465	HSRHSPQQPSNGSLRSRDEERISKPGAVSTP	HS(0.003)PQQPS(0.434)NGS(0.604)LRS(0.959)RDEER	13	3	0.90735	0.0234286	NA	-0.45452	NA	-0.564783	NA
TJP1	A0A087X0K9	912	S	Tight junction protein ZO-1	1	4.46e-13	121.16	PYSPQAQPQPIHRIDSPGFKPASQQKAEASS	IDS(1)PGFKPASQQK	3	2	0.077336	0.00847254	0.931563	-0.402924	0.0290196	-0.383717	0.0294969
TJP1	A0A087X0K9	353	S	Tight junction protein ZO-1	0.862258	1.7e-15	109.42	LRSRDEERISKPGAVSTPVKHADDHTPKTVE	ISKPGAVS(0.862)T(0.138)PVK	8	2	0.078436	-0.351428	0.0115126	-0.572049	0.00196721	-0.192083	0.157787
TJP1	A0A087X0K9	125	S	Tight junction protein ZO-1	0.999997	1.43e-67	192.97	KKVQIPVSRPDPEPVSDNEEDSYDEEIHDPR	VQIPVSRPDPEPVS(1)DNEEDSYDEEIHDPR	14	3	-0.93961	-0.189021	0.134321	-0.290809	0.0486176	-0.0706069	0.667004
TJP1	A0A087X0K9	131	S	Tight junction protein ZO-1	0.999655	1.92e-32	141.21	VSRPDPEPVSDNEEDSYDEEIHDPRSGRSGV	KKVQIPVSRPDPEPVS(1)DNEEDS(1)YDEEIHDPR	22	4	0.69487	-0.0219321	0.92669	-0.40534	0.0891364	-0.38449	0.376357
TJP1	A0A087X0K9	617	S	Tight junction protein ZO-1	1	2.31e-196	311.77	WRFRGLRSSKRNLRKSREDLSAQPVQTKFPA	S(1)REDLSAQPVQTKFPAYER	1	2	-0.33717	-0.00265691	0.978058	0.085627	0.520568	0.0697202	0.561451
TJP1	A0A087X0K9	622	S	Tight junction protein ZO-1	0.957183	3.68e-110	245.05	LRSSKRNLRKSREDLSAQPVQTKFPAYERVV	S(0.043)REDLS(0.957)AQPVQTKFPAYER	6	2	-0.059818	0.409025	NA	-0.0152412	NA	-0.420219	NA
TJP1	A0A087X0K9	968	S	Tight junction protein ZO-1	0.997147	3.1e-28	167.98	NVRLEEPTPAPSTSYSPQADSLRTPSTEAAH	LEEPTPAPSTS(0.002)YS(0.997)PQADS(0.001)LR	13	2	1.0033	-0.0490674	NA	-0.303819	NA	-0.34913	NA
TJP1	A0A087X0K9	1051	S	Tight junction protein ZO-1	1	0.000478128	102.62	NLTYEPQLPYVEKQASRDLEQPTYRYESSSY	QAS(1)RDLEQPTYR	3	2	0.085136	-0.935669	NA	-1.42923	NA	-0.449375	NA
TJP1	A0A087X0K9	171	S	Tight junction protein ZO-1	1	3.11e-08	104.33	PRDRSASRERSLSPRSDRRSVASSQPAKPTK	S(1)DRRS(0.995)VAS(0.001)S(0.004)QPAKPTK	1	2	0.11332	-0.254506	0.108956	0.532752	0.0906719	0.789962	0.00921467
TJP1	A0A087X0K9	175	S	Tight junction protein ZO-1	1	4.64e-31	161.32	SASRERSLSPRSDRRSVASSQPAKPTKVTLV	S(1)VASS(1)QPAKPTK	1	2	0.58677	-0.682243	0.145072	-0.694795	0.273186	0.109057	0.294821
TJP1	A0A087X0K9	178	S	Tight junction protein ZO-1	0.999447	1.55e-07	118.02	RERSLSPRSDRRSVASSQPAKPTKVTLVKSR	S(1)VAS(0.999)S(0.999)QPAKPT(0.002)KVTLVK	4	2	2.0761	0.0827055	0.408171	-0.0951321	0.649668	-0.116052	0.431707
TJP1	A0A087X0K9	179	S	Tight junction protein ZO-1	0.999631	1.93e-05	93.884	ERSLSPRSDRRSVASSQPAKPTKVTLVKSRK	S(1)VASS(1)QPAKPTK	5	2	0.51101	-0.656382	0.0042743	-0.612224	0.00309089	0.0928371	0.44637
TJP1	A0A087X0K9	320	S	Tight junction protein ZO-1	0.84877	1.64e-21	119.59	DRPPRRSRSRSPDQRSEPSDHSRHSPQQPSN	S(0.961)RS(0.061)PDQRS(0.849)EPS(0.059)DHS(0.07)R	8	2	0.88748	-0.229832	NA	-0.0698141	NA	-0.00191448	NA
TJP1	A0A087X0K9	326	S	Tight junction protein ZO-1	0.929893	2.53e-39	168.86	SRSRSPDQRSEPSDHSRHSPQQPSNGSLRSR	SEPSDHS(0.93)RHS(0.07)PQQPSNGSLR	7	4	0.5264	-0.0537389	0.54615	-0.0381729	0.643842	0.025152	0.747126
TJP1	A0A087X0K9	1366	S	Tight junction protein ZO-1	1	1.45e-211	285.77	DEEYYRKQLSYFDRRSFENKPPAHIAASHLS	S(1)FENKPPAHIAASHLSEPAKPAHSQNQSNFSSYSSK	1	4	-0.87829	-0.0402339	0.800048	-0.490302	0.0178764	-0.397363	0.14079
TJP1	A0A087X0K9	1579	S	Tight junction protein ZO-1	0.87873	2.55e-13	119.96	SSKTPTSPKTLVKSHSLAQPPEFDSGVETFS	S(0.116)HS(0.879)LAQPPEFDS(0.005)GVETFSIHAEKPK	3	4	-1.0077	0.400227	NA	0.891963	NA	0.589506	NA
TJP1	A0A087X0K9	313	S	Tight junction protein ZO-1	0.999852	2.93e-06	89.06	DHSGRSHDRPPRRSRSRSPDQRSEPSDHSRH	S(1)RS(0.999)PDQRS(0.001)EPSDHSR	1	3	1.4218	-0.170736	0.186687	-0.213058	0.0679532	-0.0322142	0.802927
TJP1	A0A087X0K9	315	S	Tight junction protein ZO-1	0.999109	0.000121952	55.893	SGRSHDRPPRRSRSRSPDQRSEPSDHSRHSP	S(1)RS(0.999)PDQRS(0.001)EPSDHSR	3	3	1.4218	-0.186801	0.135415	-0.207869	0.0628214	-0.0195474	0.890766
TJP1	A0A087X0K9	899	S	Tight junction protein ZO-1	0.999998	1.45e-55	165.47	DSSGMHHENQTYPPYSPQAQPQPIHRIDSPG	SSEPVREDSSGMHHENQTYPPYS(1)PQAQPQPIHR	23	4	-1.1506	-0.146343	0.16372	0.231645	0.0619914	0.306757	0.0416797
YTHDF3	A0A087X0Q1	2	S	YTH domain-containing family protein 3	0.996613	0.000897002	75.789	______________MSATSVDQRPKGQGNKV	S(0.997)AT(0.003)SVDQRPK	1	2	-1.2385	-0.0197406	0.902871	0.193592	0.091159	0.268165	0.040013
KDM6A	H0Y6I7	416	S	Lysine-specific demethylase 6A	0.970501	4.54e-53	144.59	IHPAVHTKTDNSVASSPSSAISTATPSPKST	TDNSVAS(0.029)S(0.971)PSSAISTATPSPK	8	2	0.26525	-0.0302256	0.740057	-0.0562449	0.500169	-0.0567831	0.534257
KDM6A	H0Y6I7	427	S	Lysine-specific demethylase 6A	0.946661	1.35e-122	263.9	SVASSPSSAISTATPSPKSTEQTTTNSVTSL	TDNSVASSPSSAIS(0.003)T(0.008)AT(0.042)PS(0.947)PK	19	2	1.0562	0.0771316	0.433244	-0.0686328	0.422818	-0.158372	0.245726
SNX12	A0A087X0R6	2	S	Sorting nexin-12	0.999966	1.28e-13	149.1	______________MSDTAVADTRRLNSKPQ	S(1)DTAVADTRR	1	2	0.65882	-0.130095	0.25642	0.270017	0.287463	0.496038	0.133758
SENP3-EIF4A1;SENP3	A0A087X0R7	118	S	Sentrin-specific protease 3	1	1.16e-05	131.06	GGATPQVPSPCCRFDSPRGPPPPRLGLLGAL	FDS(1)PRGPPPPR	3	3	-0.25337	0.030804	0.86317	-0.084616	0.717003	-0.142345	0.628517
SENP3-EIF4A1;SENP3	A0A087X0R7	142	S	Sentrin-specific protease 3	0.999998	9.17e-51	158.09	LGLLGALMAEDGVRGSPPVPSGPPMEEDGLR	LGLLGALMAEDGVRGS(1)PPVPSGPPMEEDGLR	16	3	-0.64924	-0.112563	0.244346	-0.10154	0.242699	0.0266736	0.736408
HNRNPM	A0A087X0X3	701	S	Heterogeneous nuclear ribonucleoprotein M	1	0.00726495	85.987	MENGKSKGCGVVKFESPEVAERACRMMNGMK	FES(1)PEVAER	3	2	-0.54918	0.0874628	NA	-0.0769802	NA	-0.163284	NA
HNRNPM	A0A087X0X3	575	S	Heterogeneous nuclear ribonucleoprotein M	1	0.00599015	80.073	ANNLERMGLERMGANSLERMGLERMGANSLE	MGANS(1)LER	5	2	-0.16075	0.078647	0.429153	0.0592578	0.527924	0.00938328	0.915365
HNRNPM	A0A087X0X3	618	S	Heterogeneous nuclear ribonucleoprotein M	1	1.56e-10	119.07	GIERMGLAMGGGGGASFDRAIEMERGNFGGS	MGLAMGGGGGAS(1)FDRAIEMER	12	3	0.75919	0.907027	0.00190941	0.861058	0.00178694	0.00560267	0.972743
CHEK2	A0A087X102	159	S	Serine/threonine-protein kinase Chk2	0.937766	0.0023481	42.781	IKITDFGHSKILGETSLMRTLCGTPTYLAPE	ILGET(0.062)S(0.938)LMR	6	2	-0.59603	0.748917	0.000448312	3.27436	0.000410309	3.03523	4.01139e-06
2008-09-01	A0A087X142	10	S	Septin-8	1	4.33e-09	107.46	______MAATDLERFSNAEPEPRSLSLGGHV	AATDLERFS(1)NAEPEPR	9	2	-0.82743	-0.326703	0.0692925	-0.0912295	0.403886	0.405182	0.0224463
2008-09-01	A0A087X142	20	S	Septin-8	0.928074	6.5e-05	72.654	DLERFSNAEPEPRSLSLGGHVGFDSLPDQLV	S(0.072)LS(0.928)LGGHVGFDSLPDQLVSK	3	3	0.34619	0.306262	NA	-0.0641028	NA	-0.411272	NA
SRCIN1	A0A087X165	199	S	SRC kinase signaling inhibitor 1	0.999957	0.00377801	97.362	AELPLGFSRMNRFRQSLPLSRSASQTKLRSP	FRQS(1)LPLSR	4	2	-1.1806	NA	NA	NA	NA	NA	NA
SRCIN1	A0A087X165	547	S	SRC kinase signaling inhibitor 1	0.924724	4.44e-05	98.604	PPSRGSPVRQSFRKDSGSSSVFAESPGGKTR	KDS(0.925)GS(0.073)S(0.002)S(0.001)VFAESPGGK	3	2	-0.74917	0.284751	NA	-0.26176	NA	-0.53101	NA
SRCIN1	A0A087X165	900	S	SRC kinase signaling inhibitor 1	0.999957	2.02e-13	87.541	ETDFNKSVDFEMPPPSPPLNLHELSGPAEGA	SVDFEMPPPS(1)PPLNLHELSGPAEGASLTPK	10	3	1.2564	-0.0631887	0.552421	-0.16689	0.211605	0.00912023	0.919155
SRCIN1	A0A087X165	373	S	SRC kinase signaling inhibitor 1	0.824482	9.24e-06	72.545	SPSRSRLSYAGGRPPSYAGSPVHHAAERLGG	LS(0.001)YAGGRPPS(0.824)YAGS(0.174)PVHHAAER	10	3	0.5535	0.587269	NA	0.239642	NA	-0.385356	NA
SRCIN1	A0A087X165	377	S	SRC kinase signaling inhibitor 1	0.995655	2.56e-09	103.77	SRLSYAGGRPPSYAGSPVHHAAERLGGAPAA	LSYAGGRPPS(0.004)YAGS(0.996)PVHHAAER	14	3	-1.5121	0.298248	0.180891	-0.459543	0.144566	-0.868633	0.0186008
SRCIN1	A0A087X165	1021	S	SRC kinase signaling inhibitor 1	0.999995	3.44e-05	112.64	GQKAAPRTEPSGRRGSDELTVPRYRTEKPSK	RGS(1)DELTVPR	3	2	-0.3627	-0.0280265	0.851385	-0.0802942	0.443871	0.0406945	0.727439
SRCIN1	A0A087X165	341	S	SRC kinase signaling inhibitor 1	0.816142	7.14e-12	100.19	RRLNNLSPAPHLASGSPPPGLPSGLPSGLQS	RLNNLSPAPHLAS(0.184)GS(0.816)PPPGLPSGLPSGLQSGSPSR	15	3	2.6724	-0.4469	NA	-0.339854	NA	0.109304	NA
ACAP2	A0A087X1H5	518	S	Arf-GAP with coiled-coil, ANK repeat and PH domain-containing protein 2	0.936951	1.17e-137	266.58	RAKYVERKFVDKYSISLSPPEQQKKFVSKSS	KFVDKYSIS(0.937)LS(0.063)PPEQQKK	9	2	0.78996	0.142087	NA	-0.236826	NA	-0.323823	NA
ACAP2	A0A087X1H5	520	S	Arf-GAP with coiled-coil, ANK repeat and PH domain-containing protein 2	0.999998	6.03e-159	262.39	KYVERKFVDKYSISLSPPEQQKKFVSKSSEE	FVDKYSISLS(1)PPEQQKK	10	2	0.77515	-0.215956	0.16669	-0.0843365	0.444028	0.112067	0.262068
ACAP2	A0A087X1H5	539	S	Arf-GAP with coiled-coil, ANK repeat and PH domain-containing protein 2	0.997395	2.75e-14	149.58	QQKKFVSKSSEEKRLSISKFGPGDQVRASAQ	RLS(0.997)IS(0.003)KFGPGDQVR	3	3	-0.22725	0.101485	0.584402	-0.106299	0.466383	-0.1808	0.0906681
ACAP2	A0A087X1H5	541	S	Arf-GAP with coiled-coil, ANK repeat and PH domain-containing protein 2	0.85132	0.000235586	86.182	KKFVSKSSEEKRLSISKFGPGDQVRASAQSS	SSEEKRLS(0.149)IS(0.851)K	10	3	0.32621	0.033163	0.720677	0.0996298	0.409124	0.0436122	0.591322
ACAP2	A0A087X1H5	383	S	Arf-GAP with coiled-coil, ANK repeat and PH domain-containing protein 2	0.999868	2.47e-137	267.84	DESEKLDKKSSPSTGSLDSGNESKEKLLKGE	SSPSTGS(1)LDSGNESKEK	7	2	-0.27463	0.0292464	0.734127	-0.0376237	0.640988	-0.0367212	0.678985
ACAP2	A0A087X1H5	386	S	Arf-GAP with coiled-coil, ANK repeat and PH domain-containing protein 2	0.966318	4.54e-13	116.01	EKLDKKSSPSTGSLDSGNESKEKLLKGESAL	SSPS(0.014)T(0.099)GS(0.887)LDS(0.966)GNES(0.033)KEK	10	2	0.59109	-0.0599011	0.521151	-0.114652	0.221583	-0.00513934	0.949055
KLF13	A0A087X1K6	160	S	Krueppel-like factor 13	1	0.00200313	48.262	LRQRVRRGRSRADLESPQRKHKCHYAGCEKV	SRADLES(1)PQRK	7	2	1.3219	-0.54604	NA	-0.339276	NA	0.191074	NA
MBIP	S4R3Y0	49	S	MAP3K12-binding inhibitory protein 1	1	2.54e-41	172.61	EQHILYLQPFLAKLQSPIKEENTTAVEEIGR	LQS(1)PIKEENTTAVEEIGR	3	2	-0.026543	-0.129308	0.314764	-0.413004	0.0941083	-0.149128	0.233852
FNDC3A	A0A087X1M6	203	S	Fibronectin type-III domain-containing protein 3A	0.999951	0.00130437	106.24	KKLKDRQGTQKDKMSSPPSSPQKCPSPINEH	MSS(1)PPSSPQK	3	2	-0.18115	0.100423	0.307792	0.405386	0.00986736	0.325994	0.0200236
SYTL1	A0A087X1N4	204	S	Synaptotagmin-like protein 1	1	5.97e-18	121.52	GEQEPRPQQAQTKAASQILENGEEAPGPDPS	AAS(1)QILENGEEAPGPDPSLDR	3	2	-4.3369	0.35507	0.251528	0.00545956	0.969701	-0.307926	0.198208
SYTL1	A0A087X1N4	327	S	Synaptotagmin-like protein 1	1	7.25e-05	98.609	RNLNPVFNETLRVPPSPDDLPSRGLLALSLK	VPPS(1)PDDLPSR	4	2	-0.09617	-0.520477	0.00574058	-0.0118415	0.88907	0.442283	0.0143841
CADPS2	C9IYE1	56	S	Calcium-dependent secretion activator 2	0.999954	0.00747459	66.595	RRDAPGRAGGGGAARSVSPSPSVLSEGRDEP	S(1)VS(1)PS(0.001)PSVLSEGR	1	2	-0.50086	0.864558	NA	1.00816	NA	0.14201	NA
CADPS2	C9IYE1	58	S	Calcium-dependent secretion activator 2	0.999746	0.000293148	78.016	DAPGRAGGGGAARSVSPSPSVLSEGRDEPQR	SVS(1)PSPSVLSEGR	3	2	-0.016129	0.508321	NA	0.0437256	NA	-0.450933	NA
TP53	A0A087X1Q1	156	S	Cellular tumor antigen p53	0.995688	1.2e-16	128.68	PPGSTKRALPNNTSSSPQPKKKPLDGEYFTL	RALPNNTSS(0.004)S(0.996)PQPK	10	2	-0.6016	-0.271763	0.0698534	-0.519157	0.00928518	-0.166233	0.346455
TP53	A0A087X1Q1	233	S	Cellular tumor antigen p53	1	3.07e-18	200.82	TSRHKKLMFKTEGPDSD______________	LMFKTEGPDS(1)D	10	2	-0.12088	-0.0104418	0.91989	-0.352603	0.0343077	-0.492332	0.0463373
EEF1D	P29692-2	499	S	Elongation factor 1-delta	1	3.52e-86	257.55	SSPGHRATAPQTQHVSPMRQVEPPAKKPATP	ATAPQTQHVS(1)PMRQVEPPAK	10	2	-0.10246	-0.262694	0.0375709	-0.206998	0.104234	0.0826051	0.364708
EEF1D	P29692-2	528	S	Elongation factor 1-delta	1	0	587.91	TPAEDDEDDDIDLFGSDNEEEDKEAAQLREE	QVEPPAKKPAT(1)PAEDDEDDDIDLFGS(1)DNEEEDKEAAQLR	26	4	-0.30514	-0.281911	0.0440661	-0.294452	0.0185077	0.040692	0.669222
EEF1D	P29692-2	91	S	Elongation factor 1-delta	1	3.51e-08	98.157	KSQDSRKPLQKKRKRSPKSGLGPADLALLGL	KRS(1)PKS(1)GLGPADLALLGLSAER	3	3	-0.66491	-0.619118	NA	-0.0636773	NA	0.567686	NA
EEF1D	P29692-2	94	S	Elongation factor 1-delta	1	0.000205639	49.54	DSRKPLQKKRKRSPKSGLGPADLALLGLSAE	KRS(1)PKS(1)GLGPADLALLGLSAER	6	3	-0.66491	-0.202589	NA	-0.640805	NA	-0.430493	NA
EEF1D	P29692-2	484	S	Elongation factor 1-delta	0.990399	2.99e-31	222.29	QAISKLEARLNVLEKSSPGHRATAPQTQHVS	LNVLEKS(0.99)S(0.01)PGHR	7	2	-0.43616	0.0730964	0.459851	-0.0107329	0.927354	-0.0674098	0.412405
EEF1D	P29692-2	485	S	Elongation factor 1-delta	0.83857	7.86e-25	216.54	AISKLEARLNVLEKSSPGHRATAPQTQHVSP	LNVLEKS(0.161)S(0.839)PGHR	8	3	-0.26193	-0.0101236	0.916177	-0.127711	0.248621	-0.0991352	0.247819
EEF1D	P29692-2	430	S	Elongation factor 1-delta	0.988797	2.41e-48	154.89	DIARARENIQKSLAGSSGPGASSGTSGDHGE	S(0.002)LAGS(0.989)S(0.009)GPGASSGTSGDHGELVVR	5	2	-3.3245	-2.31581	NA	-1.9962	NA	0.324004	NA
EEF1D	P29692-2	436	S	Elongation factor 1-delta	0.80128	2.34e-13	110.41	ENIQKSLAGSSGPGASSGTSGDHGELVVRIA	SLAGS(0.018)S(0.012)GPGAS(0.801)S(0.161)GT(0.006)S(0.001)GDHGELVVR	11	3	0.48694	-0.326467	0.394937	-0.132788	0.726233	0.278019	0.0213237
TUBGCP5	A0A0G2JR45	58	S	Gamma-tubulin complex component 5	1	0.00818116	40.688	FAWSNFRFHRFLDVNSHKIEKTIEGIYEKFV	FLDVNS(1)HKIEK	6	3	0.51959	0.169523	0.142334	0.20308	0.107777	0.0191069	0.893991
PSME2	H0YM70	10	S	Proteasome activator complex subunit 2	1	0.000450439	50.62	______MAKPCGVRLSGEARKQAEEFLYRFL	AKPCGVRLS(1)GEAR	9	2	-2.3264	-0.438036	0.0358305	-0.497895	0.0545944	-0.0636657	0.527845
SGSM1	A0A087X241	229	S	Small G protein signaling modulator 1	0.960463	0.000135783	95.349	DSPTKRPALCIQKRHSSGSMDDRPSLSARDY	RHS(0.96)S(0.039)GSMDDRPSLSAR	3	4	-0.36521	-0.0175172	NA	-0.217227	NA	-0.187871	NA
KIAA1033	A0A087X256	1158	S	WASH complex subunit 7	0.993284	7.37e-156	266.16	EENQEKKEKEEETKTSNGDLSDSTVSADPVV	EEETKT(0.007)S(0.993)NGDLSDSTVSADPVVK	7	2	1.3548	0.00540743	0.964149	-1.30471	0.21787	-1.26435	0.213219
BIRC2	E9PNM6	119	S	Baculoviral IAP repeat-containing protein 2	0.982903	2.39e-67	181.44	SKNTSPMRNSFAHSLSPTLEHSSLFSGSYSS	NSFAHS(0.007)LS(0.983)PT(0.01)LEHSSLFSGSYSSLSPNPLNSR	8	3	0.60398	-0.112453	0.311943	0.491929	0.00333444	0.57542	0.00269301
HECTD1	A0A087X2H1	1537	S	E3 ubiquitin-protein ligase HECTD1	0.965616	3.77e-05	46.76	VSSLLAAGAPMSSSASVPNLSSRETSSLESF	LSVSSLLAAGAPMS(0.002)S(0.005)S(0.016)AS(0.966)VPNLS(0.006)S(0.006)R	18	3	-2.3955	0.0079437	NA	-0.221359	NA	-0.15694	NA
HECTD1	A0A087X2H1	1776	S	E3 ubiquitin-protein ligase HECTD1	1	6.13e-33	173.5	RRRTWDDDYVLKRQFSALVPAFDPRPGRTNV	RQFS(1)ALVPAFDPRPGR	4	2	-0.90469	-0.317571	0.0988754	-0.30325	0.0665449	0.0351475	0.838519
HECTD1	A0A087X2H1	1575	S	E3 ubiquitin-protein ligase HECTD1	0.999935	3.07e-07	110.51	ARTNATNNMNLSRSSSDNNTNTLGRNVMSTA	SSS(1)DNNTNTLGR	3	2	-3.3957	0.194963	0.0670938	-0.649103	0.0113755	-0.799132	0.0113227
HECTD1	A0A087X2H1	1571	S	E3 ubiquitin-protein ligase HECTD1	1	1.64e-15	140.52	VANIARTNATNNMNLSRSSSDNNTNTLGRNV	TNATNNMNLS(1)R	10	2	-0.45658	-0.162876	0.325632	-0.670133	0.0127463	-0.492689	0.122601
HECTD1	A0A087X2H1	1491	S	E3 ubiquitin-protein ligase HECTD1	0.776383	4.18e-10	97.337	TPGESSAISMGIVSVSSPDVSSVSELTNKEA	TPGESSAISMGIVS(0.015)VS(0.776)S(0.206)PDVS(0.001)SVSELTNK	16	3	0.17565	-0.328198	NA	-0.413334	NA	-0.0470025	NA
HECTD1	A0A087X2H1	632	S	E3 ubiquitin-protein ligase HECTD1	0.993292	2.38e-111	212.73	RLGVISKVSTLAGPSSDDENEEESKPEKEDE	VSTLAGPS(0.007)S(0.993)DDENEEESKPEKEDEPQEDAK	9	3	-0.07255	-0.252821	0.0414326	-0.0153968	0.858825	0.36387	0.00899549
PSMC6	A0A087X2I1	145	S	26S protease regulatory subunit 10B	0.92887	2.95e-05	63.576	DPLVYNMSHEDPGNVSYSEIGGLSEQIRELR	EVDPLVY(0.024)NMS(0.026)HEDPGNVS(0.929)Y(0.003)S(0.019)EIGGLSEQIR	18	3	2.295	-0.135665	NA	-0.107757	NA	0.0469799	NA
PSMC6	A0A087X2I1	258	S	26S protease regulatory subunit 10B	0.985488	0.00411544	50.448	IIFMDEIDAIGGRRFSEGTSADREIQRTLME	RFS(0.985)EGT(0.014)S(0.001)ADREIQR	3	3	-0.41124	-1.2111	0.00481981	-0.206276	0.463246	1.01614	0.000192577
WDR20	A0A088AWN2	388	S	WD repeat-containing protein 20	0.992354	1.26e-16	129.44	RDRANSTQSRLSKRNSTDSRPVSVTYRFGSV	RNS(0.992)T(0.007)DSRPVSVTYR	3	2	-0.12903	0.0215659	0.861957	-0.297482	0.0337179	-0.168188	0.329401
WDR20	A0A088AWN2	391	S	WD repeat-containing protein 20	0.9936	1.96e-05	90.85	ANSTQSRLSKRNSTDSRPVSVTYRFGSVGQD	RNS(0.269)T(0.731)DS(0.994)RPVS(0.006)VT(0.001)YR	6	2	-1.7193	-1.17046	NA	-0.549578	NA	0.647453	NA
WDR20	A0A088AWN2	465	S	WD repeat-containing protein 20	0.999958	1.39e-48	202.2	TTPGNSVPPPLPRSNSLPHSAVSNAGSKSSV	SNS(1)LPHSAVSNAGSK	3	3	2.1344	-0.754266	0.126737	-0.491354	0.287257	0.174919	0.0820677
WDR20	A0A088AWN2	522	S	WD repeat-containing protein 20	0.864387	5.56e-11	146.81	KDHKRNHSMGHISSKSSDKLNLVTKTKTDPA	S(0.864)S(0.136)DKLNLVTK	1	2	0.24531	0.102409	0.548569	0.242214	0.0521184	0.220837	0.155156
NARF	J3KTP5	29	S	Nuclear prelamin A recognition factor	0.857516	0.00041068	61.278	KTKTDDQENVSADAPSPAQENGEKGEFHKLA	TDDQENVS(0.142)ADAPS(0.858)PAQENGEKGEFHK	13	3	2.0967	NA	NA	NA	NA	NA	NA
ERCC5-201;BIVM-ERCC5;ERCC5	A0A494C0S2	526	S	DNA repair protein complementing XP-G cells	0.977675	0.00135283	41.314	SDAPGLPNGRELTPASPTCTNSVSKNETHAE	ELTPAS(0.978)PT(0.012)CT(0.003)NS(0.006)VS(0.001)K	6	2	1.3696	0.515107	NA	0.0174944	NA	-0.514553	NA
ERCC5-201;BIVM-ERCC5;ERCC5	A0A494C0S2	562	S	DNA repair protein complementing XP-G cells	0.99149	0.000800227	87.589	NELCPYESKFDSSLLSSDDETKCKPNSASEV	FDS(0.003)S(0.007)LLS(0.991)S(0.983)DDET(0.015)K	7	2	0.76195	-0.0357869	0.706776	-0.198873	0.053035	-0.213856	0.141465
ERCC5-201;BIVM-ERCC5;ERCC5	A0A494C0S2	563	S	DNA repair protein complementing XP-G cells	0.987362	3.07e-09	102.02	ELCPYESKFDSSLLSSDDETKCKPNSASEVI	FDS(0.006)S(0.025)LLS(0.974)S(0.987)DDET(0.007)K	8	2	0.089749	0.0153834	0.882788	-0.0902534	0.556881	-0.124299	0.361255
ERCC5-201;BIVM-ERCC5;ERCC5	A0A494C0S2	384	S	DNA repair protein complementing XP-G cells	0.999939	5.04e-44	206.75	ARGRNAPAAVDEGSISPRTLSAIKRALDDDE	GRNAPAAVDEGSIS(1)PR	14	2	3.6942	0.0991289	0.388894	-0.109075	0.234576	-0.214431	0.0678501
ERCC5-201;BIVM-ERCC5;ERCC5	A0A494C0S2	341	S	DNA repair protein complementing XP-G cells	0.999807	4.96e-146	270.95	CEKLKTEKEPDATPPSPRTLLAMQAALLGSS	LKTEKEPDATPPS(1)PR	13	3	-0.1155	-0.378926	0.0128712	-0.0886371	0.331189	0.359011	0.0200777
DOCK1	A0A096LNH6	1725	S	Dedicator of cytokinesis protein 1	1	0.000164035	99.235	DLEKEKKDKKKEKRNSKHQEIFEKEFKPTDI	RNS(1)KHQEIFEK	3	3	-1.0449	-0.144531	NA	-0.051257	NA	0.140702	NA
DOCK1	A0A096LNH6	1702	S	Dedicator of cytokinesis protein 1	1	1.55e-105	236.62	GFALEPLLPKKMHSRSQDKLDKDDLEKEKKD	S(1)QDKLDKDDLEKEK	1	3	0.44236	-0.249058	0.151989	-0.222682	0.0629442	0.0446616	0.637336
FBXW5	A0A096LNM2	100	S	F-box/WD repeat-containing protein 5	1	2.38e-08	97.159	AGDPATSPCRIFDLGSDNEEVVAGPAPAHAK	IFDLGS(1)DNEEVVAGPAPAHAK	6	3	1.0977	0.0980152	NA	0.397255	NA	0.303927	NA
ATRX	A0A096LNN3	11	S		0.802649	3.05e-22	161.91	_____MMENSKEEGTSSSEKSKSSGSSRSKR	MENSKEEGT(0.012)S(0.803)S(0.155)S(0.03)EK	10	2	-0.18943	0.303225	NA	0.626953	NA	0.336626	NA
ATRX	P46100-4	275	S	Transcriptional regulator ATRX	0.847137	1.97e-13	129.31	IKVDSEKSNKVYEHTSRFSPKKTSSNCNGEE	VYEHT(0.003)S(0.847)RFS(0.15)PK	6	3	-0.49096	0.0232338	0.791066	0.0229465	0.775376	-0.0354245	0.665581
ATRX	P46100-4	278	S	Transcriptional regulator ATRX	0.999993	2.58e-76	239.58	DSEKSNKVYEHTSRFSPKKTSSNCNGEEKKL	SNKVYEHTSRFS(1)PK	12	2	-0.52923	0.0561656	0.530089	0.00266802	0.973851	-0.0718913	0.376128
ATRX	P46100-4	92	S	Transcriptional regulator ATRX	1	1.29e-68	188.4	SRSKRKPSIVTKYVESDDEKPLDDETVNEDA	YVES(1)DDEKPLDDETVNEDASNENSENDITMQSLPK	4	3	-0.316	0.16186	0.197593	-0.226802	0.0389951	-0.299745	0.0644542
ADSL	A0A7P0Z472	9	S	Adenylosuccinate lyase	0.999985	2.06e-96	230.48	_______MAAGGDHGSPDSYRSPLASRYASP	AAGGDHGS(1)PDSYRSPLASR	8	3	0.10695	-0.147678	0.182345	-0.0484055	0.585691	0.105904	0.237096
ADSL	A0A7P0Z472	434	S	Adenylosuccinate lyase	0.910582	0.0104011	30.508	GDNDLIERIQVDAYFSPIHSQLDHLLDPSSF	IQVDAY(0.075)FS(0.911)PIHS(0.014)QLDHLLDPSSFTGR	8	3	0.63081	0.168129	NA	0.377846	NA	0.178109	NA
AAK1	A0A096LNZ0	79	S		0.992098	6.37e-43	139.98	FAKLGEGKHPEKLGGSAESLIPGFQSTQGDA	LGGS(0.992)AES(0.008)LIPGFQSTQGDAFATTSFSAGTDLQR	4	3	2.3189	0.0794294	0.413167	-0.232175	0.0371157	-0.254504	0.0257739
AAK1	A0A096LP25	901	S	Uncharacterized protein FLJ45252	1	2.05e-20	149.22	PGKLGGAVPFAPPEVSPEQAKTVQGGRKNQF	LGGAVPFAPPEVS(1)PEQAK	13	2	0.39081	-0.133379	0.167274	-0.413124	0.0158676	-0.260411	0.0474453
AAK1	A0A096LP25	678	S	AP2-associated protein kinase 1	0.880279	7.6e-05	105.24	ASLNKSKSATTTPSGSPRTSQQNVYNPSEGS	SATT(0.008)T(0.035)PS(0.077)GS(0.88)PR	9	2	1.0217	0.102994	NA	-0.535415	NA	-0.61626	NA
AAK1	A0A096LP25	18	S	AP2-associated protein kinase 1	0.943374	3.63e-144	227.86	KFFDSRREQGGSGLGSGSSGGGGSTSGLGSG	EQGGSGLGS(0.943)GS(0.001)S(0.056)GGGGSTSGLGSGYIGR	9	2	-0.71343	-0.165451	NA	-0.181477	NA	0.0430645	NA
AAK1	A0A096LP25	21	S	AP2-associated protein kinase 1	0.9604	1.59e-126	201.11	DSRREQGGSGLGSGSSGGGGSTSGLGSGYIG	EQGGSGLGS(0.001)GS(0.038)S(0.96)GGGGSTSGLGSGYIGR	12	2	-4.0011	0.00433608	0.965619	-0.197217	0.0925867	-0.126136	0.50872
AAK1	A0A096LP25	1102	S	Uncharacterized protein FLJ45252	1	2.04e-57	182.61	KPFRPQSLSKYSRHYSPEDEPSPEAQPIAAY	HYS(1)PEDEPSPEAQPIAAYK	3	2	0.92506	0.380767	NA	-0.0806604	NA	-0.476438	NA
AAK1	A0A096LP25	637	S	AP2-associated protein kinase 1	0.999976	1.84e-73	228.73	PSSPKTQRAGHRRILSDVTHSAVFGVPASKS	ILS(1)DVTHSAVFGVPASK	3	2	-0.65207	-0.14235	0.372762	-0.260874	0.0528088	-0.101494	0.677157
AAK1	A0A096LP25	652	S	AP2-associated protein kinase 1	0.793092	4.25e-38	159.63	SDVTHSAVFGVPASKSTQLLQAAAAEASLNK	ILS(0.812)DVT(0.181)HS(0.007)AVFGVPAS(0.024)KS(0.793)T(0.183)QLLQAAAAEASLNK	18	3	2.9756	0.492078	0.0170984	0.426979	0.00659673	-0.089338	0.38645
AAK1	A0A096LP25	623	S	AP2-associated protein kinase 1	0.76386	9.38e-09	129.07	PPAVQGQKVGSLTPPSSPKTQRAGHRRILSD	VGS(0.001)LT(0.999)PPS(0.764)S(0.236)PK	8	2	0.41791	-0.184137	0.10434	-0.244571	0.0345139	-0.0401172	0.61741
AAK1	A0A096LP25	624	S	AP2-associated protein kinase 1	0.790277	1.2e-08	106.74	PAVQGQKVGSLTPPSSPKTQRAGHRRILSDV	VGS(0.026)LT(0.974)PPS(0.203)S(0.79)PKT(0.007)QR	9	3	-0.17793	0.694641	0.0950369	-0.917604	0.018162	-1.60799	0.0505206
STXBP1	A0A096LP52	107	S	Syntaxin-binding protein 1	0.85053	0.00778296	38.946	TKFLMDLRHPDFRESSRVSFEDQAPTME___	ES(0.142)S(0.851)RVS(0.001)FEDQAPT(0.007)ME	3	2	0.0014091	0.174865	NA	0.321511	NA	0.110787	NA
FAM21C;FAM21A	F8W7U3	70	S	WASH complex subunit FAM21C;WASH complex subunit FAM21A	1	4.01e-06	84.061	VLDSAFEQLDIKAGNSDSEEDDANGRVELIL	AGNS(1)DS(1)EEDDANGRVELILEPK	4	3	-0.67929	-0.180063	0.109914	-0.242983	0.0706676	-0.0596405	0.695407
FAM21C;FAM21A	F8W7U3	72	S	WASH complex subunit FAM21C;WASH complex subunit FAM21A	1	4.01e-06	84.061	DSAFEQLDIKAGNSDSEEDDANGRVELILEP	AGNS(1)DS(1)EEDDANGRVELILEPK	6	3	-0.67929	-0.180063	0.109914	-0.242983	0.0706676	-0.0596405	0.695407
FAM21C;FAM21A	F8W7U3	1091	S	WASH complex subunit FAM21C;WASH complex subunit FAM21A	0.999092	9.06e-08	81.864	GGKAKSPMFPALGEASSDDDLFQSAKPKPAK	SPMFPALGEAS(0.999)S(0.997)DDDLFQS(0.004)AKPKPAKK	11	4	-1.3575	-0.491623	NA	-0.39176	NA	-0.0327253	NA
FAM21C;FAM21A	F8W7U3	1092	S	WASH complex subunit FAM21C;WASH complex subunit FAM21A	0.996976	8.03e-23	143.99	GKAKSPMFPALGEASSDDDLFQSAKPKPAKK	SPMFPALGEAS(0.999)S(0.997)DDDLFQS(0.004)AKPKPAKK	12	4	-1.3575	-0.218796	0.0560088	-0.366931	0.00728831	-0.140398	0.127883
FAM21C;FAM21A	F8W7U3	531	S	WASH complex subunit FAM21C;WASH complex subunit FAM21A	0.982954	1.91e-08	89.039	KASELSKKKASALLFSSDEEDQWNIPASQTH	AS(0.034)ALLFS(0.983)S(0.983)DEEDQWNIPASQTHLASDSR	7	3	-0.065459	-0.433782	NA	-0.566935	NA	0.0158033	NA
FAM21C;FAM21A	F8W7U3	532	S	WASH complex subunit FAM21C;WASH complex subunit FAM21A	0.982954	1.91e-08	89.039	ASELSKKKASALLFSSDEEDQWNIPASQTHL	AS(0.034)ALLFS(0.983)S(0.983)DEEDQWNIPASQTHLASDSR	8	3	-0.065459	-0.433782	NA	-0.566935	NA	0.0158033	NA
FAM21C;FAM21A	F8W7U3	410	S	WASH complex subunit FAM21C;WASH complex subunit FAM21A	1	1.19e-72	205.37	FGDEEGDLFKEKAVASPEATVSQTDENKARA	AVAS(1)PEATVSQTDENKAR	4	2	0.27376	0.148942	NA	0.036507	NA	-0.132009	NA
FAM21C;FAM21A	F8W7U3	245	S	WASH complex subunit FAM21C;WASH complex subunit FAM21A	0.999916	2.78e-236	273.18	KPRKTLKEKKERRTPSDDEEDNLFAPPKLTD	ERRT(1)PS(1)DDEEDNLFAPPKLTDEDFSPFGSGGGLFSGGK	6	4	0.55826	-0.0707536	0.445529	-0.122001	0.194679	-0.0531355	0.564552
FAM21C;FAM21A	F8W7U3	264	S	WASH complex subunit FAM21C;WASH complex subunit FAM21A	0.999996	1.1e-13	143.07	EDNLFAPPKLTDEDFSPFGSGGGLFSGGKGL	LTDEDFS(1)PFGSGGGLFSGGK	7	2	2.5127	-0.30608	NA	0.169258	NA	0.502336	NA
FAM21C;FAM21A	F8W7U3	640	S	WASH complex subunit FAM21C;WASH complex subunit FAM21A	1	2.99e-122	250.83	TKKKETVSEAPPLLFSDEEEKEAQLGVKSVD	KKETVSEAPPLLFS(1)DEEEKEAQLGVK	14	3	1.3034	-0.310718	0.0470736	-0.140347	0.128221	0.136582	0.272462
FAM21C;FAM21A	F8W7U3	1054	S	WASH complex subunit FAM21C;WASH complex subunit FAM21A	0.758005	3.18e-10	109.66	ADLFDSGDIFSTGTGSQSVERTKPKAKIAEN	GEADLFDSGDIFSTGT(0.006)GS(0.758)QS(0.235)VER	18	2	1.0521	-0.852719	NA	-2.01929	NA	-1.13508	NA
FAM21C	A0A096LPC5	539	S	WASH complex subunit FAM21C	1	0	396.81	NLKPSSETKTQKGLFSDEEDSEDLFSSQSAS	GLFS(1)DEEDSEDLFSSQSASNLK	4	2	0.088442	0.182669	0.0894756	0.160836	0.10315	0.122014	0.326432
FAM21C;FAM21A	F8W7U3	987	S	WASH complex subunit FAM21C;WASH complex subunit FAM21A	1	5.78e-24	135.27	SVPRGPIAQWADGAISPNGHRPQLRAASGED	GPIAQWADGAIS(1)PNGHRPQLR	12	3	-3.242	0.280089	0.0519016	0.141201	0.13409	-0.0998706	0.362057
FAM21C;FAM21A	F8W7U3	353	S	WASH complex subunit FAM21C;WASH complex subunit FAM21A	0.994789	7.25e-06	75.007	SLKEPQKPEQPTPRKSPYGPPPTGLFDDDDG;SMKEPQKPEQPTPRKSPYGPPPTGLFDDDDG	KS(0.995)PY(0.005)GPPPTGLFDDDDGDDDDDFFSAPHSKPSK	2	4	-0.22775	-0.973894	NA	-1.29477	NA	-0.353893	NA
FAM21C	A0A096LPC5	663	S	WASH complex subunit FAM21C	0.819306	5.71e-05	98.959	SGTLQSQEAKAVKKTSLFEEDKEDDLFAIAK	KT(0.181)S(0.819)LFEEDKEDDLFAIAK	3	3	-1.2341	-0.125022	NA	0.296663	NA	0.437654	NA
FAM21C	A0A096LPC5	1054	S	WASH complex subunit FAM21C	0.850118	1.68e-08	108.61	RPQTRAARRLAAQESSEAEDMSVPRGPIAQW	LAAQES(0.15)S(0.85)EAEDMSVPR	7	2	0.15028	0.213752	NA	-0.0643743	NA	-0.249668	NA
FAM21C;FAM21A	F8W7U3	196	S	WASH complex subunit FAM21C;WASH complex subunit FAM21A	1	9.56e-10	108.74	EEDIEDIEENTRPKRSRPTSFADELAARIKG	S(1)RPT(0.017)S(0.983)FADELAAR	1	2	-0.50788	-0.125605	0.493529	-0.069809	0.667003	0.419911	0.061363
FAM21C;FAM21A	F8W7U3	200	S	WASH complex subunit FAM21C;WASH complex subunit FAM21A	0.982639	2.75e-13	139.77	EDIEENTRPKRSRPTSFADELAARIKGDAMG;EDIEENTRPKRSRPTSFADELAARIKGDAVG	S(1)RPT(0.017)S(0.983)FADELAAR	5	2	-0.50788	0.407401	0.0489641	0.634952	0.00483594	0.240716	0.0707886
FAM21C;FAM21A	F8W7U3	908	S	WASH complex subunit FAM21C;WASH complex subunit FAM21A	0.997856	2.49e-08	71.335	PVLPELAFPSSEHRRSHGLESVPVLPGSGEA	S(0.998)HGLES(0.002)VPVLPGSGEAGVSFDLPAQADTLHSANK	1	3	-0.81044	0.264938	NA	-0.260417	NA	-0.200882	NA
FAM21C;FAM21A	F8W7U3	616	S	WASH complex subunit FAM21C;WASH complex subunit FAM21A	0.909071	0.00010659	62.29	LLFEDDVDSGGSLFGSPPTSVPPATKKKETV	VSLLFEDDVDS(0.003)GGS(0.002)LFGS(0.909)PPT(0.039)S(0.046)VPPAT(0.001)K	18	3	-0.41436	-0.0683711	NA	-0.183557	NA	-0.12055	NA
CLASRP	F5H0Q6	101	S	CLK4-associating serine/arginine rich protein	0.989613	4.02e-31	135.36	LDHIPDYTPPLLTTISPEQESDERKCNYERY	AHLDHIPDYTPPLLT(0.001)T(0.008)IS(0.99)PEQES(0.001)DER	18	3	1.453	-0.0682171	0.507906	0.0257306	0.816968	0.124121	0.318135
CLASRP	F5H0Q6	547	S	CLK4-associating serine/arginine rich protein	0.999994	7.85e-17	131.67	PSPSPAREKLTRPAASPAVGEKLKKTEPAAG	LTRPAAS(1)PAVGEK	7	2	0.31173	0.101742	0.271113	-0.0276064	0.811468	-0.110229	0.390016
CLASRP	F5H0Q6	335	S	CLK4-associating serine/arginine rich protein	0.999997	7.68e-114	214.87	PGREEKITFITSFGGSDEEAAAAAAAAAASG	ITFITSFGGS(1)DEEAAAAAAAAAASGVTTGKPPAPPQPGGPAPGR	10	3	-0.36847	-0.118989	0.23681	0.0434417	0.612768	0.166694	0.0861037
CLASRP	F5H0Q6	285	S	CLK4-associating serine/arginine rich protein	1	0.000462198	93.589	QRREFREKRLRGRKISPPSYARRDSPTYDPY	KIS(1)PPSYAR	3	2	0.020856	-0.0957963	0.300465	-0.134493	0.218921	0.0149346	0.854093
CLASRP	F5H0Q6	294	S	CLK4-associating serine/arginine rich protein	0.995714	4.18e-06	124.47	LRGRKISPPSYARRDSPTYDPYKRSPSESSS	RDS(0.996)PT(0.004)YDPYKR	3	3	0.0078133	0.113221	0.29954	-0.0761009	0.655647	-0.167859	0.227572
RBP1	A0A0A0MQT0	20	S	Retinol-binding protein 1	1	9.6e-32	157.49	AGFVRAGNPAVAAPQSPLSPEGAHFRAAHHP	AGNPAVAAPQS(1)PLS(1)PEGAHFR	11	3	1.0274	-0.167042	0.147275	-0.181976	0.0691827	0.0343416	0.666484
RBP1	A0A0A0MQT0	23	S	Retinol-binding protein 1	1	2.52e-08	91.131	VRAGNPAVAAPQSPLSPEGAHFRAAHHPRST	AGNPAVAAPQS(1)PLS(1)PEGAHFR	14	3	1.0274	-0.557157	NA	-0.64749	NA	-0.0520571	NA
KSR1	A0A2R8Y4X0	448	S	Kinase suppressor of Ras 1	1	0	341.15	LEAHEAEAEEPEAGKSEAEDDEDEVDDLPSS	ADVLEAHEAEAEEPEAGKS(1)EAEDDEDEVDDLPSSR	19	3	0.40631	-0.0460848	0.716004	-0.288359	0.0561903	-0.275645	0.0244405
KSR1	A0A2R8Y4X0	246	S	Kinase suppressor of Ras 1	0.917	0.000173998	77.853	LGNRIDDVSSMRFDLSHGSPQMVRRDIGLSV	FDLS(0.917)HGS(0.083)PQMVR	4	2	1.5658	-0.196268	NA	0.221572	NA	0.443872	NA
KSR1	A0A2R8Y4X0	249	S	Kinase suppressor of Ras 1	0.999165	8.88e-10	120.87	RIDDVSSMRFDLSHGSPQMVRRDIGLSVTHR	FDLS(0.001)HGS(0.999)PQMVRR	7	3	0.92137	-0.0149465	0.931523	-0.117548	0.364473	-0.12185	0.505018
KSR1	A0A2R8Y4X0	321	S	Kinase suppressor of Ras 1	0.999615	5.51e-30	156.74	CRISFLPLTRLRRTESVPSDINNPVDRAAEP	RTES(1)VPSDINNPVDR	4	2	3.0373	0.0794081	0.463238	0.280858	0.281371	0.347529	0.00960299
KSR1	A0A2R8Y4X0	226	S	Kinase suppressor of Ras 1	0.99196	1.82e-15	133.27	VFQLLPSFPTLTRSKSHESQLGNRIDDVSSM	S(0.008)KS(0.992)HESQLGNRIDDVSSMR	3	3	-0.23595	0.280882	0.0600962	-0.125831	0.39098	-0.215967	0.230721
MYO10	E9PEW5	1222	S	Unconventional myosin-X	0.994625	0.000354926	76.852	TKTFTPCERLEKRRTSFLEGTLRRSFRTGSV	RT(0.005)S(0.995)FLEGT(0.001)LRR	3	3	-0.31893	0.996674	0.0674958	0.913651	0.00207961	-0.0403179	0.918764
VDAC2	A0A0A0MR02	115	S	Voltage-dependent anion-selective channel protein 2	0.999638	2.52e-124	255.02	DQICQGLKLTFDTTFSPNTGKKSGKIKSSYK	LTFDTTFS(1)PNTGKK	8	2	-0.10084	0.252883	0.46415	0.291951	0.362067	0.0443958	0.643616
CTDP1	A0A0A0MR03	621	S	RNA polymerase II subunit A C-terminal domain phosphatase	0.999997	4.62e-23	120.48	LFPLRDDHTKAQRENSPAAFPDREGVPPTAL	AQRENS(1)PAAFPDREGVPPTALFHPMPVLPK	6	4	-0.1817	-0.479605	0.00345897	-0.272722	0.0256127	0.194629	0.0606404
CTDP1	A0A0A0MR03	755	S	RNA polymerase II subunit A C-terminal domain phosphatase	0.999852	0.00686687	20.449	KEVDDILGEGSDDSDSEKRRPEEQEEEPQPR	EVDDILGEGSDDSDS(1)EKR	15	2	0.65724	NA	NA	NA	NA	NA	NA
CTDP1	A0A0A0MR03	785	S	RNA polymerase II subunit A C-terminal domain phosphatase	0.846984	0.0116804	54.217	RKPGTRRERTLGAPASSERSAAGGRGPRGHK	TLGAPAS(0.847)S(0.153)ER	7	2	-0.25251	-0.175025	0.1078	-0.422786	0.29231	-0.199549	0.632281
RER1	Q5T092	2	S	Protein RER1	0.999999	8.03e-111	247.57	______________MSEGDSVGESVHGKPSV	S(1)EGDSVGESVHGKPSVVYR	1	3	-0.62496	0.300845	0.0735486	0.0952345	0.50517	-0.21865	0.0469613
RER1	Q5T092	6	S	Protein RER1	1	1.94e-190	295.56	__________MSEGDSVGESVHGKPSVVYRF	SEGDS(1)VGESVHGKPSVVYR	5	2	0.95403	-0.169409	0.115475	-0.57112	0.0108642	-0.39389	0.0326457
RER1	Q5T092	95	S	Protein RER1	0.999978	3.96e-42	191.35	IAFLSPKVDPSLMEDSDDGPSLPTKQNEEFR	VDPSLMEDS(1)DDGPSLPTKQNEEFRPFIR	9	4	0.30257	-0.182582	0.0900295	-0.250777	0.0729257	0.0371311	0.64463
USP19	A0A0A0MR08	330	S	Ubiquitin carboxyl-terminal hydrolase;Ubiquitin carboxyl-terminal hydrolase 19	1	6.12e-08	100.3	PLAGEKAVPPGNDPVSPAMVRSRNPGKDDCA	AVPPGNDPVS(1)PAMVR	10	2	0.15662	-0.28855	0.0265327	0.201164	0.542921	0.357772	0.109202
CCDC14	C9JU82	296	S	Coiled-coil domain-containing protein 14	1	0.000956669	42.85	TRSTPEKKSPLSKRLSPQPQIRAATTQLVSN	RLS(1)PQPQIR	3	2	-0.66256	-0.0155309	0.944319	-0.770882	0.0431814	-0.752115	0.00179762
VEGFA	P15692-18	162	S		0.959669	0.00327206	57.197	GRVARRGAEESGPPHSPSRRGSASRAGPGRA	RGAEESGPPHS(0.96)PS(0.04)R	11	3	-1.2187	-0.994462	0.00233686	-0.390136	0.0373319	0.611373	0.00529217
GABRG3	A0A0A0MR73	198	S	Gamma-aminobutyric acid receptor subunit gamma-3	0.999546	0.00161505	42.6	RWIPERISLQAPSNYSLLDMRPPPTAMITLN	ISLQAPSNYS(1)LLDMR	10	2	2.8729	1.65769	NA	-0.780091	NA	-2.37632	NA
STIL	Q5T0C7	348	S	SCL-interrupting locus protein	1	2.66e-39	166.07	SQKLSSGKMPIHDHDSGVEDEDFSPRPIPSP	MPIHDHDS(1)GVEDEDFSPRPIPSPHPVSQK	8	4	-0.55881	-0.150432	0.296082	-0.49671	0.00251775	-0.343925	0.0505543
HNRNPUL1	M0R3F1	43	S	Heterogeneous nuclear ribonucleoprotein U-like protein 1	1	7.51e-98	199.03	RGRGYFEHREDRRGRSPQPPAEEDEDDFDDT	RGRS(1)PQPPAEEDEDDFDDTLVAIDTYNCDLHFK	4	4	0.28093	0.030184	0.807568	-0.0496718	0.617014	-0.0829361	0.547965
HNRNPUL1	M0R3F1	361	S	Heterogeneous nuclear ribonucleoprotein U-like protein 1	0.999968	3.75e-06	69.063	RKKRNYILDQTNVYGSAQRRKMRPFEGFQRK	NYILDQTNVYGS(1)AQR	12	2	0.45991	0.621524	NA	-0.442497	NA	-0.994586	NA
MADD	A0A0A0MRB5	1201	S	MAP kinase-activating death domain protein	0.999839	2.41e-175	318.41	GGEGSVHLASSRGTLSDSEIETNSATSTIFG	GTLS(1)DSEIETNSATSTIFGK	4	2	0.73653	-0.0716224	0.71851	-0.000315005	0.996869	0.21141	0.219997
MADD	A0A0A0MRB5	1039	S	MAP kinase-activating death domain protein	0.992727	8.01e-12	133.14	AQTHYYSKEPDKRKRSPTESVNTPVGKDPGL	KRS(0.993)PT(0.006)ES(0.001)VNTPVGK	3	2	-2.1509	-0.297161	0.0179148	0.585493	0.101135	0.891984	0.0347264
MADD	A0A0A0MRB5	818	S	MAP kinase-activating death domain protein	0.999815	2.76e-06	109.47	NRAQKLLRPNSLRLASDSDAESDSRASSPNS	LAS(1)DSDAESDSR	3	2	-0.15764	-0.0703379	0.635303	0.0851138	0.590467	0.0809541	0.468289
MADD	A0A0A0MRB5	820	S	MAP kinase-activating death domain protein	0.996148	0.000188534	74.906	AQKLLRPNSLRLASDSDAESDSRASSPNSTV	LAS(0.003)DS(0.996)DAES(0.001)DSR	5	2	3.2833	0.320669	0.0884818	0.0756241	0.741014	-0.342137	0.0429071
MADD	A0A0A0MRB5	813	S	MAP kinase-activating death domain protein	1	0.0136166	33.571	QHVSGNRAQKLLRPNSLRLASDSDAESDSRA	LLRPNS(1)LR	6	2	0.7385	0.190195	0.248155	0.854903	0.000943719	0.644909	0.00484669
GPSM1	A0A0A0MSK4	471	S	G-protein-signaling modulator 1	0.961731	0.000438549	85.186	QEGPDAERRPREGSHSPLDSADVRVHVPRTS	EGS(0.035)HS(0.962)PLDS(0.003)ADVR	5	2	-1.1862	1.04651	NA	0.755068	NA	-0.300637	NA
EXOC7	A0A0A0MRE1	205	S	Exocyst complex component 7	0.999996	5.1e-16	132.1	KEHFHKSSSSSGVPYSPAIPNKRKDTPTKKP	SSSSSGVPYS(1)PAIPNK	10	2	-0.39636	-0.101608	0.329183	-0.185206	0.11193	-0.130461	0.291309
SYNE2	G3V5X4	4635	S	Nesprin-2	1	0.00152185	21.647	YALLQEVYKLEDVLDSMWGMLRARYTELSSP	LEDVLDS(1)MWGMLRAR	7	3	3.7687	NA	NA	NA	NA	NA	NA
SYNE2	G3V5X4	841	S	Nesprin-2	0.999999	0.000862372	83.571	NVVKLIAALKNLTDVSPDLDIRLKMEESQKE	NLTDVS(1)PDLDIR	6	2	-0.82587	0.823097	NA	-0.697663	NA	-1.49565	NA
ASAP1	H0YBF7	862	S	Arf-GAP with SH3 domain, ANK repeat and PH domain-containing protein 1	1	8.15e-30	177.14	LSPNVQSRDAIQKQASEDSNDLTPTLPETPV	QAS(1)EDSNDLTPTLPETPVPLPR	3	2	2.4548	0.89357	0.0723667	1.13237	0.000696636	0.713231	0.176042
ASAP1	H0YBF7	949	S	Arf-GAP with SH3 domain, ANK repeat and PH domain-containing protein 1	1	2.25e-16	155.17	PERKGVFPVSFVHILSD______________	KGVFPVSFVHILS(1)D	13	2	-1.5168	-0.399065	0.0063224	-0.422767	0.00591098	-0.0256576	0.776043
ASAP1	H0YBF7	538	S	Arf-GAP with SH3 domain, ANK repeat and PH domain-containing protein 1	1	3.2e-21	114.32	HVEYEWNLRQEEIDESDDDLDDKPSPIKKER	QEEIDES(1)DDDLDDKPS(1)PIKK	7	2	-2.5679	-0.298511	0.289331	-0.334407	0.0569129	-0.128411	0.484677
ASAP1	H0YBF7	547	S	Arf-GAP with SH3 domain, ANK repeat and PH domain-containing protein 1	1	3.2e-21	114.32	QEEIDESDDDLDDKPSPIKKERSPRPQSFCH	QEEIDES(1)DDDLDDKPS(1)PIKK	16	2	-2.5679	-0.236412	0.14741	-0.42866	0.0491602	-0.374455	0.0096563
ASAP1	H0YBF7	848	S	Arf-GAP with SH3 domain, ANK repeat and PH domain-containing protein 1	0.999992	2.83e-12	136.11	QQPSEVTLKSHPLDLSPNVQSRDAIQKQASE	SHPLDLS(1)PNVQSR	7	2	2.7772	0.32222	0.182546	-0.733308	0.00232159	-0.981056	0.0335155
ASAP1	H0YBF7	829	S	Arf-GAP with SH3 domain, ANK repeat and PH domain-containing protein 1	0.999984	1.35e-68	191.19	PQLGDLLAKSQTGDVSPKAQQPSEVTLKSHP	SQTGDVS(1)PKAQQPSEVTLK	7	2	1.3411	-0.0699174	0.562771	-0.0560604	0.58881	0.0814267	0.368653
ASAP1	H0YBF7	660	S	Arf-GAP with SH3 domain, ANK repeat and PH domain-containing protein 1	0.999978	4.88e-41	182.81	KKRPPPPPPGHKRTLSDPPSPLPHGPPNKGA	TLS(1)DPPSPLPHGPPNK	3	2	0.22473	-0.2996	0.0918043	-0.188177	0.28542	0.308546	0.0363552
ASAP1	H0YBF7	664	S	Arf-GAP with SH3 domain, ANK repeat and PH domain-containing protein 1	1	9.52e-06	108.87	PPPPPGHKRTLSDPPSPLPHGPPNKGAVPWG	TLS(1)DPPS(1)PLPHGPPNK	7	2	-0.26456	-0.225127	0.111116	-0.199236	0.207303	0.0877217	0.496415
WDR47	A0A0A0MRE6	264	S	WD repeat-containing protein 47	0.895273	0.000567266	37.432	KAAYADLLTPLISKLSPYPSSPMRRPQSADA	AAYADLLTPLIS(0.009)KLS(0.895)PYPS(0.047)S(0.047)PMR	15	3	0.7002	-0.299811	0.30089	-0.806715	0.0157509	-0.445079	0.144213
WDR47	A0A0A0MRE6	311	S	WD repeat-containing protein 47	0.842797	8.53e-15	106.86	LTSHDKRISDLGNKTSPMSHSFANFHYPGVQ	IS(0.001)DLGNKT(0.15)S(0.843)PMS(0.005)HS(0.001)FANFHYPGVQNLSR	9	4	-2.2484	-0.295836	NA	0.0831064	NA	0.28609	NA
WDR47	A0A0A0MRE6	276	S	WD repeat-containing protein 47	1	3.06e-10	143.72	SKLSPYPSSPMRRPQSADAYMTRSLNPALDG	RPQS(1)ADAYMTR	4	2	-0.80443	-0.122182	0.346075	-0.115731	0.239906	-0.0237381	0.79462
AKAP9	A0A7P0T8Z8	186	S	A-kinase anchor protein 9	0.951858	0.000166305	69.715	KLKAELRNDSLLQTLSPDSEHVTLKRIYGKY	AELRNDSLLQT(0.014)LS(0.952)PDS(0.027)EHVT(0.007)LKR	13	4	0.84919	-0.0209013	NA	-0.400331	NA	-0.408384	NA
PLCG2	A0A0A0MRF9	677	S	Phosphoinositide phospholipase C;1-phosphatidylinositol 4,5-bisphosphate phosphodiesterase gamma-2	0.987377	0.00711733	50.973	RIPRDGAFLIRKREGSDSYAITFRARGKVKH	KREGS(0.987)DS(0.012)YAITFR	5	3	-3.3991	-1.31758	NA	-1.48806	NA	-0.169945	NA
CDK5RAP2	A0A0A0MRG9	844	S	CDK5 regulatory subunit-associated protein 2	0.999091	3.33e-78	231.83	LASLPSCKENPEDVLSPTSVATYLSSKSQPS	ENPEDVLS(0.999)PT(0.001)SVATYLSSK	8	2	0.042216	0.0771048	0.415431	0.146814	0.127286	0.0550621	0.517201
CDK5RAP2	A0A0A0MRG9	1008	S	CDK5 regulatory subunit-associated protein 2	0.999978	7.82e-07	120.19	LFSEIHNLQNKFRDLSPPRYDSLVQSQAREL	FRDLS(1)PPRYDSLVQSQAR	5	3	0.55493	-0.936348	0.000869474	-1.45163	3.85653e-05	-0.496351	0.00657638
CDK5RAP2	A0A0A0MRG9	1120	S	CDK5 regulatory subunit-associated protein 2	0.999334	3.24e-46	144.82	RIEEDNLTYQHLLPESPEPSASHALSDYETS	IEEDNLTYQHLLPES(0.999)PEPS(0.001)ASHALSDYETSEK	15	3	0.99769	-0.0137101	NA	0.29917	NA	0.332085	NA
CHD1L	A0A494C179	255	S	Chromodomain-helicase-DNA-binding protein 1-like	1	0.00207213	68.948	IPGLVEGSTKRKRVLSPEELEDRQKKRQEAA	VLS(1)PEELEDR	3	2	0.3578	-0.147569	0.216768	0.494442	0.0503357	0.656736	0.00747842
GPALPP1	A0A0A0MRI1	103	S	GPALPP motifs-containing protein 1	1	3.61e-39	151.42	FFGPALPPGFKKQDDSPPRPIIGPALPPGFI	QDDS(1)PPRPIIGPALPPGFIK	4	2	1.8492	-0.373748	0.00871777	-0.36083	0.00832542	0.0549809	0.513106
MYO6	Q9UM54-5	267	S	Unconventional myosin-VI	0.872853	0.00373299	41.945	CAGASEDIREKLHLSSPDNFRYLNRGCTRYF	LHLS(0.127)S(0.873)PDNFR	5	2	-0.65497	-0.130982	0.253324	-0.277909	0.0248763	-0.128567	0.186029
NOLC1	A0A0A0MRM9	572	S	Nucleolar and coiled-body phosphoprotein 1	1	4.94e-08	116.17	GTSALTAQNGKAAKNSEEEEEEKKKAAVVVS	AAKNS(1)EEEEEEKKK	5	4	-0.75655	-0.329952	0.0302484	-0.211422	0.0517957	0.127807	0.207878
NOLC1	A0A0A0MRM9	587	S	Nucleolar and coiled-body phosphoprotein 1	0.754701	0.0128818	44.835	SEEEEEEKKKAAVVVSKSGSLKKRKQNEAAK	AAVVVS(0.755)KS(0.29)GS(0.955)LKKR	6	3	0.68083	-0.7675	NA	-0.813704	NA	-0.0112975	NA
NOLC1	A0A0A0MRM9	589	S	Nucleolar and coiled-body phosphoprotein 1	0.76421	0.00252982	92.465	EEEEEKKKAAVVVSKSGSLKKRKQNEAAKEA	AAVVVS(0.257)KS(0.764)GS(0.979)LKKR	8	2	1.5143	-0.0371031	NA	-1.21702	NA	-1.12945	NA
NOLC1	A0A0A0MRM9	591	S	Nucleolar and coiled-body phosphoprotein 1	0.978779	0.00252982	92.465	EEEKKKAAVVVSKSGSLKKRKQNEAAKEAET	AAVVVS(0.257)KS(0.764)GS(0.979)LKKR	10	2	1.5143	-0.524034	0.0410464	-0.948143	0.00223289	-0.384015	0.266116
NOLC1	A0A0A0MRM9	631	S	Nucleolar and coiled-body phosphoprotein 1	1	0.0128996	48.939	TPNTFPKRKKGEKRASSPFRRVREEEIEVDS	RAS(1)S(1)PFRR	3	2	0.53525	-0.0811419	NA	0.0539072	NA	0.131151	NA
NOLC1	A0A0A0MRM9	632	S	Nucleolar and coiled-body phosphoprotein 1	1	0.0119007	56.443	PNTFPKRKKGEKRASSPFRRVREEEIEVDSR	RAS(1)S(1)PFRR	4	2	0.53525	-0.138372	0.306051	0.206037	0.242213	0.214042	0.27758
NOLC1	A0A0A0MRM9	695	S	Nucleolar and coiled-body phosphoprotein 1	0.898698	4.35e-24	131.21	RHEKTKKKRGSYRGGSISVQVNSIKFDSE__	RGS(0.04)YRGGS(0.899)IS(0.062)VQVNSIKFDS(1)E	8	2	0.48304	NA	NA	NA	NA	NA	NA
NOLC1	A0A0A0MRM9	707	S	Nucleolar and coiled-body phosphoprotein 1	1	1.47e-86	247.92	RGGSISVQVNSIKFDSE______________	RGS(0.17)YRGGS(0.173)IS(0.657)VQVNSIKFDS(1)E	20	3	-2.3132	0.00652999	0.939783	0.0335036	0.679989	0.0510426	0.545183
NOLC1	A0A0A0MRM9	547	S	Nucleolar and coiled-body phosphoprotein 1	1	0.00125583	63.236	DDSSEEEEEKLKGKGSPRPQAPKANGTSALT	GKGS(1)PRPQAPK	4	3	-0.63802	-0.398408	0.00944771	-0.123525	0.305878	0.314964	0.0404582
NOLC1	A0A0A0MRM9	406	S	Nucleolar and coiled-body phosphoprotein 1	1	3.19e-09	122.35	GTTKNSSNKPAVTTKSPAVKPAAAPKQPVGG	S(1)PAVKPAAAPKQPVGGGQK	1	3	-0.15838	-0.666385	0.000769082	-1.69547	0.000360868	-0.952378	0.0160285
NOLC1	A0A0A0MRM9	652	S	Nucleolar and coiled-body phosphoprotein 1	1	1.26e-09	144.82	VREEEIEVDSRVADNSFDAKRGAAGDWGERA	VADNS(1)FDAKR	5	3	-0.27217	-0.0313917	0.743314	-0.353071	0.0261954	-0.369444	0.0254112
NOLC1	A0A0A0MRM9	517	S	Nucleolar and coiled-body phosphoprotein 1	0.99925	6.04e-17	161.82	KPQKVAGGAAPSKPASAKKGKAESSNSSSSD	VAGGAAPS(0.001)KPAS(0.999)AK	12	2	-1.0695	-0.672895	0.00155546	-1.74062	0.00142829	-0.977782	0.0357487
ZNF326	A0A0A0MRN4	181	S	DBIRD complex subunit ZNF326	0.999805	5.09e-28	181.28	KPKLAKPMEKISLSKSPTKTDPKNEEEEKRR	ISLSKS(1)PTK	6	2	1.2432	-0.169515	0.194156	0.0501005	0.643409	0.228967	0.0381021
CCBL2	A0A0A0MRN7	76	S	Kynurenine--oxoglutarate transaminase 3	0.984886	1.66e-09	77.088	ADPSVVNLGQGFPDISPPTYVKEELSKIAAI	LAADPSVVNLGQGFPDIS(0.985)PPT(0.014)YVKEELS(0.001)K	18	3	2.1308	-0.654528	0.00191461	-0.591591	0.00785758	0.00291482	0.97641
MAP7D3	A0A0A0MRP0	400	S	MAP7 domain-containing protein 3	1	1.01e-09	144.37	PKESVKGSPKESMEASPEAMVKASPKTSLEA	ESMEAS(1)PEAMVK	6	2	-0.52911	-0.0359724	0.701883	-0.192846	0.148287	-0.128128	0.166457
MAP7D3	A0A0A0MRP0	408	S	MAP7 domain-containing protein 3	0.999994	4.75e-13	139.73	PKESMEASPEAMVKASPKTSLEASMEASPKA	ESMEASPEAMVKAS(1)PK	14	2	-0.57221	0.115348	NA	-0.70489	NA	-0.798886	NA
MAP7D3	A0A0A0MRP0	392	S	MAP7 domain-containing protein 3	0.999809	7.23e-08	108.05	PKGSAEVAPKESVKGSPKESMEASPEAMVKA	ESVKGS(1)PKESMEASPEAMVK	6	3	-0.38032	0.119115	0.317862	-0.120522	0.269733	-0.220734	0.181008
MAP7D3	A0A0A0MRP0	229	S	MAP7 domain-containing protein 3	0.996671	0.0118863	45.325	RKTDKERSSSLNRRDSNLHSSTDKEQAERKP	RDS(0.997)NLHS(0.001)S(0.001)T(0.001)DKEQAER	3	4	1.6059	0.126048	NA	0.171207	NA	0.0723116	NA
MAP7D3	A0A0A0MRP0	185	S	MAP7 domain-containing protein 3	0.99718	1.39e-62	216.41	AMANSESKTANKRSASTEKLEQGTSALIRQM	S(0.001)AS(0.997)T(0.002)EKLEQGTSALIR	3	2	-0.0084508	0.255171	0.0408327	0.25613	0.0352354	0.0209158	0.798777
MAP7D3	A0A0A0MRP0	420	S	MAP7 domain-containing protein 3	1	2.82e-44	160.61	VKASPKTSLEASMEASPKAKARDAPKKSEMD	TSLEASMEAS(1)PK	10	2	-0.10981	0.0348425	0.700983	-0.443255	0.00416396	-0.426105	0.00660921
SMARCA1	A0A0A0MRP6	112	S	Probable global transcription activator SNF2L1	0.795772	0.000455283	45.004	FLLKQTELFAHFIQPSAQKSPTSPLNMKLGR	QTELFAHFIQPS(0.796)AQKS(0.28)PT(0.272)S(0.652)PLNMK	12	3	-2.3761	-0.468217	NA	0.238909	NA	0.0880059	NA
SMARCA1	A0A0A0MRP6	116	S	Probable global transcription activator SNF2L1	0.99692	3.22e-139	245	QTELFAHFIQPSAQKSPTSPLNMKLGRPRIK	QTELFAHFIQPSAQKS(0.997)PT(0.375)S(0.628)PLNMK	16	3	-1.929	-0.185947	0.236313	-0.187242	0.17099	0.05123	0.604963
SMARCA1	A0A0A0MRP6	119	S	Probable global transcription activator SNF2L1	0.998756	1.35e-25	134.22	LFAHFIQPSAQKSPTSPLNMKLGRPRIKKDE	SPT(0.001)S(0.999)PLNMK	4	2	-0.64956	-0.0166777	0.852765	-0.63008	0.00191225	-0.556353	0.00189832
ANKS6	H7C163	204	S	Ankyrin repeat and SAM domain-containing protein 6	0.995966	0.000413271	86.453	SKRPPSGTSTTSKSTSPTLTPSPSPKGHTAE	S(0.002)T(0.002)S(0.996)PTLTPSPSPK	3	2	-0.039024	-0.153355	0.181545	-0.157342	0.284125	0.0650988	0.420345
MARK2	E9PC69	455	S	Serine/threonine-protein kinase MARK2	1	4.93e-05	121.24	RESGRKASSTAKVPASPLPGLERKKTTPTPS	VPAS(1)PLPGLER	4	2	-0.58957	-0.184869	0.157426	-0.455443	0.00316755	-0.278611	0.0624007
MARK2	E9PC69	618	S	Serine/threonine-protein kinase MARK2	0.837778	0.000213666	71.942	QVRDQQNLPYGVTPASPSGHSQGRRGASGSI	DQQNLPYGVT(0.002)PAS(0.838)PS(0.113)GHS(0.047)QGR	13	3	3.9278	0.601742	NA	0.703265	NA	0.158693	NA
MARK2	E9PC69	409	S	Serine/threonine-protein kinase MARK2	1	2.92e-09	95.952	KVQRSVSANPKQRRFSDQAGPAIPTSNSYSK	RFS(1)DQAGPAIPTSNSYSKK	3	3	-0.33362	-0.415425	0.155139	0.21606	0.304251	0.633475	0.00431932
MARK2	E9PC69	630	S	Serine/threonine-protein kinase MARK2	0.995195	0.000374068	68.632	TPASPSGHSQGRRGASGSIFSKFTSKFVRRN	GAS(0.995)GS(0.005)IFSK	3	2	-1.242	0.66449	NA	0.540114	NA	0.160394	NA
MARK2	E9PC69	40	S	Serine/threonine-protein kinase MARK2	0.999996	9.61e-73	211.77	DSKPSSKSNMIRGRNSATSADEQPHIGNYRL	GRNS(1)ATSADEQPHIGNYR	4	2	-1.9863	-0.092478	0.611073	0.145992	0.433243	0.25616	0.164457
MARK2	E9PC69	478	S	Serine/threonine-protein kinase MARK2	0.752679	1.2e-07	121.52	KKTTPTPSTNSVLSTSTNRSRNSPLLERASL	TTPTPSTNS(0.001)VLS(0.051)T(0.186)S(0.753)T(0.009)NR	14	2	-2.2635	0.41597	NA	0.65855	NA	0.279238	NA
MARK2	E9PC69	485	S	Serine/threonine-protein kinase MARK2	0.999987	0.000194031	111.27	STNSVLSTSTNRSRNSPLLERASLGQASIQN	SRNS(1)PLLER	4	2	0.23778	-0.178346	0.124329	-0.217689	0.0444772	0.00270937	0.979004
MARK2	E9PC69	568	S	Serine/threonine-protein kinase MARK2	0.89562	1.06e-10	89.706	EVPRPSTAPQRVPVASPSAHNISSSGGAPDR	VPVAS(0.896)PS(0.104)AHNISSSGGAPDRTNFPR	5	3	-0.63541	1.36664	NA	0.527371	NA	-0.808614	NA
MARK2	E9PC69	570	S	Serine/threonine-protein kinase MARK2	0.99538	7.6e-08	94.494	PRPSTAPQRVPVASPSAHNISSSGGAPDRTN	VPVAS(0.004)PS(0.995)AHNIS(0.001)SSGGAPDR	7	2	0.48479	0.355695	NA	0.0212015	NA	-0.346954	NA
FAM219A	A0A0A0MRW1	86	S	Protein FAM219A	0.997291	0.000203808	66.198	DQSPDEKPLVALDTDSDDDFDMSRYSSSGYS	GYS(0.009)S(0.04)LDQS(0.014)PDEKPLVALDT(0.94)DS(0.997)DDDFDMSR	21	3	-0.11117	-0.489079	NA	-0.886513	NA	-0.379545	NA
FAM219A	A0A0A0MRW1	43	S	Protein FAM219A	0.994829	0.00748979	77.255	RELARKGSLKNGSMGSPVNQQPKKNNVMART	NGS(0.005)MGS(0.995)PVNQQPK	6	2	3.9278	-0.740212	NA	-0.509026	NA	0.216985	NA
APTX	A0A5F9ZI51	30	S	Aprataxin	0.999994	0.00792858	67.729	EAKNPGLETHRKRKRSGNSDSIERDAAQEAE	S(1)GNSDSIER	1	2	0.84633	-0.180909	0.265728	-0.370234	0.0145411	-0.161753	0.205056
RGL3	A0A0A0MRX4	569	S	Ral guanine nucleotide dissociation stimulator-like 3	1	3.13e-45	141.75	GSPPSSPRSRDAPAGSPPASPGPQGPSTKLP	DAPAGS(1)PPAS(1)PGPQGPSTK	6	2	0.16632	-0.490852	0.00449418	-1.129	0.000852578	-0.565215	0.0104332
RGL3	A0A0A0MRX4	573	S	Ral guanine nucleotide dissociation stimulator-like 3	0.999999	6.3e-34	138.27	SSPRSRDAPAGSPPASPGPQGPSTKLPLSLD	S(0.002)RDAPAGS(0.998)PPAS(1)PGPQGPSTKLPLSLDLPSPRPFALPLGSPR	12	4	-0.70898	-0.222987	0.0455832	-0.666806	0.0584188	-0.421731	0.190925
RGL3	A0A0A0MRX4	591	S	Ral guanine nucleotide dissociation stimulator-like 3	0.997184	4.34e-08	90.765	PQGPSTKLPLSLDLPSPRPFALPLGSPRIPL	LPLSLDLPS(0.997)PRPFALPLGS(0.003)PR	9	3	1.1234	-1.25639	NA	-1.15531	NA	0.116365	NA
NFIB	Q5VW31	76	S	Nuclear factor 1;Nuclear factor 1 B-type	0.896786	0.00087553	67.605	PTTMKKPEKPLFSSASPQDSSPRLSTFPQHH	KPEKPLFS(0.021)S(0.08)AS(0.897)PQDS(0.001)S(0.001)PR	11	3	1.181	-0.257803	NA	-0.207511	NA	0.0591914	NA
NFIB	Q5VW31	43	S	Nuclear factor 1;Nuclear factor 1 B-type	0.750809	6.99e-11	105.08	NMEPSPTGDFYPSPSSPAAGSRTWHERDQDM	TISIDENMEPSPTGDFYPS(0.016)PS(0.221)S(0.751)PAAGS(0.012)R	22	3	-0.77724	-0.0838066	NA	0.0726175	NA	0.210691	NA
TBC1D22A	F8WDP1	132	S	TBC1 domain family member 22A	0.999993	2.85e-95	217.09	GPGLQQKPRPEAEPPSPPSGDLRLVKSVSES	QGRPTLQEGPGLQQKPRPEAEPPS(1)PPSGDLR	24	4	-0.20568	-0.440649	0.00501137	-0.434224	0.00414804	0.00632953	0.939087
TBC1D22A	F8WDP1	167	S	TBC1 domain family member 22A	0.763213	4.12e-50	161.55	PAESASDAAPLQRSQSLPHSATVTLGGTSDP	S(0.23)QS(0.763)LPHS(0.005)AT(0.002)VTLGGTSDPSTLSSSALSER	3	3	2.1397	0.274949	0.0437538	1.09115	0.000691959	0.833302	0.00963355
ZMYND11	A0A0A0MRY2	301	S	Zinc finger MYND domain-containing protein 11	0.811613	9.85e-08	98.241	PKKEEPEPETEAVSSSQEIPTMPQPIEKVSV	KEEPEPETEAVS(0.01)S(0.179)S(0.812)QEIPTMPQPIEK	14	3	-0.13321	2.205	0.00517981	4.0473	0.00122908	1.80344	7.28802e-05
SPATA13	A0A0A0MRY4	581	S	Spermatogenesis-associated protein 13	0.994923	1.1e-53	195.49	YKAVSARFRPFTFSQSTPIGLDRVGRRRQMR	FRPFTFSQS(0.995)T(0.005)PIGLDR	9	3	-0.70375	0.0761588	0.588811	0.334371	0.0858939	0.224825	0.483553
SPATA13	A0A0A0MRY4	254	S	Spermatogenesis-associated protein 13	0.931109	6.3e-05	92.499	VRDPENNSMGYRRSKSTDNLAFLKKSSFKRK	S(0.002)KS(0.931)T(0.067)DNLAFLKK	3	2	2.7449	-0.0243595	NA	-0.278434	NA	-0.211809	NA
SPATA13	A0A0A0MRY4	291	S	Spermatogenesis-associated protein 13	0.982886	0.00813156	55.5	DLRTAHDARVPQRTLSSSSTDSQKLGSGRTK	T(0.013)LS(0.983)S(0.006)S(0.683)S(0.263)T(0.047)DS(0.005)QKLGSGR	3	2	-1.8177	-0.214709	NA	-0.00621696	NA	0.185359	NA
UNKL	E9PDK2	15	S	Putative E3 ubiquitin-protein ligase UNKL	0.983364	9.06e-05	75.46	_MPSVSKAAAAALSGSPPQTEKPTHYRYLKE	AAAAALS(0.015)GS(0.983)PPQT(0.002)EKPTHYR	9	3	0.458	0.80363	0.137893	-0.220495	0.0463662	-0.996901	0.103689
TNIP1	E7EMV7	375	S	TNFAIP3-interacting protein 1	0.871454	1.49e-11	87.481	EKEIQRLNKALEEALSIQTPPSSPPTAFGSP	ALEEALS(0.871)IQT(0.128)PPS(0.558)S(0.441)PPT(0.001)AFGSPEGAGALLR	7	3	1.3347	-0.0652652	NA	0.186799	NA	0.414065	NA
TNIP1	E7EMV7	389	S	TNFAIP3-interacting protein 1	0.993012	7.78e-14	106.5	LSIQTPPSSPPTAFGSPEGAGALLRKQELVT	ALEEALS(0.405)IQT(0.499)PPS(0.454)S(0.455)PPT(0.195)AFGS(0.993)PEGAGALLR	21	3	2.1942	-0.0733044	0.501756	-0.164369	0.0927411	-0.0465859	0.859243
TNIP1	E7EMV7	213	S	TNFAIP3-interacting protein 1	0.999927	6.36e-22	160.47	LMSNGNKEGASGRPGSPKMEGTGKKAVAGQQ	LLMSNGNKEGASGRPGS(1)PK	17	2	-0.32041	-0.0945772	0.430686	-0.246234	0.0891566	-0.158697	0.244574
TNIP1	E7EMV7	350	S	TNFAIP3-interacting protein 1	0.997764	0.000556108	103.8	AKELRQKVKYLQDQLSPLTRQREYQEKEIQR	YLQDQLS(0.998)PLT(0.002)R	7	2	-0.48938	-0.000427249	0.997729	0.54212	0.00804704	0.44651	0.0762154
MFF	Q9GZY8-5	129	S	Mitochondrial fission factor	1	0.00426068	75.9	QNEEIRAVGRLKRERSMSENAVRQNGQLVRN	S(1)MS(1)ENAVRQNGQLVR	1	2	-2.3431	1.18777	NA	0.178874	NA	-1.015	NA
MFF	Q9GZY8-5	131	S	Mitochondrial fission factor	1	0.00426068	92.234	EEIRAVGRLKRERSMSENAVRQNGQLVRNDS	S(1)MS(1)ENAVRQNGQLVR	3	2	-2.3431	-0.351639	0.159017	-0.686616	0.0268283	-0.386397	0.0272794
MFF	A0A0A0MS29	96	S	Mitochondrial fission factor	0.9957	0.0110435	57.088	SENAVRQNGQLVRNDSLVTPSPQQARVCPPH	NDS(0.996)LVT(0.004)PS(0.001)PQQAR	3	2	-0.58103	0.741489	NA	-0.0990617	NA	-0.848972	NA
MFF	A0A0A0MS29	101	S	Mitochondrial fission factor	0.985184	0.00587938	66.441	RQNGQLVRNDSLVTPSPQQARVCPPHMLPED	NDSLVT(0.015)PS(0.985)PQQAR	8	2	1.9206	0.0858325	NA	-0.42554	NA	-0.495227	NA
SRCAP	A0A0A0MS59	2889	S	Helicase SRCAP	1	0.000287379	77.212	TEKLPRKRAGAPVGGSPGLAKRGRLQPPSPL	AGAPVGGS(1)PGLAKR	8	2	0.52079	-0.120983	0.464492	-0.329248	0.129141	-0.183492	0.339451
SRCAP	A0A0A0MS59	365	S	Helicase SRCAP	0.999988	4.47e-05	62.461	DDFGVEYLLARDEEQSEADAGSGPPTPGPTT	DEEQS(1)EADAGS(1)GPPT(0.757)PGPT(0.117)T(0.127)LGPKK	5	3	-0.38524	-0.267352	0.115551	-0.565254	0.031202	-0.228743	0.126796
SRCAP	A0A0A0MS59	371	S	Helicase SRCAP	0.999994	1.29e-86	209.08	YLLARDEEQSEADAGSGPPTPGPTTLGPKKE	DEEQSEADAGS(1)GPPT(0.982)PGPT(0.015)T(0.003)LGPK	11	2	-3.2208	-0.0280661	0.774504	-0.386293	0.0118159	-0.38148	0.029219
SRCAP	A0A0A0MS59	2528	S	Helicase SRCAP	0.951333	2.55e-42	168.3	GAASTLVPGVSETSASPGSPSVRSMSGPESS	GAASTLVPGVS(0.01)ET(0.023)S(0.054)AS(0.951)PGS(0.869)PS(0.092)VR	16	2	2.0624	-0.09299	0.346596	-0.0835676	0.384142	-0.0272949	0.771136
SRCAP	A0A0A0MS59	2531	S	Helicase SRCAP	0.869309	3.71e-54	187.76	STLVPGVSETSASPGSPSVRSMSGPESSPPI	GAASTLVPGVS(0.01)ET(0.023)S(0.054)AS(0.951)PGS(0.869)PS(0.092)VR	19	2	2.0624	-0.320963	0.0195454	-0.266669	0.0340952	0.0663621	0.438128
SRCAP	A0A0A0MS59	2757	S	Helicase SRCAP	0.989633	0.000839397	39.841	SPPKRKRGRPPKNPPSPRPSQLPVLDRDSTS	NPPS(0.99)PRPS(0.01)QLPVLDR	4	2	1.2686	-0.405662	0.0184812	-0.19556	0.069598	0.163876	0.220136
SRCAP	A0A0A0MS59	2581	S	Helicase SRCAP	0.985312	3.16e-10	93.535	FIARRHIELGVTGGGSPENGDGALLAITPPA	HIELGVT(0.015)GGGS(0.985)PENGDGALLAITPPAVKR	11	3	-3.1643	0.0717421	NA	-0.178074	NA	-0.158367	NA
SRCAP	A0A0A0MS59	2902	S	Helicase SRCAP	0.904985	1.95e-11	70.149	GGSPGLAKRGRLQPPSPLGPEGSVEESEAEA	LQPPS(0.905)PLGPEGS(0.06)VEES(0.082)EAEAS(0.938)GEEEEGDGT(0.014)PR	5	3	-0.37818	-0.00657138	NA	-0.2072	NA	-0.331441	NA
SRCAP	A0A0A0MS59	2918	S	Helicase SRCAP	0.99977	1.95e-11	69.602	PLGPEGSVEESEAEASGEEEEGDGTPRRRPG	LQPPSPLGPEGSVEESEAEAS(1)GEEEEGDGTPR	21	3	0.39667	0.29227	0.35727	0.0203789	0.92333	-0.349017	0.0255709
SRCAP	A0A0A0MS59	2466	S	Helicase SRCAP	0.970506	0.000803885	45.458	SPEGPSPARPPRRRTSADVEIRGQGTGRPGQ	RRT(0.029)S(0.971)ADVEIR	4	3	-0.39637	0.0762869	0.70651	1.17526	0.00462689	1.11688	0.00285228
SRCAP	A0A0A0MS59	1600	S	Helicase SRCAP	0.999996	1.67e-68	193.9	SKDEPDTLTLRSGPPSPPSTATSFGGPRPRR	SGPPS(1)PPSTATSFGGPRPR	5	2	-0.54276	-0.227759	0.0463828	-0.17592	0.0775042	0.11081	0.205704
SRCAP	A0A0A0MS59	2610	S	Helicase SRCAP	1	7.16e-28	155.78	PAVKRRRGRPPKKNRSPADAGRGVDEAPSST	S(1)PADAGRGVDEAPSSTLK	1	2	0.91284	-0.123775	NA	0.120592	NA	0.236098	NA
NDRG2	G3V578	241	S	Protein NDRG2	0.997127	9.36e-07	92.182	GMGYMASSCMTRLSRSRTASLTSAASVDGNR	S(0.997)RT(0.005)AS(0.677)LT(0.27)S(0.05)AASVDGNR	1	2	-1.4025	0.182692	0.421508	0.108595	0.626868	-0.107143	0.245725
NDRG2	G3V578	245	S	Protein NDRG2	0.999564	9.22e-63	208.28	MASSCMTRLSRSRTASLTSAASVDGNRSRSR	TAS(1)LTSAASVDGNR	3	2	0.11841	0.151403	0.135097	-0.332464	0.011792	-0.400103	0.0073496
NDRG2	G3V578	251	S	Protein NDRG2	0.999969	4.92e-18	97.32	TRLSRSRTASLTSAASVDGNRSRSRTLSQSS	T(0.014)AS(0.986)LTSAAS(1)VDGNR	9	2	0.53629	0.145384	0.370307	0.323199	0.331365	0.170747	0.620442
EIF4G3	A0A0A0MSA7	494	S	Eukaryotic translation initiation factor 4 gamma 3	1	7.84e-25	117.22	QTEEILDSQNLNSRRSPVPAQIAITVPKTWK	RS(1)PVPAQIAITVPK	2	2	-1.5012	-0.282803	0.0218696	-0.761465	0.000649489	-0.446466	0.00509455
EIF4G3	A0A0A0MSA7	1192	S	Eukaryotic translation initiation factor 4 gamma 3	0.909055	1.68e-48	194.4	LPSATARPNTFMRGGSSKDLLDNQSQEEQRR	GGS(0.909)S(0.091)KDLLDNQSQEEQRR	3	3	0.36072	-0.21588	0.257759	-0.0507077	0.791158	0.642863	0.138987
EIF4G3	A0A0A0MSA7	231	S	Eukaryotic translation initiation factor 4 gamma 3	0.999975	0.0102303	33.53	KQEEKPKPDPVLKSPSPVLRLVLSGEKKEQE	SPS(1)PVLR	3	2	-0.25644	-0.0330217	NA	-0.386976	NA	-0.352992	NA
EIF4G3	A0A0A0MSA7	1167	S	Eukaryotic translation initiation factor 4 gamma 3	0.980126	0.000923313	82.352	TPVEFDSRRTLTSRGSMGREKNDKPLPSATA	TLT(0.003)S(0.017)RGS(0.98)MGREK	7	3	-0.12191	-0.117094	0.276209	0.0191688	0.885215	0.117089	0.553034
WIPF3	A0A0A0MSG0	330	S	WAS/WASL-interacting protein family member 3	0.804855	0.0001	51.999	GVNSSSETPPPLPPKSPSFQAPPQKAGAQAL	ASLPAPPLPGVNS(0.012)S(0.012)S(0.012)ET(0.012)PPPLPPKS(0.805)PS(0.146)FQAPPQK	25	3	-0.39014	-0.476284	NA	-1.34094	NA	-0.834393	NA
WIPF3	A0A0A0MSG0	383	S	WAS/WASL-interacting protein family member 3	0.973926	9.62e-14	133.33	AGGGKLNPPPAPPARSPTTELSSKSQQATAW	LNPPPAPPARS(0.974)PT(0.02)T(0.006)ELSSK	11	2	2.3389	-0.439584	0.0156616	-1.45926	3.91589e-05	-0.972723	0.00649636
WIPF3	A0A0A0MSG0	149	S	WAS/WASL-interacting protein family member 3	0.999998	2.59e-08	116.3	RLPNKTISGPLIPPASPRLGNTSEAHGAART	TISGPLIPPAS(1)PR	11	2	-0.34928	-0.390385	0.0519141	-0.70954	0.00172536	-0.330585	0.06761
WIPF3	A0A0A0MSG0	202	S	WAS/WASL-interacting protein family member 3	1	1.02e-12	159.89	PPPLPSSSPIKTPLVSPPGPLTKGNLPVVAP	TPLVS(1)PPGPLTK	5	2	0.23916	-0.22104	0.074474	0.581097	0.00525057	0.912127	0.00397286
PHC2	B3KPJ4	339	S	Polyhomeotic-like protein 2	0.875041	1.4e-21	128.04	GTVPLSVTAALQLTHSQEDSSRCSDNSSYEE	KQPTGTVPLSVTAALQLT(0.046)HS(0.875)QEDS(0.033)S(0.046)R	20	4	0.4939	0.703309	NA	2.67297	NA	1.96867	NA
MYD88	A0A0A0MSI9	212	S	Myeloid differentiation primary response protein MyD88	0.999076	0.00602216	46.874	QSKECDFQTKFALSLSPGAHQKRLIPIKYKA	FALS(0.001)LS(0.999)PGAHQK	6	2	1.2786	-0.330973	NA	-0.804123	NA	-0.476378	NA
DDX42	Q86XP3	206	S	ATP-dependent RNA helicase DDX42	0.991383	0.00184346	51.833	APTKKIIDPLPPIDHSEIDYPPFEKNFYNEH	IIDPLPPIDHS(0.991)EIDY(0.009)PPFEK	11	3	-0.065369	0.772477	NA	-0.616149	NA	-1.36082	NA
DDX42	Q86XP3	185	S	ATP-dependent RNA helicase DDX42	0.999969	0	376.01	AGVVQEEEEDNLEYDSDGNPIAPTKKIIDPL	YMAENPTAGVVQEEEEDNLEYDS(1)DGNPIAPTKK	23	3	-0.99584	-0.162504	0.128402	-0.202891	0.0521384	-0.0540416	0.562731
TOR1AIP1	A0A0A0MSK5	33	S	Torsin-1A-interacting protein 1	1	1.98e-39	171.48	PLQPSPVMTRRGLRDSHSSEEDEASSQTDLS	RGLRDS(1)HS(1)S(1)EEDEASSQTDLSQTISK	6	3	-0.73129	0.263922	0.359962	-0.573263	0.0993841	-0.739641	0.0467388
TOR1AIP1	A0A0A0MSK5	35	S	Torsin-1A-interacting protein 1	0.999998	0	377.06	QPSPVMTRRGLRDSHSSEEDEASSQTDLSQT	RGLRDS(1)HS(1)S(1)EEDEASSQTDLSQTISKK	8	3	-0.45161	0.0549846	0.640399	-0.532971	0.00191892	-0.621124	0.0055137
TOR1AIP1	A0A0A0MSK5	36	S	Torsin-1A-interacting protein 1	0.999996	0	377.06	PSPVMTRRGLRDSHSSEEDEASSQTDLSQTI	RGLRDS(1)HS(1)S(1)EEDEASSQTDLSQTISK	9	3	-1.1753	0.00321778	0.971256	-0.185489	0.107997	-0.22363	0.0621602
TOR1AIP1	A0A0A0MSK5	194	S	Torsin-1A-interacting protein 1	0.999211	2.74e-199	273.3	RMQNDSILKSELGNQSPSTSSRQVTGQPQNA	SELGNQS(0.999)PSTSSR	7	2	-1.2175	-0.114679	0.527557	-0.58166	0.00746064	-0.507055	0.0595111
TOR1AIP1	A0A0A0MSK5	94	S	Torsin-1A-interacting protein 1	1	0	420.77	YPRYEATSVQQKVNFSEEGETEEDDQDSSHS	VNFS(1)EEGET(1)EEDDQDSSHSSVTTVK	4	2	-0.55391	-0.229994	0.0891735	-0.200307	0.135129	0.0136261	0.875559
TOR1AIP1	A0A0A0MSK5	106	S	Torsin-1A-interacting protein 1	0.919291	0	355.64	VNFSEEGETEEDDQDSSHSSVTTVKARSRDS	VNFSEEGETEEDDQDS(0.919)S(0.08)HS(0.001)SVTTVK	16	2	-1.454	0.268075	NA	0.676628	NA	0.452068	NA
RFX5	A0A0A0MSQ2	10	S	DNA-binding protein RFX5	1	3.48e-15	160.36	______MAEDEPDAKSPKTGGRAPPGGAEAG	AEDEPDAKS(1)PK	9	2	-0.27605	-0.432644	0.00940343	-0.406457	0.0137213	0.0151025	0.849878
RFX5	A0A0A0MSQ2	185	S	DNA-binding protein RFX5	0.952854	0.000379887	69.244	VSMPPLPGLDLKGSESPEMGPEVTPAPRDEL	GS(0.047)ES(0.953)PEMGPEVTPAPR	4	2	3.2612	0.464524	0.265284	0.632582	0.14542	0.157893	0.46445
ESPN	A0A1B0GUS9	22	S	Espin	0.998355	2.05e-10	110.02	PGRGPPSRTKSFNMMSPTGDNSELLAEIKAG	SFNMMS(0.998)PT(0.002)GDNSELLAEIK	6	2	0.25409	0.347984	0.0104416	0.212514	0.0445346	-0.062482	0.571478
MON1A	A0A0A0MSQ9	39	S	Vacuolar fusion protein MON1 homolog A	0.986316	2.41e-27	142.9	GTLTPSDGQSMERAESPTPGMAQGMEPGAGQ	AES(0.986)PT(0.014)PGMAQGMEPGAGQEGAMFVHAR	3	3	-0.20024	-0.0541447	0.545772	0.0575606	0.528096	0.0797663	0.39327
MON1A	A0A0A0MSQ9	99	S	Vacuolar fusion protein MON1 homolog A	0.999978	0.000212467	87.581	GTRGPPPLPTDMRQISQDFSELSTQLTGVAR	QIS(1)QDFSELSTQLTGVAR	3	2	0.46179	-0.101211	NA	0.617393	NA	0.731965	NA
MON1A	A0A0A0MSQ9	64	S	Vacuolar fusion protein MON1 homolog A	1	7.03e-156	293.91	EPGAGQEGAMFVHARSYEDLTESEDGAASGD	S(1)YEDLTESEDGAASGDSHK	1	2	-2.6632	0.142701	0.146747	0.0693668	0.432131	-0.132487	0.190869
ELMSAN1	A0A0A0MSU2	632	S	ELM2 and SANT domain-containing protein 1	0.785029	1.42e-45	172.06	TFIAPPVYSNITPYQSHLRSPVRLADHPSER	AGTFIAPPVYSNIT(0.008)PYQS(0.785)HLRS(0.207)PVR	18	4	-1.5981	-0.31072	0.0296099	-0.0958691	0.369652	0.225837	0.108078
ELMSAN1	A0A0A0MSU2	636	S	ELM2 and SANT domain-containing protein 1	0.999475	2.31e-82	218.93	PPVYSNITPYQSHLRSPVRLADHPSERSFEL	AGTFIAPPVYSNITPYQSHLRS(0.999)PVR	22	2	-0.067377	-0.357049	0.0111113	-0.129456	0.372491	0.179887	0.249972
ELMSAN1	A0A0A0MSU2	461	S	ELM2 and SANT domain-containing protein 1	1	1.28e-44	198.35	LRGGVIQSTRRRRRASQEANLLTLAQKAVEL	AS(1)QEANLLTLAQK	2	2	0.2314	-0.0516078	0.606419	0.0667464	0.434332	0.117383	0.268129
ELMSAN1	A0A0A0MSU2	923	S	ELM2 and SANT domain-containing protein 1	0.999981	1.54e-10	140.52	KTSQKFPRVPLPRRESPSEERLEPKREVKEP	RES(1)PSEERLEPK	3	2	-0.58353	-0.206411	0.0569257	-0.155366	0.111991	0.026357	0.745576
ELMSAN1	A0A0A0MSU2	996	S	ELM2 and SANT domain-containing protein 1	1	2.08e-37	179.57	SDILILRSHESNAPGSAGGQASEKPREGTGK	SHESNAPGS(1)AGGQASEKPR	9	3	-0.45255	0.419456	0.0411553	-0.227273	0.111775	-0.597637	0.00539073
ELMSAN1	A0A0A0MSU2	700	S	ELM2 and SANT domain-containing protein 1	0.847888	1.38e-26	148.34	PITPKSAHRTLLRTNSAEVTPPVLSVMGEAT	T(0.154)NS(0.848)AEVT(0.996)PPVLS(0.042)VMGEAT(0.945)PVS(0.015)IEPR	3	3	1.3835	0.24213	0.23767	0.20146	0.16979	-0.0517856	0.58334
RMI1	A0A0A0MSU3	225	S	RecQ-mediated genome instability protein 1	1	4.03e-23	163.31	LIGEPDLVVSVIPNNSNENIPRVTDVLDPAL	LIGEPDLVVSVIPNNS(1)NENIPR	16	3	-0.20138	-0.0828283	0.373968	-0.280651	0.0482488	-0.0359615	0.697709
RMI1	A0A0A0MSU3	284	S	RecQ-mediated genome instability protein 1	0.763932	0.000815752	60.334	FTTGSSSNTIPTRQSSFEPEFVISPRPKEEP	QS(0.236)S(0.764)FEPEFVISPRPK	3	2	0.6352	0.112245	NA	0.19288	NA	0.439358	NA
RMI1	A0A0A0MSU3	292	S	RecQ-mediated genome instability protein 1	0.999999	0.00015959	70.759	TIPTRQSSFEPEFVISPRPKEEPSNLSIHVM	QSSFEPEFVIS(1)PRPK	11	3	0.21309	0.107052	NA	-0.282312	NA	-0.465158	NA
PITPNB	A0A0A0MSW4	262	S	Phosphatidylinositol transfer protein beta isoform	0.998825	0.000941483	81.381	EDETQKELETMRKRGSVRGTSAADV______	RGS(0.999)VRGT(0.001)S(0.001)AADV	3	2	0.12962	0.595105	NA	1.14764	NA	0.617691	NA
PPP1R8	A0A0A0MT09	57	S	Nuclear inhibitor of protein phosphatase 1;Activator of RNA decay	0.971959	3.1e-39	162.25	EGNLDIQRPKRKRKNSRVTFSEDDEIINPED	RKNS(0.972)RVT(0.026)FS(0.002)EDDEIINPEDVDPSVGR	4	3	0.50532	-0.252358	NA	-0.0672127	NA	0.170936	NA
SCAF8	A0A0A0MT33	695	S	Protein SCAF8	0.99998	0	393.42	VKSSEPVKETVQTTQSPTPVEKETVVTTQAE	SSEPVKETVQTTQS(1)PTPVEK	14	2	0.088823	-0.0910941	0.464033	0.00482918	0.961859	0.0742174	0.369633
SMARCA4	P51532-3	610	S	Transcription activator BRG1	0.77511	1.13e-10	94.761	QTPAIGPDGEPLDETSQMSDLPVKVIHVESG	KAENAEGQTPAIGPDGEPLDET(0.233)S(0.775)QMS(0.992)DLPVK	23	3	-0.48631	-0.0248034	0.847157	0.756285	0.0547339	0.831006	0.0657463
SMARCA4	P51532-3	613	S	Transcription activator BRG1	0.992387	1.38e-24	124.18	AIGPDGEPLDETSQMSDLPVKVIHVESGKIL	KAENAEGQTPAIGPDGEPLDET(0.233)S(0.775)QMS(0.992)DLPVK	26	3	-0.48631	0.054215	0.886061	0.305699	0.474572	0.62324	0.185741
SMARCA4	P51532-3	1596	S	Transcription activator BRG1	1	4.57e-41	171.78	GRRRPSRGSRAKPVVSDDDSEEEQEEDRSGS	AKPVVS(1)DDDS(1)EEEQEEDR	6	2	-0.46918	-0.206527	NA	-0.314687	NA	-0.174525	NA
SMARCA4	P51532-3	1600	S	Transcription activator BRG1	1	4.57e-41	171.78	PSRGSRAKPVVSDDDSEEEQEEDRSGSGSEE	AKPVVS(1)DDDS(1)EEEQEEDR	10	2	-0.46918	-0.206527	NA	-0.314687	NA	-0.174525	NA
SMARCA4	P51532-3	1387	S	Transcription activator BRG1	0.999972	2.97e-09	86.602	EEVRQKKSSRKRKRDSDAGSSTPTTSTRSRD	KRDS(1)DAGSSTPTTSTR	4	3	0.014154	-0.412662	0.0277843	0.0259198	0.79576	0.393452	0.0534037
SMARCA4	P51532-3	1391	S	Transcription activator BRG1	0.979819	7.6e-11	134.61	QKKSSRKRKRDSDAGSSTPTTSTRSRDKDDE	DSDAGS(0.98)S(0.019)T(0.001)PTTSTR	6	2	0.7707	0.0360463	0.711775	0.170666	0.494325	0.398932	0.151244
SMARCA4	P51532-3	1422	S	Transcription activator BRG1	1	2.45e-74	244.18	SKKQKKRGRPPAEKLSPNPPNLTKKMKKIVD	GRPPAEKLS(1)PNPPNLTK	9	2	0.34705	-0.250743	0.0422172	-0.160565	0.224814	0.13134	0.225159
SMARCA4	P51532-3	695	S	Transcription activator BRG1	1	3.47e-49	195.78	PTLPVEEKKKIPDPDSDDVSEVDARHIIENA	KKIPDPDS(1)DDVS(1)EVDAR	8	2	1.3885	-0.0931557	0.377258	0.00531878	0.959126	0.0880839	0.332889
SMARCA4	P51532-3	699	S	Transcription activator BRG1	1	8.27e-08	124.67	VEEKKKIPDPDSDDVSEVDARHIIENAKQDV	KKIPDPDS(1)DDVS(1)EVDAR	12	2	1.3885	0.0224889	0.801541	0.853543	0.00288659	0.916737	0.00185559
RNF213	A0A0A0MTR7	2273	S	E3 ubiquitin-protein ligase RNF213	1	1.68e-132	282.2	MARDFATPSLHTSDQSPGKHMVTMDGVREED	DFATPSLHTSDQS(1)PGK	13	2	1.8264	0.106802	0.290624	0.0722842	0.386059	0.00408845	0.958486
RNF213	A0A0A0MTR7	1258	S	E3 ubiquitin-protein ligase RNF213	0.999998	1.27e-72	224.54	PLSEPKEDQEAAELLSEPEEESERHILELEE	EDQEAAELLS(1)EPEEESER	10	2	1.1135	-0.0690863	0.553979	-0.210796	0.0975896	-0.129965	0.29561
SCAP	A0A0A0MTG6	477	S	Sterol regulatory element-binding protein cleavage-activating protein	1	5.21e-17	175.74	RLSDGGKAGPEEPGDSPPLRHRPRGPPPPSL	AGPEEPGDS(1)PPLRHRPR	9	4	1.2775	-0.0983275	0.325697	-0.0269502	0.735418	0.108357	0.219619
SKP2	D6RHY6	64	S	S-phase kinase-associated protein 2	0.999799	2.82e-57	156.85	ENIPQELLSNLGHPESPPRKRLKSKGSDKDF	EEPDSENIPQELLSNLGHPES(1)PPR	21	3	0.27419	-0.0532462	0.657152	-0.0908148	0.444541	0.032622	0.779914
SKP2	D6RHY6	72	S	S-phase kinase-associated protein 2	1	0.00490393	61.173	SNLGHPESPPRKRLKSKGSDKDFVIVRRPKL	LKS(1)KGS(1)DKDFVIVR	3	3	-0.94136	0.201441	0.232138	0.279948	0.34533	0.0910252	0.660953
SKP2	D6RHY6	75	S	S-phase kinase-associated protein 2	1	0.00490393	61.173	GHPESPPRKRLKSKGSDKDFVIVRRPKLNRE	LKS(1)KGS(1)DKDFVIVR	6	3	-0.94136	0.0169791	0.908021	0.0489219	0.55299	0.0493721	0.716875
FAM65A	H3BMG9	308	S	Protein FAM65A	0.984066	1.73e-14	135.43	SVNKASTVTKRFSTYSQSPPDTPSLREQAFY	FST(0.015)Y(0.001)S(0.984)QS(1)PPDTPSLR	5	2	-0.33367	-0.189533	0.257779	0.0634098	0.766351	0.279744	0.398824
FAM65A	H3BMG9	310	S	Protein FAM65A	1	4.82e-65	254.58	NKASTVTKRFSTYSQSPPDTPSLREQAFYNM	FSTYSQS(1)PPDTPSLR	7	2	1.1847	-0.163595	0.125858	-0.17672	0.197354	0.100486	0.28288
FAM65A	H3BMG9	360	S	Protein FAM65A	1	1.09e-23	131.68	SDDSSSPQLSGTARHSPAPRPLVQQPEPLPI	HS(1)PAPRPLVQQPEPLPIQVAFR	2	3	1.5624	0.365431	NA	-0.295534	NA	-0.691956	NA
BLOC1S5;BLOC1S5-TXNDC5	A0A0D9SEU2	25	S	Biogenesis of lysosome-related organelles complex 1 subunit 5	0.997847	4.85e-05	77.33	VGCEAAPGGGSKKRDSLGTAGSAHLIIKDLG	KRDS(0.998)LGT(0.002)AGSAHLIIK	4	4	-0.20809	0.124307	0.315535	-0.0830252	0.510081	-0.20783	0.073132
CEP95	A0A0A0MTQ1	755	S	Centrosomal protein of 95 kDa	0.999482	0.000343813	75.75	RSRLQLASFQYSKSPSL______________	LQLASFQYSKSPS(0.999)L	13	2	-0.29256	0.319734	NA	-0.19108	NA	-0.495797	NA
CEP95	A0A0A0MTQ1	384	S	Centrosomal protein of 95 kDa	0.999988	1.24e-13	165.14	RPGLSMRRKPPYRSHSLSPSPVNKHKQFHLE	SHS(1)LS(0.998)PS(0.002)PVNK	3	2	-0.83711	0.0293786	0.734781	-0.168756	0.17795	-0.0984273	0.273681
CEP95	A0A0A0MTQ1	386	S	Centrosomal protein of 95 kDa	1	1.24e-13	165.14	GLSMRRKPPYRSHSLSPSPVNKHKQFHLERK	S(0.003)HS(0.997)LS(1)PS(1)PVNKHK	5	2	-0.14935	-0.0152211	0.86131	-0.189515	0.174579	-0.0911556	0.325446
CEP95	A0A0A0MTQ1	388	S	Centrosomal protein of 95 kDa	1	1.72e-09	125.45	SMRRKPPYRSHSLSPSPVNKHKQFHLERKRQ	S(0.003)HS(0.997)LS(1)PS(1)PVNKHK	7	2	-0.14935	0.0707984	0.638038	-0.0838252	0.415578	-0.132604	0.487272
CEP95	A0A0A0MTQ1	178	S	Centrosomal protein of 95 kDa	0.950478	1.48e-57	172.44	LSKSRTSFVEDTETLSVSGIPNARKLGEPIR	TSFVEDTET(0.012)LS(0.95)VS(0.037)GIPNAR	11	2	0.81879	-0.731925	NA	-0.577186	NA	0.175429	NA
RPS6KA4	A0A0A6YYC0	344	S	Ribosomal protein S6 kinase;Ribosomal protein S6 kinase alpha-4	0.789231	0.000110823	54.112	PGSPPPGDPRIFQGYSFVAPSILFDHNNAVM	IFQGY(0.195)S(0.789)FVAPS(0.016)ILFDHNNAVMTDGLEAPGAGDRPGR	6	4	0.63106	NA	NA	NA	NA	NA	NA
RPS6KA4	A0A0A6YYC0	327	S	Ribosomal protein S6 kinase;Ribosomal protein S6 kinase alpha-4	0.98943	2.92e-33	153.48	VGNFAEEFTRLEPVYSPPGSPPPGDPRIFQG	LEPVYS(0.989)PPGS(0.011)PPPGDPR	6	2	0.84827	-0.255987	0.166001	-0.275002	0.50076	-0.0874497	0.719018
RPS6KA4	A0A0A6YYC0	331	S	Ribosomal protein S6 kinase;Ribosomal protein S6 kinase alpha-4	0.99931	4.3e-33	166.48	AEEFTRLEPVYSPPGSPPPGDPRIFQGYSFV	LEPVY(0.018)S(0.982)PPGS(0.999)PPPGDPR	10	2	0.12454	-0.411305	0.0705699	-0.102319	0.520609	0.448046	0.013205
RPS6KA4	A0A0A6YYC0	660	S	Ribosomal protein S6 kinase;Ribosomal protein S6 kinase alpha-4	0.792818	3.95e-15	115.43	GLRGSSWLQDGSARSSPPLRTPDVLESSGPA	S(0.156)S(0.793)PPLRT(0.051)PDVLESSGPAVR	2	2	0.035516	-0.232494	0.0445686	-0.116368	0.207962	0.160667	0.0985756
ZFP91-CNTF;ZFP91	A0A0A6YYC7	82	S	E3 ubiquitin-protein ligase ZFP91	0.937077	2.02e-49	162.6	AVSRRRKAEYPRRRRSSPSARPPDVPGQQPQ	RRS(0.937)S(0.938)PS(0.124)ARPPDVPGQQPQAAK	3	4	-0.15654	-0.723912	0.00908732	0.536736	0.135851	1.28974	0.00138134
ZFP91-CNTF;ZFP91	A0A0A6YYC7	83	S	E3 ubiquitin-protein ligase ZFP91	0.996503	2.46e-156	270.4	VSRRRKAEYPRRRRSSPSARPPDVPGQQPQA	RS(0.003)S(0.997)PS(0.001)ARPPDVPGQQPQAAK	3	3	0.17884	-0.373807	0.0151479	-0.404025	0.0115002	0.00967178	0.904439
ZFP91-CNTF;ZFP91	A0A0A6YYC7	85	S	E3 ubiquitin-protein ligase ZFP91	0.767403	1.12e-07	102.6	RRRKAEYPRRRRSSPSARPPDVPGQQPQAAK	RRS(0.888)S(0.344)PS(0.767)ARPPDVPGQQPQAAK	6	3	0.60667	-0.693167	0.0206402	0.72337	0.085368	1.44886	0.000638688
ZFP91-CNTF;ZFP91	A0A0A6YYC7	101	S	E3 ubiquitin-protein ligase ZFP91	1	1.28e-15	110.87	ARPPDVPGQQPQAAKSPSPVQGKKSPRLLCI	RS(0.506)S(0.451)PS(0.043)ARPPDVPGQQPQAAKS(1)PS(1)PVQGK	21	4	-0.28445	-0.44438	0.00411009	-0.661103	0.000884584	-0.211039	0.087057
ZFP91-CNTF;ZFP91	A0A0A6YYC7	103	S	E3 ubiquitin-protein ligase ZFP91	1	6.78e-32	146.42	PPDVPGQQPQAAKSPSPVQGKKSPRLLCIEK	RS(0.506)S(0.451)PS(0.043)ARPPDVPGQQPQAAKS(1)PS(1)PVQGK	23	4	-0.28445	-0.380973	0.012627	-0.501037	0.00268845	-0.125633	0.254747
NCAPH2	A0A0A6YYG7	282	S	Condensin-2 complex subunit H2	0.958258	9.53e-17	145.35	LPEASAPKAALEPKESRSPQQSAALPRRYML	ES(0.958)RS(0.042)PQQSAALPR	2	2	0.7207	-1.79288	NA	-1.86985	NA	-0.0559217	NA
NCAPH2	A0A0A6YYG7	284	S	Condensin-2 complex subunit H2	1	2.96e-33	218.63	EASAPKAALEPKESRSPQQSAALPRRYMLRE	S(1)PQQSAALPR	1	2	0.56632	-0.0571365	0.5524	-0.37553	0.013535	-0.201697	0.0507049
NCAPH2	A0A0A6YYG7	208	S	Condensin-2 complex subunit H2	0.994902	2.15e-94	206.92	MLEPEGMSPMEPAGVSPMPGTQKDTGRTEEQ	GAFMLEPEGMSPMEPAGVS(0.995)PMPGT(0.005)QK	19	3	-1.4638	0.228802	0.0506175	0.181671	0.225456	-0.0478896	0.667832
NCAPH2	A0A0A6YYG7	246	S	Condensin-2 complex subunit H2	0.999621	2.2e-07	75.961	RSPVPALGFSQEPGPSPEGPMPLGGGEDEDA	SPVPALGFSQEPGPS(1)PEGPMPLGGGEDEDAEEAVELPEASAPK	15	3	-0.12694	0.185761	NA	0.0653721	NA	-0.090205	NA
PPAN;PPAN-P2RY11	A8MV53	306	S	Suppressor of SWI4 1 homolog	1	8.15e-54	198.11	RKKSLEGMKKARVGGSDEEASGIPSRTASLE	VGGS(1)DEEASGIPSR	4	2	-0.61975	-0.0462243	0.755554	0.00879383	0.932093	0.0538649	0.602615
PPAN;PPAN-P2RY11	A8MV53	185	S	Suppressor of SWI4 1 homolog	0.999799	9.69e-211	255.54	RLQDISELLATGAGLSESEAEPDGDHNITEL	LQDISELLATGAGLS(1)ES(1)EAEPDGDHNITELPQAVAGR	15	3	0.075035	0.407637	NA	0.447857	NA	0.15009	NA
PPAN;PPAN-P2RY11	A8MV53	187	S	Suppressor of SWI4 1 homolog	0.999971	1.16e-50	141.9	QDISELLATGAGLSESEAEPDGDHNITELPQ	LQDISELLATGAGLS(1)ES(1)EAEPDGDHNITELPQAVAGR	17	3	0.075035	0.216323	NA	0.287888	NA	0.0807177	NA
MACF1;KIAA0754	A0A0A6YYJ5	317	S	Uncharacterized protein KIAA0754	0.999937	2.13e-14	132.45	ELHVLITPSLREKTESELKFEEDERWIMMEA	EKTES(1)ELKFEEDER	5	2	-4.1355	0.0568298	0.599974	-0.20651	0.273683	-0.238724	0.0961148
MACF1;KIAA0754	A0A0A6YYJ5	178	S	Uncharacterized protein KIAA0754	0.820672	1.05e-13	101.22	PSLQEKKESSSALTESSGHLDHREPQSESVT	ES(0.007)S(0.033)S(0.006)ALT(0.061)ES(0.821)S(0.055)GHLDHREPQS(0.005)ES(0.006)VT(0.006)LEHVSK	9	4	-0.45529	0.467268	NA	0.0245082	NA	-0.422808	NA
MACF1;KIAA0754	A0A0A6YYJ5	161	S	Uncharacterized protein KIAA0754	0.946424	1.87e-05	75.509	ERIEASLSEVSEAGASNPSLQEKKESSSALT	IEASLSEVSEAGAS(0.946)NPS(0.053)LQEKK	14	3	1.8764	0.124907	NA	-0.259884	NA	-0.415876	NA
MACF1;KIAA0754	A0A0A6YYJ5	755	S	Uncharacterized protein KIAA0754	0.99998	4.74e-58	208.65	HRNFPEQVFQDLQRKSPESEILSLHLLVEEL	KS(1)PESEILSLHLLVEELR	2	3	-0.30346	0.0886287	0.355786	-0.170652	0.0947429	-0.155497	0.118621
MACF1;KIAA0754	A0A0A6YYJ5	594	S	Uncharacterized protein KIAA0754	0.998085	2.56e-06	67.79	PRTAEFKSRQPADLDSLEKLDPGGLLNSDHR	S(0.002)RQPADLDS(0.998)LEKLDPGGLLNSDHR	9	4	1.042	0.224489	0.232996	-0.064569	0.583815	-0.298193	0.0956217
C10orf32-ASMT;C10orf32	A0A0B4J1R7	45	S	UPF0693 protein C10orf32	0.811676	0.0102539	67.214	TDVIALTKQVLKGSRSSELLGQAARNMVLQE	S(0.812)S(0.188)ELLGQAAR	1	2	0.30802	0.482972	0.214086	0.0150367	0.908031	-0.459314	0.235762
HELLS	A0A0B4J1V9	549	S	Lymphoid-specific helicase	0.999607	7.67e-23	154.96	IANMFGSSEKETIELSPTGRPKRRTRKSINY	ETIELS(1)PTGRPK	6	2	0.20842	-0.497476	0.00918134	-1.2854	0.000289226	-0.739237	0.0224378
HELLS	A0A0B4J1V9	115	S	Lymphoid-specific helicase	0.999977	4.35e-05	70.694	LERKKESLKVKKGKNSIDASEEKPVMRKKRG	GKNS(1)IDASEEKPVMR	4	3	-0.31834	0.442386	0.0647747	0.365635	0.222969	-0.0221126	0.956596
HELLS	A0A0B4J1V9	561	S	Lymphoid-specific helicase	0.997258	0.000629713	74.22	IELSPTGRPKRRTRKSINYSKIDDFPNELEK	S(0.997)INYS(0.003)KIDDFPNELEK	1	2	0.45342	NA	NA	NA	NA	NA	NA
MED24	H0YEG1	38	S	Mediator of RNA polymerase II transcription subunit 24	0.999972	0	369.72	FPLDDVQPSKLMRLLSSNEDDANILSSPTDR	LLS(1)SNEDDANILS(0.013)S(0.964)PT(0.023)DR	3	2	0.90884	-0.102109	0.310589	0.587275	0.0121231	0.703559	0.00425101
MED24	H0YEG1	49	S	Mediator of RNA polymerase II transcription subunit 24	0.976185	0	411.08	MRLLSSNEDDANILSSPTDRSMSSSLSASQL	LLSSNEDDANILS(0.005)S(0.976)PT(0.019)DR	14	2	-0.90246	0.117159	0.296429	-0.0923364	0.49904	-0.163369	0.1115
NAA15	A0A0B4J1W3	854	S	N-alpha-acetyltransferase 15, NatA auxiliary subunit	0.982223	5.27e-48	174.63	PPGYEEDMKITVNGDSSAEAEELANEI____	IT(0.039)VNGDS(0.982)S(0.979)AEAEELANEI	7	2	-0.32351	NA	NA	NA	NA	NA	NA
NAA15	A0A0B4J1W3	855	S	N-alpha-acetyltransferase 15, NatA auxiliary subunit	0.978533	5.27e-48	174.63	PGYEEDMKITVNGDSSAEAEELANEI_____	IT(0.039)VNGDS(0.982)S(0.979)AEAEELANEI	8	2	-0.32351	NA	NA	NA	NA	NA	NA
NAA15	A0A0B4J1W3	588	S	N-alpha-acetyltransferase 15, NatA auxiliary subunit	0.999996	5.27e-164	269.97	LTDENKEHEADTANMSDKELKKLRNKQRRAQ	LHDNPLTDENKEHEADTANMS(1)DKELK	21	4	-0.37701	-0.118281	0.217007	-0.0936052	0.330113	0.0264743	0.745176
SRSF7	A0A0B4J1Z1	134	S		1	0.00248259	83.031	CHRYSRRRRSRFLRLSQSP____________	FLRLS(1)QS(1)P	5	2	-0.56831	0.145751	0.427721	0.141673	0.210898	0.0241545	0.85211
SRSF7	A0A0B4J1Z1	136	S		1	0.00248259	83.031	RYSRRRRSRFLRLSQSP______________	FLRLS(1)QS(1)P	7	2	-0.56831	0.145751	0.427721	0.141673	0.210898	0.0241545	0.85211
ADAMTS13	A0A0B4J229	272	S		1	0.00823174	42.404	RAGLAWSPCSRRQLLSLLRPVPPSPLPLLAT	RQLLS(1)LLR	5	2	-0.1785	-0.0132734	0.910665	-0.180407	0.117749	-0.152776	0.121027
TUBB3;TUBB4A;TUBB;TUBB4B	Q5JP53	150	S	Tubulin beta-3 chain;Tubulin beta-4A chain;Tubulin beta chain;Tubulin beta-4B chain	0.940859	4.37e-06	102.63	SKIREEFPDRIMNTFSVVPSPKVSDTVVEPY;SKIREEYPDRIMNTFSVVPSPKVSDTVVEPY;SKVREEYPDRIMNTFSVVPSPKVSDTVVEPY	IMNTFS(0.941)VVPS(0.059)PK	6	2	-0.19021	0.471247	NA	0.115228	NA	-0.350191	NA
TUBB3;TUBB4A;TUBB;TUBB4B	Q5JP53	154	S	Tubulin beta-3 chain;Tubulin beta-4A chain;Tubulin beta chain;Tubulin beta-4B chain	0.998857	3.29e-06	101.44	EEFPDRIMNTFSVVPSPKVSDTVVEPYNATL;EEYPDRIMNTFSVVPSPKVSDTVVEPYNATL	IMNTFS(0.001)VVPS(0.999)PK	10	2	0.22066	0.210585	NA	0.0805148	NA	-0.0952978	NA
TTBK2	Q8IWY7	853	S	Tau-tubulin kinase 2	0.996719	0.000217328	90.639	PDRDIPLVRKLRSIHSFELEKRLTLEPKPDT	S(0.003)IHS(0.997)FELEKR	4	3	0.98535	0.045443	NA	0.661111	NA	0.377401	NA
PWP2	Q15269	891	S	Periodic tryptophan protein 2 homolog	0.990369	0.000118467	59.321	VSKQRGTKRSLDPLGSEEEAEASEDDSLHLL	SLDPLGS(0.99)EEEAEAS(0.007)EDDS(0.003)LHLLGGGGRDS(1)EEEMLA	7	3	-1.2042	-0.173243	NA	0.150753	NA	0.312557	NA
PWP2	Q15269	898	S	Periodic tryptophan protein 2 homolog	0.81645	0.0010517	41.63	KRSLDPLGSEEEAEASEDDSLHLLGGGGRDS	S(0.046)LDPLGS(0.951)EEEAEAS(0.816)EDDS(0.186)LHLLGGGGR	14	3	1.9817	-0.155502	NA	0.154842	NA	0.292782	NA
PWP2	Q15269	913	S	Periodic tryptophan protein 2 homolog	0.999893	0.000118467	59.321	SEDDSLHLLGGGGRDSEEEMLA_________	SLDPLGS(0.99)EEEAEAS(0.007)EDDS(0.003)LHLLGGGGRDS(1)EEEMLA	29	3	-1.2042	-0.300354	NA	0.0250606	NA	0.259892	NA
ZNF446	M0R202	137	S	Zinc finger protein 446	0.996066	1.6e-05	77.543	QEVLPAAQKTEEPLGSPHPSGTVESPGEGPQ	TEEPLGS(0.996)PHPS(0.003)GT(0.001)VESPGEGPQDTR	7	3	0.2632	0.699333	0.023279	-0.288482	0.0306891	-0.941312	0.00468479
ZNF446	M0R202	146	S	Zinc finger protein 446	0.947638	6.32e-05	59.426	TEEPLGSPHPSGTVESPGEGPQDTRIEGSVQ	T(0.002)EEPLGS(0.893)PHPS(0.104)GT(0.052)VES(0.948)PGEGPQDT(0.001)R	16	3	-0.49681	-0.233342	NA	-0.277697	NA	0.0602015	NA
MECOM	E7EUL6	436	S	MDS1 and EVI1 complex locus protein EVI1	0.999783	0.0107801	39.458	KEKFKENGKMFKDKVSPLQNLASINNKKEYS	MFKDKVS(1)PLQNLASINNKK	7	4	-0.96144	0.283211	NA	-0.443105	NA	-0.702139	NA
MECOM	E7EUL6	851	S	MDS1 and EVI1 complex locus protein EVI1	0.998526	3e-07	81.051	TEIRNFIGNSNHGSQSPRNVEERMNGSHFKD	NFIGNSNHGS(0.001)QS(0.999)PR	12	2	-0.97148	0.0640551	NA	-0.108892	NA	-0.173205	NA
MECOM	E7EUL6	538	S	MDS1 and EVI1 complex locus protein EVI1	0.999999	0.00220768	53.015	PDRDLRSLPLKMEPQSPGEVKKLQKGSSESP	SLPLKMEPQS(1)PGEVKK	10	3	-3.9821	-0.716519	NA	-0.700186	NA	0.0403847	NA
FCHO1	A0A0C3SFZ9	585	S	F-BAR domain only protein 1	0.967884	6.59e-31	145.23	SCPLTRSNGDLSRSLSPSPLGSSAASTALER	S(0.031)LS(0.968)PS(0.001)PLGSSAASTALERPSFLSQTGHGVSR	3	4	0.53079	0.116425	0.362705	-0.196486	0.462007	-0.331813	0.145739
FCHO1	A0A0C3SFZ9	587	S	F-BAR domain only protein 1	0.828196	7.85e-14	101.25	PLTRSNGDLSRSLSPSPLGSSAASTALERPS	S(0.012)LS(0.158)PS(0.828)PLGSS(0.001)AASTALERPSFLSQTGHGVSR	5	4	0.50692	0.0838774	NA	-0.296436	NA	-0.363969	NA
ZNF574	A0A0C4DFM2	807	S	Zinc finger protein 574	0.999998	0.000252674	74.532	PPAPRAPRATRAPVASPAALGSTATASPAAP	APVAS(1)PAALGSTATASPAAPAR	5	2	-1.3453	0.0373119	NA	0.471552	NA	0.429643	NA
ZCCHC11	X6R5G7	156	S	Terminal uridylyltransferase 4	0.996806	1.5e-07	94.963	EKASSYQMKSEKVPSSPAEAEKGPSLLLKDM	SEKVPS(0.003)S(0.997)PAEAEKGPSLLLK	7	3	0.049432	-0.577043	NA	-0.82989	NA	0.179339	NA
DACT3	A0A0C4DFP1	81	S	Dapper homolog 3	0.798278	0.000850584	41.339	DASPSPGSARPAREPSLERVGGHPTSPAALS	QRPPDASPS(0.004)PGS(0.198)ARPAREPS(0.798)LER	20	4	-1.4502	-0.600534	NA	-0.176577	NA	0.435202	NA
TMCC2	A0A0C4DFR1	269	S	Transmembrane and coiled-coil domains protein 2	0.961893	1.34e-05	71.823	LEDGPPEEAARALSGSATLVSSPKYGSDDEC	ALS(0.029)GS(0.962)AT(0.009)LVSSPK	5	2	0.04515	-0.0970025	NA	-0.485905	NA	-0.416103	NA
TMCC2	A0A0C4DFR1	243	S	Transmembrane and coiled-coil domains protein 2	1	4.13e-17	161.51	SKPREFASLIRNKFGSADNIAHLKDPLEDGP	NKFGS(1)ADNIAHLK	5	2	1.6665	0.135498	0.178256	0.0738741	0.538139	-0.137724	0.326454
DLG1;DLG2	A0A590UJ08	250	S	Disks large homolog 1;Disks large homolog 2	1	0.00119489	35.917	DVTHSKAVEALKEAGSIVRLYVKRRKPVSEK	AVEALKEAGS(1)IVR	10	2	-1.3691	-0.092617	NA	-0.674107	NA	-0.529593	NA
DLG1	A0A590UJ08	658	S	Disks large homolog 1	0.894425	1.75e-188	278.96	EQETSDADQHVTSNASDSESSYRGQEEYVLS	NKDQSEQETSDADQHVTS(0.001)NAS(0.894)DS(0.1)ES(0.004)S(0.001)YR	21	3	-0.77588	-0.00511063	NA	-0.110426	NA	-0.0951025	NA
DLG1	A0A590UJ08	517	S	Disks large homolog 1	0.951069	8.14e-24	137.52	FEAKIHDLREQMMNSSISSGSGSLRTSQKRS	IHDLREQMMNS(0.019)S(0.951)IS(0.008)S(0.001)GS(0.017)GS(0.005)LR	12	3	0.76034	0.380108	NA	0.0177563	NA	-0.336633	NA
DLG1	A0A590UJ08	519	S	Disks large homolog 1	0.815549	9.85e-19	140.51	AKIHDLREQMMNSSISSGSGSLRTSQKRSLY	EQMMNSSIS(0.816)S(0.158)GS(0.015)GS(0.011)LR	9	2	2.7589	0.322851	NA	0.238175	NA	-0.0846244	NA
DLG1	A0A590UJ08	520	S	Disks large homolog 1	0.886285	3.95e-65	204.95	KIHDLREQMMNSSISSGSGSLRTSQKRSLYV	EQMMNSSIS(0.024)S(0.886)GS(0.066)GS(0.024)LR	10	2	-0.24774	0.152619	0.130844	0.0547074	0.648319	0.0150113	0.918386
DLG1	A0A590UJ08	522	S	Disks large homolog 1	0.877232	5.44e-53	181.98	HDLREQMMNSSISSGSGSLRTSQKRSLYVRA	EQMMNSSIS(0.001)S(0.002)GS(0.877)GS(0.12)LR	12	2	-0.124	0.410792	0.0188161	0.291386	0.120123	-0.0993367	0.471777
DLG1	A0A590UJ08	524	S	Disks large homolog 1	0.96561	6.09e-100	246.65	LREQMMNSSISSGSGSLRTSQKRSLYVRALF	EQMMNSSISS(0.001)GS(0.034)GS(0.966)LR	14	2	-0.75529	0.301505	0.0202767	0.0925522	0.710748	-0.140964	0.632938
DLG1	A0A590UJ08	158	S	Disks large homolog 1	0.990298	9.64e-12	80.671	SEIENVHGFVSHSHISPIKVNGTDADYEYEE	NLSEIENVHGFVS(0.002)HS(0.008)HIS(0.99)PIK	18	3	-0.62343	-0.00162589	NA	-0.127077	NA	-0.0289249	NA
SLC26A6	G3XAC1	509	S	Solute carrier family 26 member 6	0.821176	1.08e-05	103.25	AASPKGASVSINVNTSLEDMRSNNVEDCKMM	GASVSINVNT(0.179)S(0.821)LEDMR	11	2	-0.789	-0.0826523	NA	0.49211	NA	0.606158	NA
SLC26A6	G3XAC1	644	S	Solute carrier family 26 member 6	0.999995	2.32e-190	265.2	DAVTFALQHPRPVPDSPVSVTRL________	PVPDS(1)PVS(0.986)VT(0.014)RL	5	2	0.53877	0.0425353	0.663605	-0.0789795	0.35053	-0.129575	0.186429
SLC26A6	G3XAC1	647	S	Solute carrier family 26 member 6	0.985731	5.78e-77	184.22	TFALQHPRPVPDSPVSVTRL___________	PVPDS(1)PVS(0.986)VT(0.014)RL	8	2	0.53877	0.0196452	0.832307	-0.0735471	0.433698	-0.0945397	0.334061
NELFA	H0Y3X6	367	S	Negative elongation factor A	0.999057	4.5e-100	211.88	SSREASRPPEEPSAPSPTLPAQFKQRAPMYN	EASRPPEEPSAPS(0.999)PT(0.001)LPAQFK	13	2	-1.0866	-0.479946	0.0037376	-0.329176	0.0175311	0.180961	0.113324
NELFA	H0Y3X6	229	S	Negative elongation factor A	0.999948	3.8e-07	91.074	TTTPLKGIPKQAPFRSPTAPSVFSPTGNRTP	QAPFRS(1)PTAPSVFSPTGNR	6	2	-1.3405	-0.376345	0.139668	-0.29729	0.188209	0.0728525	0.581279
NELFA	H0Y3X6	237	S	Negative elongation factor A	0.821081	0.000200971	91.38	PKQAPFRSPTAPSVFSPTGNRTPIPPSRTLL	SPTAPS(0.001)VFS(0.821)PT(0.178)GNR	9	2	-2.6468	NA	NA	NA	NA	NA	NA
GPRC5C	J9JIE0	29	S	G-protein coupled receptor family C group 5 member C	1	0.000329497	82.18	KEQKGQSMFVENKAFSMDEPVAAKRPVSPYS	AFS(1)MDEPVAAK	3	2	0.41215	-0.26604	NA	0.0088084	NA	0.245889	NA
STX1A	A0A0C4DFZ1	14	S	Syntaxin-1A	0.999899	2.52e-09	131.97	__MKDRTQELRTAKDSDDDDDVAVTVDRDRF	TAKDS(1)DDDDDVAVTVDRDR	5	3	-0.15341	0.116412	NA	-0.124879	NA	-0.115123	NA
C14orf93	G5E9D9	44	S	Uncharacterized protein C14orf93	1	6.91e-31	176.73	GAVQRVLVPAYAKQLSPATQLAIQRATPETG	QLS(1)PATQLAIQR	3	2	0.76746	0.155879	0.385856	-0.32176	0.0125566	-0.41836	0.0310498
PAN3	A0A0C4DFZ9	154	S	PAB-dependent poly(A)-specific ribonuclease subunit PAN3	0.880707	0.0020859	83.283	AGSSPLHSPKITPHTSPAPRRRSHTPNPASY	ITPHT(0.119)S(0.881)PAPR	6	2	-0.80817	-0.400807	0.00782749	-0.831572	0.00298092	-0.435493	0.0611812
RPSA	C9J9K3	43	S	40S ribosomal protein SA	1	0.000101997	84.404	TNLDFQMEQYIYKRKSDGIYIINLKRTWEKL	RKS(1)DGIYIINLK	3	2	-1.5598	-0.0407563	0.639194	0.0658283	0.527833	0.154313	0.161008
PEX1	A0A0C4DG33	1154	S	Peroxisome biogenesis factor 1	0.999987	9.15e-27	133.96	LRADISIIKGRYRSQSGEDESMNQPGPIKTR	SQS(1)GEDESMNQPGPIK	3	2	-1.4395	-0.0886692	0.479839	-0.051249	0.60488	0.0107925	0.916883
SYNE1	A0A5F9ZH86	106	S	Nesprin-1	1	1.12e-36	169.86	DLSRDLESAMSRALPSEDEEGQDDKDFYLRG	ALPS(1)EDEEGQDDKDFYLR	4	2	-0.85261	0.300275	0.021884	0.0145429	0.913534	-0.325245	0.0336537
PVR	A0A0C4DG49	406	S	Poliovirus receptor	0.970285	1.53e-21	154.3	SANGHVSYSAVSRENSSSQDPQTEGTR____	ENS(0.97)S(0.03)SQDPQTEGTR	3	2	0.69754	-0.0621261	0.624686	0.44484	0.169395	0.615543	0.145876
PVR	A0A0C4DG49	408	S	Poliovirus receptor	0.858363	0.00293738	66.004	NGHVSYSAVSRENSSSQDPQTEGTR______	ENS(0.005)S(0.137)S(0.858)QDPQTEGTR	5	2	1.7466	NA	NA	NA	NA	NA	NA
RABGAP1L	A0A0U1RRM5	137	S	Rab GTPase-activating protein 1-like	0.999768	1.05e-85	193.01	GGGPMSPQDDEAEEESDNELSSGTGDVSKDC	ESDKEEPVTPTSGGGPMSPQDDEAEEES(1)DNELSSGTGDVSK	28	3	-0.14354	-0.127916	0.291348	-0.316639	0.028174	-0.225298	0.131194
DDX46	Q7L014	804	S	Probable ATP-dependent RNA helicase DDX46	1	6.53e-187	287.14	NERKKLQKAALGLQDSDDEDAAVDIDEQIES	AALGLQDS(1)DDEDAAVDIDEQIESMFNSK	8	3	-0.58002	0.112973	0.286286	-0.0450739	0.618722	-0.155389	0.13661
DDX46	Q7L014	295	S	Probable ATP-dependent RNA helicase DDX46	0.975962	2.77e-23	135.1	KKGELMENDQDAMEYSSEEEEVDLQTALTGY	KGELMENDQDAMEY(0.048)S(0.976)S(0.976)EEEEVDLQTALTGYQTK	15	3	2.075	0.646262	NA	0.0446567	NA	-0.450905	NA
DDX46	Q7L014	296	S	Probable ATP-dependent RNA helicase DDX46	0.975962	2.77e-23	135.1	KGELMENDQDAMEYSSEEEEVDLQTALTGYQ	KGELMENDQDAMEY(0.048)S(0.976)S(0.976)EEEEVDLQTALTGYQTK	16	3	2.075	0.646262	NA	0.0446567	NA	-0.450905	NA
THOC2	A0A0C4DG98	1371	S	THO complex subunit 2	1	4.12e-06	94.564	EKKDEKDRKERKRDHSNNDREVPPDLTKRRK	KRDHS(1)NNDREVPPDLTK	5	4	0.33331	0.101775	0.289392	0.0844122	0.322617	0.0556194	0.585997
THOC2	A0A0C4DG98	1249	S	THO complex subunit 2	1	9.28e-06	107.32	AESKSTQEREREKEPSRERDIAKEMKSKENV	EKEPS(1)RERDIAK	5	2	0.21585	-0.220968	0.062648	-0.155022	0.12122	0.0630363	0.446743
THOC2	A0A0C4DG98	1278	S	THO complex subunit 2	1	3.28e-69	259.08	NVKGGEKTPVSGSLKSPVPRSDIPEPEREQK	TPVSGSLKS(1)PVPR	9	2	0.48502	-0.2375	0.0516712	-0.344923	0.0107929	-0.0669717	0.551717
THOC2	A0A0C4DG98	1302	S	THO complex subunit 2	0.999258	1.47e-90	204.83	EPEREQKRRKIDTHPSPSHSSTVKDSLIELK	KIDTHPS(0.999)PSHSSTVK	7	3	-0.60428	-0.0308535	0.758818	-0.190777	0.0749944	-0.14933	0.110359
THOC2	A0A0C4DG98	1304	S	THO complex subunit 2	0.829836	6.38e-07	87.004	EREQKRRKIDTHPSPSHSSTVKDSLIELKES	KIDT(0.004)HPS(0.136)PS(0.83)HS(0.023)S(0.003)T(0.003)VKDSLIELKESSAK	9	5	-0.45231	-0.124503	NA	-0.409029	NA	-0.244292	NA
THOC2	A0A0C4DG98	1335	S	THO complex subunit 2	0.999998	1.02e-27	163.63	SAKLYINHTPPPLSKSKEREMDKKDLDKSRE	LYINHTPPPLSKS(1)K	13	2	-2.1067	-0.309957	0.0163954	-0.278828	0.0369362	-0.0281045	0.767433
THOC2	A0A0C4DG98	1104	S	THO complex subunit 2	0.952358	2.76e-264	287.03	PGGGPSSSSIGSASKSDESSTEETDKSRERS	NAVASVQNGPGGGPSSSSIGSAS(0.002)KS(0.952)DES(0.016)S(0.025)T(0.005)EETDKSR	25	3	0.14613	-0.070315	NA	-0.0843797	NA	-0.641851	NA
HLTF	A0A0C4DGA6	397	S	Helicase-like transcription factor	0.941221	0.000135185	62.999	SSRPKRRKTAVQYIESSDSEEIETSELPQKM	KT(0.024)AVQY(0.144)IES(0.941)S(0.941)DS(0.933)EEIET(0.012)S(0.005)ELPQK	9	3	-0.25271	0.206509	NA	-0.118559	NA	-0.30101	NA
HLTF	A0A0C4DGA6	398	S	Helicase-like transcription factor	0.941048	8.1e-40	160.48	SRPKRRKTAVQYIESSDSEEIETSELPQKMK	KT(0.024)AVQY(0.144)IES(0.941)S(0.941)DS(0.933)EEIET(0.012)S(0.005)ELPQK	10	3	-0.25271	0.0551583	0.699867	-0.208378	0.0948821	-0.251779	0.0634011
HLTF	A0A0C4DGA6	400	S	Helicase-like transcription factor	0.93284	0.000135185	62.999	PKRRKTAVQYIESSDSEEIETSELPQKMKGK	KT(0.024)AVQY(0.144)IES(0.941)S(0.941)DS(0.933)EEIET(0.012)S(0.005)ELPQK	12	3	-0.25271	0.206509	NA	-0.118559	NA	-0.30101	NA
ABLIM3	A0A0C4DGA7	373	S	Actin-binding LIM protein 3	0.993679	2.65e-38	181.92	QDIYENLDLRQRRASSPGYIDSPTYSRQGMS	RAS(0.006)S(0.994)PGYIDSPTYSR	4	2	3.1694	0.115951	0.222232	-0.261401	0.0308361	-0.380851	0.00856046
ABLIM3	A0A0C4DGA7	388	S	Actin-binding LIM protein 3	0.999999	0.000453545	122.25	SPGYIDSPTYSRQGMSPTFSRSPHHYYRSAG	QGMS(1)PTFSR	4	2	0.0028722	0.116887	0.231834	-0.0278221	0.841354	-0.177143	0.199488
ABLIM3	A0A0C4DGA7	470	S	Actin-binding LIM protein 3	1	1.24e-12	141.02	WTYHGSPKVPRARRFSSGGEEDDFDRSMHKL	RFS(1)S(1)GGEEDDFDR	3	2	1.145	0.0122832	0.904178	-0.256043	0.0974507	-0.25724	0.157425
ABLIM3	A0A0C4DGA7	471	S	Actin-binding LIM protein 3	1	1.24e-12	141.02	TYHGSPKVPRARRFSSGGEEDDFDRSMHKLQ	RFS(1)S(1)GGEEDDFDR	4	2	1.145	0.109895	0.402249	0.0696778	0.466764	-0.0474505	0.636444
ABLIM3	A0A0C4DGA7	282	S	Actin-binding LIM protein 3	0.774193	0.00335742	49.856	AEKKLKHRRTSETSISPPGSSIGSPNRVICA	TSET(0.013)S(0.165)IS(0.774)PPGS(0.037)S(0.01)IGSPNR	7	2	0.52748	-3.43359	NA	-5.96831	NA	-2.52135	NA
PACSIN3	Q9UKS6	383	S	Protein kinase C and casein kinase substrate in neurons protein 3	1	3.49e-13	134.61	VRALYDYAGQEADELSFRAGEELLKMSEEDE	ALYDYAGQEADELS(1)FR	14	2	0.037428	0.170858	0.21176	0.11334	0.493431	-0.0541356	0.647538
PACSIN3	Q9UKS6	341	S	Protein kinase C and casein kinase substrate in neurons protein 3	0.836696	0.000398486	49.168	TSIVPTRDGTAPPPQSPGSPGTGQDEEWSDE	DGT(0.001)APPPQS(0.837)PGS(0.137)PGT(0.039)GQDEEWS(0.954)DEES(0.032)PRK	9	3	-1.4495	-0.738289	NA	0.339708	NA	1.12777	NA
PACSIN3	Q9UKS6	354	S	Protein kinase C and casein kinase substrate in neurons protein 3	0.998953	1.52e-62	174.13	PQSPGSPGTGQDEEWSDEESPRKAATGVRVR	DGTAPPPQSPGSPGTGQDEEWS(0.999)DEES(0.001)PRK	22	3	-0.73163	-0.0918163	0.365833	-0.183442	0.11305	-0.0866211	0.381383
PACSIN3	Q9UKS6	319	S	Protein kinase C and casein kinase substrate in neurons protein 3	1	3.46e-41	150.66	LDTQRTISRKEKGGRSPDEVTLTSIVPTRDG	EKGGRS(1)PDEVTLTSIVPTR	6	3	0.58851	-0.122398	0.269721	0.110904	0.284982	0.247455	0.0294855
CCAR1	F5H1H2	502	S	Cell division cycle and apoptosis regulator protein 1	1	7.15e-147	272.07	LEKSEKEEDEDDDRKSEDDKEEEERKRQEEI	EEDEDDDRKS(1)EDDKEEEER	10	3	-0.67141	-0.191907	0.0708516	-0.114664	0.333165	0.0753263	0.471407
CCAR1	F5H1H2	261	S	Cell division cycle and apoptosis regulator protein 1	0.988083	6.7e-05	82.877	ADHLYSAKVMLMASPSMEDLYHKSCALAEDP	VMLMAS(0.012)PS(0.988)MEDLYHK	8	3	-0.71861	-0.229075	0.106829	0.0272543	0.837664	0.084203	0.396724
CHD4	Q14839-2	1598	S	Chromodomain-helicase-DNA-binding protein 4	0.99989	9.76e-09	112.67	APVPPAEDGIKIEENSLKEEESIEGEKEVKS	IEENS(1)LKEEESIEGEK	5	2	-1.0815	-2.67176	NA	-1.7726	NA	0.925173	NA
CHD4	Q14839-2	1559	S	Chromodomain-helicase-DNA-binding protein 4	0.999988	5.58e-07	95.746	WSMPELAEVEENKKMSQPGSPSPKTPTPSTP	KMS(1)QPGS(0.958)PS(0.042)PK	3	2	-0.475	-0.261383	0.0345036	-0.2366	0.0765111	0.0280702	0.733492
CHD4	Q14839-2	1563	S	Chromodomain-helicase-DNA-binding protein 4	0.995395	5.58e-07	127.75	ELAEVEENKKMSQPGSPSPKTPTPSTPGDTQ	WSMPELAEVEENKKMS(1)QPGS(0.995)PS(0.005)PK	20	3	1.5255	-0.143734	0.155633	-0.349019	0.0106538	-0.180718	0.067922
CHD4	Q14839-2	1565	S	Chromodomain-helicase-DNA-binding protein 4	0.933074	0.00123355	79.149	AEVEENKKMSQPGSPSPKTPTPSTPGDTQPN	MSQPGS(0.067)PS(0.933)PK	8	2	1.341	-0.401601	0.0293999	0.343373	0.0108804	0.62574	0.0361199
CHD4	Q14839-2	1349	S	Chromodomain-helicase-DNA-binding protein 4	1	0.00214354	81.738	GKGKRIRKQVNYNDGSQEDRGVCGRPRPPPM	QVNYNDGS(1)QEDR	8	2	1.754	-1.72297	NA	-0.46326	NA	1.25631	NA
CHD4	Q14839-2	515	S	Chromodomain-helicase-DNA-binding protein 4	0.999427	7.53e-76	189.41	GKVQKILIWKWGQPPSPTPVPRPPDADPNTP	WGQPPS(0.999)PT(0.001)PVPRPPDADPNTPSPKPLEGRPER	6	4	0.30534	-0.479889	0.00441518	-0.488245	0.00317107	0.0286354	0.721843
CHD4	Q14839-2	531	S	Chromodomain-helicase-DNA-binding protein 4	0.999999	2.68e-89	217.92	PTPVPRPPDADPNTPSPKPLEGRPERQFFVK	WGQPPSPTPVPRPPDADPNT(1)PS(1)PKPLEGRPER	22	3	-0.62537	-0.0242371	0.92646	-0.540293	0.00472363	-0.552496	0.050912
CD276	H0YN29	161	S	CD276 antigen	0.998541	1.67e-77	219.23	GEGSKTALQPLKHSDSKEDDGQEIA______	TALQPLKHS(0.001)DS(0.999)KEDDGQEIA	11	2	-0.11677	-0.210073	0.203045	0.365411	0.050909	0.56715	0.00170231
NUMBL	A0A0C4DGH3	183	S	Numb-like protein	0.999899	5.39e-05	67.528	TAAFDASRTSFAREGSFRLSGGGRPAEREAP	EGS(1)FRLSGGGRPAER	3	3	-0.19486	-0.0295968	0.868445	-0.0619173	0.509295	0.0606242	0.789667
NUMBL;NUMB	G3V3Z8	132	S	Numb-like protein;Protein numb homolog	1	6.77e-08	97.688	IPRRHAPIEQLARQGSFRGFPALSQKMSPFK;IPRRHAPLEQLVRQGSFRGFPALSQKNSPFK	QGS(1)FRGFPALSQK	3	2	-0.14668	0.222063	NA	-0.668822	NA	-0.863231	NA
NUMBL	A0A0C4DGH3	283	S	Numb-like protein	1	1.2e-06	104.16	FPALSQKNSPFKRQLSLRLNELPSTLQRRTD	QLS(1)LRLNELPSTLQR	3	3	-0.45902	0.531317	0.0910197	0.724789	0.00412443	0.0591028	0.880106
NUMBL	A0A0C4DGH3	370	S	Numb-like protein	0.997206	8.47e-07	111.72	VPPAAAFQPGHKRTPSEAERWLEEVSQVAKA	T(0.003)PS(0.997)EAERWLEEVSQVAK	3	2	0.36232	-0.0638386	NA	0.242876	NA	0.137017	NA
UHRF1BP1L	A0A0C4DGH6	639	S	UHRF1-binding protein 1-like	0.997284	1.96e-17	136.79	KISEDESSGLVYKSGSGEIGSETSDKKDSFY	S(0.003)GS(0.997)GEIGSETSDKK	3	2	-2.9977	0.283686	0.200968	-0.146871	0.472803	-0.474212	0.117342
GIT1	J3QRU8	410	S	ARF GTPase-activating protein GIT1	0.999967	1.97e-210	323.78	EPLRSTGATRSNRARSMDSSDLSDGAVTLQE	S(1)MDSSDLSDGAVTLQEYLELKK	1	2	-2.434	0.224242	0.126469	0.109233	0.234597	-0.106056	0.339779
GIT1	J3QRU8	413	S	ARF GTPase-activating protein GIT1	0.816949	1.41e-08	94.638	RSTGATRSNRARSMDSSDLSDGAVTLQEYLE	ARS(0.15)MDS(0.817)S(0.033)DLSDGAVTLQEYLELKK	6	4	-0.12589	0.380622	NA	0.341074	NA	-0.0595917	NA
GIT1	J3QRU8	592	S	ARF GTPase-activating protein GIT1	1	0	440.9	SQEGSRHTSKLSRHGSGADSDYENTQSGDPL	HGS(1)GADSDYENTQSGDPLLGLEGKR	3	2	0.37584	0.0897758	0.363372	0.32026	0.0177665	0.183494	0.12579
GIT1	J3QRU8	596	S	ARF GTPase-activating protein GIT1	0.997428	3.35e-138	248.63	SRHTSKLSRHGSGADSDYENTQSGDPLLGLE	HGS(1)GADS(0.997)DY(0.002)ENT(0.001)QSGDPLLGLEGK	7	2	-0.55931	0.130059	0.216236	0.0660128	0.719498	-0.0791961	0.688385
GIT1	J3QRU8	536	S	ARF GTPase-activating protein GIT1	0.860289	0.000846678	53.091	GPPGDELTTRLQPFHSTELEDDAIYSVHVPA	LQPFHS(0.86)T(0.13)ELEDDAIY(0.001)S(0.009)VHVPAGLYR	6	3	2.0326	0.248292	NA	1.02595	NA	0.776694	NA
GIT1	J3QRU8	361	S	ARF GTPase-activating protein GIT1	0.993046	2.62e-16	157.86	DILSEAKRRQQGKSLSSPTDNLELSLRSQSD	S(0.001)LS(0.993)S(0.006)PTDNLELSLR	3	2	-0.088769	-0.0694935	0.769405	0.065802	0.692359	0.13854	0.31136
GIT1	J3QRU8	362	S	ARF GTPase-activating protein GIT1	0.998895	9.11e-18	130.16	ILSEAKRRQQGKSLSSPTDNLELSLRSQSDL	SLS(0.001)S(0.999)PTDNLELSLR	4	2	-0.50981	-0.260781	0.0890131	-0.0802361	0.432511	0.184761	0.0830127
GIT1	J3QRU8	385	S	ARF GTPase-activating protein GIT1	0.999852	1.65e-163	281	SLRSQSDLDDQHDYDSVASDEDTDQEPLRST	SQSDLDDQHDYDS(1)VAS(0.999)DEDT(0.001)DQEPLR	13	2	0.10935	-0.0607402	0.508283	0.0139878	0.859891	0.103948	0.295368
GIT1	J3QRU8	388	S	ARF GTPase-activating protein GIT1	0.999968	0	358.08	SQSDLDDQHDYDSVASDEDTDQEPLRSTGAT	SQSDLDDQHDYDSVAS(1)DEDTDQEPLR	16	2	2.129	0.0480981	0.653939	0.0939472	0.381042	0.0757613	0.64042
CEP89	K7EQI2	145	S	Centrosomal protein of 89 kDa	0.998792	2.06e-29	128.84	AVPHRNQVPLLHEVNSEDDENISHQDGFPGS	NQVPLLHEVNS(0.999)EDDENIS(0.001)HQDGFPGSPPAPQR	11	3	2.7344	0.32039	NA	0.445179	NA	0.131016	NA
CEP89	K7EQI2	12	S	Centrosomal protein of 89 kDa	0.998321	3.78e-06	83.663	____XAAVPRTPPPRSPNPSPERPRSALAAA	T(0.003)PPPRS(0.998)PNPS(0.999)PERPR	6	2	-0.15028	-0.337311	0.0196475	-0.30263	0.0316996	-0.00782802	0.937096
CEP89	K7EQI2	16	S	Centrosomal protein of 89 kDa	0.999992	3.78e-06	83.663	XAAVPRTPPPRSPNPSPERPRSALAAAILAT	T(0.101)PPPRS(0.899)PNPS(1)PERPR	10	2	0.36379	-0.31963	0.0254024	-0.290383	0.0324173	-0.000987373	0.991796
ZSCAN5A	K7EIX9	150	S	Zinc finger and SCAN domain-containing protein 5A	0.835541	5.43e-05	76.997	ASTHSGNRGDALNLSSPKRSKPDASSISQEE	EASTHSGNRGDALNLS(0.164)S(0.836)PKR	17	4	-0.26327	-0.202821	NA	-0.292546	NA	-0.111695	NA
IQSEC1	A0A3B3IRZ4	274	S	IQ motif and SEC7 domain-containing protein 1	1	1.23e-21	130.29	RMSRRIVLSNMRMQFSFEGPEKVHSSYFEGK	MQFS(1)FEGPEK	4	2	-0.11843	1.28853	0.0364482	1.23204	0.0661937	-0.0426151	0.931449
IQSEC1	A0A3B3IRZ4	606	S	IQ motif and SEC7 domain-containing protein 1	0.999829	0.00266362	59.875	EQTLSKQTYHKEARNSWDSPAFSNDVIRKRH	NS(1)WDSPAFSNDVIR	2	2	-1.3183	0.381616	NA	0.205393	NA	-0.157013	NA
IQSEC1	A0A0C4DGT3	802	S		0.826377	6.17e-09	138.38	DSYASGEGLKRSALSSSLRDLSEAGVHH___	SALS(0.042)S(0.826)S(0.131)LRDLSEAGVHH	5	2	0.53825	0.784196	0.0450631	0.891555	0.00503413	0.150875	0.452322
IQSEC1	A0A0C4DGT3	803	S		0.885711	9.1e-20	160.74	SYASGEGLKRSALSSSLRDLSEAGVHH____	SALS(0.001)S(0.112)S(0.886)LRDLS(0.001)EAGVHH	6	3	-0.46698	0.650349	0.00760775	0.765687	0.00451615	0.246044	0.174434
MMACHC	A0A0C4DGU2	188	S	Methylmalonic aciduria and homocystinuria type C protein	0.810259	6.86e-37	157.43	RLALLGLAQPSEKPSSPSPDLPFTTPAPKKP	LALLGLAQPSEKPS(0.158)S(0.81)PS(0.031)PDLPFTTPAPK	15	3	0.29219	-0.162151	0.126643	-0.496894	0.00619618	-0.252877	0.0345341
YARS	P54577	6	S	Tyrosine--tRNA ligase;Tyrosine--tRNA ligase, cytoplasmic;Tyrosine--tRNA ligase, cytoplasmic, N-terminally processed	0.999999	0.000160046	72.529	__________MGDAPSPEEKLHLITRNLQEV	GDAPS(1)PEEKLHLITR	5	3	0.82463	-0.297767	0.0953309	-0.0949986	0.627851	0.232399	0.20839
POLR3E	A0A0C4DH01	125	S	DNA-directed RNA polymerase III subunit RPC5	1	0	371.55	DAKHREREAANEAGDSSQDEAEDDVKQITVR	EAANEAGDS(1)S(1)QDEAEDDVK	9	2	-1.2047	0.00263505	0.97608	-0.34266	0.0280749	-0.292959	0.082112
POLR3E	A0A0C4DH01	126	S	DNA-directed RNA polymerase III subunit RPC5	1	2.61e-70	185.53	AKHREREAANEAGDSSQDEAEDDVKQITVRF	EAANEAGDS(1)S(1)QDEAEDDVK	10	2	-1.2047	0.210059	0.0573155	0.216778	0.373434	-0.0190257	0.928564
POLR3E	A0A0C4DH01	467	S	DNA-directed RNA polymerase III subunit RPC5	1	2.48e-243	304.24	VPAVPPGVRIKEEPVSEEGEEDEEQEAEEEP	IKEEPVS(1)EEGEEDEEQEAEEEPMDTSPSGLHSK	7	3	-0.13768	-0.0504326	0.574347	-0.0478987	0.581607	0.0984772	0.436937
POLR3E	A0A0C4DH01	486	S	DNA-directed RNA polymerase III subunit RPC5	0.942573	4.59e-98	206.69	EEDEEQEAEEEPMDTSPSGLHSKLANGLPLG	IKEEPVSEEGEEDEEQEAEEEPMDT(0.051)S(0.943)PS(0.006)GLHSK	26	3	0.21842	-0.197939	0.0736048	-0.332665	0.0683704	-0.0956145	0.464428
BET1L	H7BXT7	9	S	BET1-like protein	1	2.5e-49	145.31	_______MADWARAQSPGAVEEILDRENKRM	AQS(1)PGAVEEILDRENKR	3	2	0.57779	-0.133865	0.181888	-0.287509	0.0387696	-0.16693	0.116937
RPL30	A0A0C4DH44	10	S	60S ribosomal protein L30	0.999999	2.28e-09	133.08	______MVAAKKTKKSLESINSRLQLVMKSG	S(1)LESINSR	1	2	-0.30441	0.0149933	0.895179	-0.155777	0.1995	-0.161029	0.102607
RPL30	A0A0C4DH44	13	S	60S ribosomal protein L30	0.99999	0.00569543	57.487	___MVAAKKTKKSLESINSRLQLVMKSGKYV	SLES(1)INSR	4	2	0.46186	-0.26259	NA	-0.312091	NA	0.00128771	NA
C6orf203	A0A0D9SEI0	111	S	Uncharacterized protein C6orf203	0.960364	4.81e-111	225.21	TKSTKKSLQKVDEEDSDEESHHDEMSEQEEE	VDEEDS(0.96)DEES(0.04)HHDEMSEQEEELEDDPTVVK	6	3	0.53075	0.0323132	NA	-0.426367	NA	-0.388285	NA
RANBP10	A0A0D9SEU5	361	S	Ran-binding protein 10	0.998842	5.03e-05	67.623	SEVRSLSSRSPKSQDSYPGSPSLSPRHGPSS	S(0.001)QDS(0.999)Y(0.012)PGS(0.955)PS(0.056)LS(0.977)PR	4	2	0.039472	-0.23219	0.0451395	-0.353677	0.217999	-0.0619016	0.771465
RANBP10	A0A0D9SEU5	365	S	Ran-binding protein 10	0.98052	2.53e-27	146.99	SLSSRSPKSQDSYPGSPSLSPRHGPSSSHMH	SQDSYPGS(0.981)PS(0.012)LS(0.008)PR	8	2	-1.1125	-0.0328864	0.797856	-0.260801	0.0699077	-0.174426	0.238346
RANBP10	A0A0D9SEU5	367	S	Ran-binding protein 10	0.894445	5.74e-27	144.34	SSRSPKSQDSYPGSPSLSPRHGPSSSHMHNT	SQDSYPGS(0.036)PS(0.894)LS(0.069)PR	10	2	1.1583	-0.172339	NA	-0.252658	NA	-0.0336132	NA
RANBP10	A0A0D9SEU5	369	S	Ran-binding protein 10	0.977333	5.03e-05	89.267	RSPKSQDSYPGSPSLSPRHGPSSSHMHNTGA	S(0.001)QDS(0.999)Y(0.012)PGS(0.955)PS(0.056)LS(0.977)PR	12	2	0.039472	-0.160104	0.119942	-0.103817	0.480198	0.0532519	0.759877
RANBP10	A0A0D9SEU5	451	S	Ran-binding protein 10	0.796129	1.66e-19	104.34	STKSQHHSSTSNQETSDSEMEMEAEHYPNGV	SQHHSSTSNQET(0.172)S(0.796)DS(0.032)EMEMEAEHYPNGVLGSMSTR	13	4	0.32412	0.463936	NA	0.581689	NA	0.0402612	NA
PNKP	A0A0D9SEV0	114	S	Bifunctional polynucleotide phosphatase/kinase;Polynucleotide 3'-phosphatase;Polynucleotide 5'-hydroxyl-kinase	0.998799	3.01e-20	135.29	LHPLTLRWEETRTPESQPDTPPGTPLVSQDE	WEETRT(0.001)PES(0.999)QPDT(0.999)PPGT(0.001)PLVSQDEKR	9	3	-1.2887	-0.300724	0.0776513	0.396224	0.0224775	0.70394	0.00164196
MAP4K4	O95819-3	886	S	Mitogen-activated protein kinase kinase kinase kinase 4	0.999169	8.13e-43	184.49	TSGPEDTRAASSLNLSNGETESVKTMIVHDD	AASSLNLS(0.999)NGET(0.001)ESVK	8	2	1.0804	-1.35759	NA	-1.98933	NA	-0.569237	NA
MAP4K4	O95819-3	716	S	Mitogen-activated protein kinase kinase kinase kinase 4	0.996794	0.00165166	57.132	PVRTTSRSPVLSRRDSPLQGSGQQNSQAGQR	RDS(0.997)PLQGS(0.003)GQQNSQAGQR	3	3	1.3831	NA	NA	NA	NA	NA	NA
MAP4K4	O95819-3	933	S	Mitogen-activated protein kinase kinase kinase kinase 4	0.995769	7.13e-07	110.31	VRQTQSASSTLQKHKSSSSFTPFIDPRLLQI	HKS(0.996)S(0.004)SS(0.963)FT(0.036)PFIDPR	3	2	1.2644	0.166278	0.158341	-0.385027	0.0113379	-0.532564	0.00408392
MAP4K4	O95819-3	936	S	Mitogen-activated protein kinase kinase kinase kinase 4	0.963401	7.13e-07	110.31	TQSASSTLQKHKSSSSFTPFIDPRLLQISPS	HKS(0.996)S(0.004)SS(0.963)FT(0.036)PFIDPR	6	2	1.2644	0.180101	0.0904051	-0.337362	0.0115297	-0.500616	0.00429463
MAP4K4	O95819-3	778	S	Mitogen-activated protein kinase kinase kinase kinase 4	0.989333	2.01e-55	161.85	NSGSQPGSHPGSQSGSGERFRVRSSSKSEGS	LVPRPGSGSSSGSSNSGSQPGSHPGS(0.001)QS(0.01)GS(0.989)GER	30	3	0.72717	-0.0720915	0.588881	-0.351053	0.0301306	-0.314296	0.0178904
MAP4K4	O95819-3	706	S	Mitogen-activated protein kinase kinase kinase kinase 4	0.907962	0.00162938	76.356	SDSDEVPPRVPVRTTSRSPVLSRRDSPLQGS	T(0.053)T(0.053)S(0.908)RS(0.986)PVLSR	3	2	0.38938	0.0225673	0.836435	0.148989	0.145477	0.138022	0.242233
MAP4K4	O95819-3	708	S	Mitogen-activated protein kinase kinase kinase kinase 4	0.995754	1.08e-08	140.48	SDEVPPRVPVRTTSRSPVLSRRDSPLQGSGQ	T(0.423)T(0.53)S(0.052)RS(0.996)PVLSR	5	2	-0.20749	-0.164439	0.210646	-0.194951	0.119521	-0.0183106	0.834895
MLLT3	A0A0D9SF09	77	S	Protein AF-9	0.998547	6.34e-07	107.15	PPLLKTNNNQILEVKSPIKQSKSDKQIKNGE	TNNNQILEVKS(0.999)PIKQS(0.001)K	11	3	0.015052	-0.184779	0.27159	-0.48373	0.080239	-0.245487	0.0608025
DDX3X;DDX3Y	A0A0D9SFB3	594	S	ATP-dependent RNA helicase DDX3X;ATP-dependent RNA helicase DDX3Y	1	8.79e-05	92.794	HYKGSSRGRSKSSRFSGGFGARDYRQSSGAS	FS(1)GGFGAR	2	2	0.056776	0.480443	NA	-0.215799	NA	-0.695321	NA
DDX3X;DDX3Y	A0A2R8YFS5	520	S	ATP-dependent RNA helicase DDX3X;ATP-dependent RNA helicase DDX3Y	1	3.61e-20	136.08	LDISNVKHVINFDLPSDIEEYVHRIGRTGRV	HVINFDLPS(1)DIEEYVHR	9	3	-0.098414	-0.0647636	0.563711	0.0141856	0.868413	0.236825	0.0429262
DDX3X	A0A2R8YFS5	90	S	ATP-dependent RNA helicase DDX3X	0.916517	0.00784252	52.447	RSDSRGKSSFFSDRGSGSRGRFDDRGRSDYD	SSFFS(0.033)DRGS(0.917)GS(0.05)R	9	2	1.7552	0.101484	NA	1.00009	NA	0.873358	NA
PKP4	A0A0D9SF60	273	S	Plakophilin-4	0.999474	0.000537745	55.219	PSAYSSTTLPAARAASPYSQRPASPTAIRRI	AAS(0.999)PYS(0.017)QRPAS(0.752)PT(0.231)AIRR	3	3	-1.0339	0.0572938	0.635928	-0.274359	0.0618655	-0.34856	0.0348215
PKP4	A0A0D9SF60	281	S	Plakophilin-4	0.998662	8.91e-34	147.56	LPAARAASPYSQRPASPTAIRRIGSVTSRQT	AASPYSQRPAS(0.999)PT(0.001)AIR	11	2	-0.37862	-0.0678915	0.619993	-0.0906341	0.482041	0.0319963	0.783555
PKP4	A0A0D9SF60	221	S	Plakophilin-4	0.99944	0.00102578	71.815	NRAMRRVSSVPSRAQSPSYVISTGVSPSRGS	AQS(0.999)PS(0.001)YVISTGVSPSR	3	2	3.6417	0.664086	0.0290073	-0.206823	0.385626	-0.882094	0.00323594
PKP4	A0A0D9SF60	75	S	Plakophilin-4	0.999984	5.55e-26	141.69	QIVASQLERCRLGAESPSIASTSSTEKSFPW	LGAES(1)PSIASTSSTEK	5	2	0.13129	0.324606	0.128801	1.06657	0.0190621	0.749646	0.0151099
PKP4	A0A0D9SF60	511	S	Plakophilin-4	0.84061	5.49e-05	48.382	LQHAVPADDGTTRSPSIDSIQKDPREFAWRD	LQHAVPADDGT(0.263)T(0.34)RS(0.406)PS(0.841)IDS(0.15)IQKDPR	16	3	-1.177	-0.373067	0.00959741	-0.068722	0.724712	0.445404	0.17448
PKP4	A0A0D9SF60	406	S	Plakophilin-4	0.999662	1.17e-16	138.66	ASQHSQLGQDLRSAVSPDLHITPIYEGRTYY	SAVS(1)PDLHITPIYEGR	4	2	-0.56839	0.66823	0.0030174	-0.046646	0.801301	-0.678794	0.0032979
PKP4	A0A0D9SF60	327	S	Plakophilin-4	0.999992	2.95e-27	155.53	VGSPLTLTDAQTRVASPSQGQVGSSSPKRSG	VAS(1)PSQGQVGS(0.006)S(0.379)S(0.615)PKR	3	2	1.0395	0.0416737	0.670852	0.233437	0.0569821	0.151647	0.166593
PKP4	A0A0D9SF60	336	S	Plakophilin-4	0.826655	9.87e-41	166.18	AQTRVASPSQGQVGSSSPKRSGMTAVPQHLG	VAS(1)PSQGQVGS(0.044)S(0.827)S(0.13)PKR	12	2	1.388	0.136224	0.215788	0.00886612	0.957928	-0.152359	0.121729
PKP4	A0A0D9SF60	337	S	Plakophilin-4	0.984176	5.33e-173	329.16	QTRVASPSQGQVGSSSPKRSGMTAVPQHLGP	VASPSQGQVGSS(0.016)S(0.984)PKR	13	2	2.2022	0.0751689	0.595378	-0.101578	0.369382	-0.159005	0.114277
PKP4	A0A0D9SF60	314	S	Plakophilin-4	1	1.51e-12	158.11	PNGPTPQYQTTARVGSPLTLTDAQTRVASPS	VGS(1)PLTLTDAQTR	3	2	0.38005	0.225198	0.0693217	0.145093	0.281544	-0.0704345	0.446997
MEF2C	A0A0D9SFV9	25	S	Myocyte-specific enhancer factor 2C	1	0.00217427	72.694	GAGTSAGNGYGNPRNSPGLLVSPGNLNKNMQ	NS(1)PGLLVSPGNLNK	2	2	-0.55386	0.394019	NA	-0.121923	NA	-0.540529	NA
MEF2C	A0A0D9SFV9	43	S	Myocyte-specific enhancer factor 2C	1	0.00885493	44.441	LLVSPGNLNKNMQAKSPPPMNLGMNNRKPDL	S(1)PPPMNLGMNNR	1	2	-0.83918	1.44308	NA	2.61673	NA	1.23137	NA
DNM1	A0A0D9SFE4	847	S		0.954151	0.0043409	44.076	PNRAPPGVPSRKGPASPTRPAAPRPAEAPLL	KGPAS(0.954)PT(0.046)RPAAPRPAEAPLLDL	5	3	-2.4863	-0.559877	NA	-0.319496	NA	0.260146	NA
FOXM1	A0A0D9SFF0	507	S	Forkhead box protein M1	0.974704	0.004263	40.484	QSPTPRPKKSYSGLRSPTRCVSEMLVIQHRE	SYS(0.008)GLRS(0.975)PT(0.017)R	7	2	2.0113	0.739981	NA	-0.0793919	NA	-0.807553	NA
FOXM1	A0A0D9SFF0	689	S	Forkhead box protein M1	0.906446	0.00363891	27.759	FGNSSPSDIDVPKPGSPEPQVSGLAANRSLT	LLS(0.003)S(0.003)EPLDLIS(0.01)VPFGNS(0.013)S(0.013)PS(0.048)DIDVPKPGS(0.906)PEPQVS(0.004)GLAANR	29	4	0.12517	-0.337011	NA	-0.0722552	NA	0.233643	NA
MYO18A	A0A0D9SFK2	102	S	Unconventional myosin-XVIIIa	0.856912	4.87e-104	229.15	RGSVILDSGHLSTASSSDDLKGEEGSFRGSV	GSVILDSGHLSTAS(0.025)S(0.857)S(0.118)DDLKGEEGSFR	15	3	0.019457	0.373421	0.00761044	1.11161	0.00897865	0.757323	0.0341562
MYO18A	A0A0D9SFK2	1639	S	Unconventional myosin-XVIIIa	0.999806	0.0124646	26.954	VLREKRELEGKLATLSDQVNRRDFESEKRLR	LATLS(1)DQVNRR	5	2	0.49528	2.91194	NA	-0.0843032	NA	-2.95747	NA
MYO18A	A0A0D9SFK2	2004	S	Unconventional myosin-XVIIIa	1	1.16e-78	178.91	SSSPTSYWKSLAPDRSDDEHDPLDNTSRPRY	SLAPDRS(1)DDEHDPLDNTSRPR	7	3	-0.48737	-0.298396	0.0433728	-0.334637	0.0473052	-0.0617025	0.503544
MYO18A	A0A0D9SFK2	145	S	Unconventional myosin-XVIIIa	0.986993	2.03e-25	140.6	QNSQMIVKRFSFSQRSRDESASETSTPSEHS	S(0.987)RDES(0.012)AS(0.001)ETSTPSEHSAAPSPQVEVR	1	3	-4.256	0.0803341	0.551708	0.46558	0.133221	0.402629	0.258279
MYO18A	A0A0D9SFK2	164	S	Unconventional myosin-XVIIIa	0.99301	8.67e-15	115.69	SASETSTPSEHSAAPSPQVEVRTLEGQLVQH	SRDESASETSTPSEHS(0.007)AAPS(0.993)PQVEVR	20	3	2.1293	-0.697968	NA	-0.79641	NA	-0.0580223	NA
MYO18A	A0A0D9SFK2	74	S	Unconventional myosin-XVIIIa	0.999126	2.09e-119	256.66	RLEISNPIPIKVASGSDLHLTDIDSDSNRGS	VAS(0.001)GS(0.999)DLHLTDIDSDSNR	5	2	0.060595	0.341903	NA	0.159664	NA	-0.181827	NA
MYO18A	A0A0D9SFK2	2025	S	Unconventional myosin-XVIIIa	1	8.28e-123	249.53	PLDNTSRPRYSHSYLSDSDTEAKLTETNA__	YSHSYLS(1)DS(0.998)DT(0.002)EAKLTETNA	7	2	0.45779	0.221494	0.0501	-0.146505	0.143202	-0.289013	0.0472467
MYO18A	A0A0D9SFK2	2027	S	Unconventional myosin-XVIIIa	0.99883	8.28e-123	249.53	DNTSRPRYSHSYLSDSDTEAKLTETNA____	YSHSYLS(1)DS(0.999)DT(0.001)EAKLTETNA	9	2	-0.27422	0.157233	0.132014	-0.117463	0.223212	-0.105363	0.433096
SHPRH	H7C2W2	244	S	E3 ubiquitin-protein ligase SHPRH	0.9991	0.000613232	46.226	SIIPDVLEEDEDDPESEPEGQDIDELYHFVK	LHNSIIPDVLEEDEDDPES(0.999)EPEGQDIDELY(0.001)HFVK	19	4	4.0248	0.362891	NA	0.0116388	NA	-0.348721	NA
COBLL1	A0A0X1KG75	302	S	Cordon-bleu protein-like 1	0.99939	0.000174009	98.342	FSFFQRSKKKRDQTASAPATPLVNKHRPTFT	DQTAS(0.999)APATPLVNK	5	2	-0.76222	-0.50919	NA	0.244307	NA	0.773942	NA
COBLL1	A0A0X1KG75	487	S	Cordon-bleu protein-like 1	1	0.000612585	66.535	LSEVPKVEAENISPKSQDIPFVSTDIINTLK	S(1)QDIPFVSTDIINTLK	1	2	-0.31345	-0.288239	NA	-0.13761	NA	0.147946	NA
MBD5	H7C066	40	S	Methyl-CpG-binding domain protein 5	0.924719	2.98e-05	103.34	VQSSCAMAGRTNIPLSPTLTTKSPVMKKPMC	TNIPLS(0.925)PT(0.074)LT(0.002)TK	6	2	1.0472	-0.225228	NA	-0.855301	NA	-0.153591	NA
CYP2C8	A0A0D9SG51	168	S	Cytochrome P450 2C8	1	0.0106552	42.168	LTRSYIREKVKEHQASLDVNNPRDFIDCFLI	EKVKEHQAS(1)LDVNNPR	9	2	-0.11711	-2.95568	NA	-3.96833	NA	-0.965982	NA
STXBP1	A0A0D9SG72	580	S	Syntaxin-binding protein 1	0.893353	1.95e-08	140.26	LDTLKKLNKTDEEISS_______________	KLNKTDEEIS(0.107)S(0.893)	11	2	0.36654	-0.530303	0.0218728	-0.422249	0.0180179	0.0863849	0.631366
UBE3A	A0A0D9SG77	195	S	Ubiquitin-protein ligase E3A	0.996649	1.86e-09	125.4	MEEDSEASSSRIGDSSQGDNNLQKLGPDDVS	IGDS(0.003)S(0.997)QGDNNLQK	5	2	0.31593	1.03586	0.000319963	1.62363	4.1436e-05	0.571066	0.00187951
UBAP1	A0A0D9SG79	172	S	Ubiquitin-associated protein 1	1	0.00224412	42.556	TPTRVSSSATKQKVLSPPHIKADFNLADFEC	VLS(1)PPHIK	3	2	-0.034148	-0.156126	0.485546	0.680255	0.00167413	0.858645	0.00676215
PHF6	Q8IWS0-5	165	S	PHD finger protein 6	0.99995	1.54e-90	191.53	SHGTDEMESSSYRDRSPHRSSPSDTRPKCGF	DRS(1)PHRS(0.553)S(0.445)PS(0.002)DTRPK	3	3	1.6285	-0.123497	0.261158	-0.12459	0.184616	0.039565	0.64982
PHF6	A0A0D9SGE8	146	S	PHD finger protein 6	0.999997	4.61e-13	103.18	HKKTAHNSEAADLEESFNEHELEPSSPKSKK	TAHNSEAADLEES(1)FNEHELEPS(0.26)S(0.74)PK	13	3	0.23128	-0.210147	NA	0.0905552	NA	0.147755	NA
PHF6	A0A0D9SGE8	156	S	PHD finger protein 6	0.99518	0	449.91	ADLEESFNEHELEPSSPKSKKKSRKGRPRKT	TAHNSEAADLEESFNEHELEPS(0.005)S(0.995)PK	23	2	-1.9708	0.00984247	0.916454	-0.135733	0.196607	-0.163969	0.109209
PHF6	Q8IWS0-5	149	S	PHD finger protein 6	0.881605	0.00103756	59.057	RKTNFKGLSEDTRSTSSHGTDEMESSSYRDR	S(0.015)T(0.017)S(0.882)S(0.085)HGT(0.002)DEMES(0.298)S(0.256)S(0.221)Y(0.001)RDRS(0.224)PHR	3	4	-1.9551	0.770449	NA	0.222434	NA	-0.555206	NA
PHF6	Q8IWS0-5	160	S	PHD finger protein 6	0.750264	2.37e-67	188.38	TRSTSSHGTDEMESSSYRDRSPHRSSPSDTR	STSSHGTDEMES(0.023)S(0.023)S(0.75)YRDRS(0.204)PHR	14	3	-0.94677	-0.103069	NA	0.0207689	NA	0.133037	NA
SPTAN1	A0A0D9SGF6	1190	S	Spectrin alpha chain, non-erythrocytic 1	0.999765	2.34e-40	203.28	VYGMMPRDETDSKTASPWKSARLMVHTVATF	DETDSKTAS(1)PWK	9	2	-0.22826	-0.0865262	0.438592	-0.524946	0.0150861	-0.501405	0.00494258
SPTAN1	A0A0D9SGF6	1029	S	Spectrin alpha chain, non-erythrocytic 1	0.774407	7.21e-10	110.02	GFVPAAYVKKLDPAQSASRENLLEEQGSIAL	KLDPAQS(0.774)AS(0.226)RENLLEEQGSIALR	7	2	0.30125	0.000618121	0.998612	-0.487066	0.0128565	-0.486232	0.187611
SPTAN1	A0A0D9SGF6	1031	S	Spectrin alpha chain, non-erythrocytic 1	0.995571	1.78e-179	278.78	VPAAYVKKLDPAQSASRENLLEEQGSIALRQ	KLDPAQS(0.004)AS(0.996)RENLLEEQGSIALRQEQIDNQTR	9	3	-0.27624	-0.382965	0.0426717	-0.428213	0.0222781	-0.0417661	0.612408
SPTAN1	A0A0D9SGF6	1217	S	Spectrin alpha chain, non-erythrocytic 1	1	2.71e-109	274.54	VATFNSIKELNERWRSLQQLAEERSQLLGSA	WRS(1)LQQLAEER	3	2	-3.7283	-0.0195565	0.826893	-0.254728	0.0763099	-0.208069	0.113595
TCF7L2	Q9NQB0-13	60	S	Transcription factor 7-like 2	0.886508	1.22e-78	218.81	KSSLVNESETNQNSSSDSEAERRPPPRSESF	SSLVNESETNQNS(0.003)S(0.079)S(0.887)DS(0.032)EAER	15	2	-1.1363	0.113298	0.380605	-0.690867	0.0046258	-0.830688	0.000456298
SYNJ1	A0A0D9SGJ6	1518	S	Synaptojanin-1	0.999836	3.2e-35	131.64	TSPPVDPFTTLASKASPTLDFTER_______	AS(1)PTLDFTER	2	2	-0.14108	-0.136646	0.20123	-0.0355922	0.685085	0.114823	0.29418
DIAPH1	A0A140T8Z0	22	S	Protein diaphanous homolog 1	1	5.53e-101	228.86	SLGPGRGTRDKKKGRSPDELPSAGGDGGKSK	S(1)PDELPSAGGDGGK	1	2	0.32206	-0.00924939	0.915402	0.23727	0.0367584	0.209164	0.0787656
DIAPH1	A0A140T8Z0	1245	S	Protein diaphanous homolog 1	0.936703	2.29e-53	176.48	KDDAMAAVPAKVSKNSETFPTILEEAKELVG	VSKNS(0.937)ET(0.063)FPTILEEAKELVGR	5	3	-0.45451	-0.175958	0.408976	-0.302847	0.129813	-0.0610957	0.741952
DIAPH1	A0A140T8Z0	1263	S	Protein diaphanous homolog 1	1	3.6e-14	140.08	FPTILEEAKELVGRAS_______________	NSETFPTILEEAKELVGRAS(1)	20	3	0.57634	-0.265685	0.0919641	-0.544096	0.0130478	-0.294352	0.106371
PPP1R18	A0A0G2JHC2	125	S	Phostensin	1	1.43e-07	104.79	AERKPGPLEARERRPSPGEMRDQSPKGRESR	RPS(1)PGEMRDQS(1)PK	3	2	-0.55903	-0.204552	0.0620549	-0.167598	0.109751	0.0636498	0.478837
PPP1R18	A0A0G2JHC2	133	S	Phostensin	1	1.53e-22	135.63	EARERRPSPGEMRDQSPKGRESREERLSPRE	RPS(1)PGEMRDQS(1)PK	11	2	-0.55903	-0.104368	0.274659	0.0262358	0.746315	0.107063	0.215089
PPP1R18	A0A0G2JHC2	145	S	Phostensin	0.999985	0.00164161	62.779	RDQSPKGRESREERLSPRETRERRLGIGGAQ	ESREERLS(1)PR	8	2	0.21594	-0.49933	0.00824987	-0.509478	0.00367571	0.060094	0.476188
PPP1R18	A0A0G2JHC2	221	S	Phostensin	0.771514	1.68e-05	114.05	LAESREQSPRRKEVESRLSPGESAYQKLGLT	RKEVES(0.772)RLS(0.228)PGESAYQK	6	2	-0.9885	-0.136983	NA	0.00346814	NA	0.147224	NA
PPP1R18	A0A0G2JHC2	224	S	Phostensin	0.999999	8.78e-60	176.23	SREQSPRRKEVESRLSPGESAYQKLGLTEAH	LS(1)PGESAYQK	2	2	0.72952	-0.0492404	0.588573	-0.0385368	0.630918	0.0254724	0.745793
PPP1R18	A0A0G2JHC2	368	S	Phostensin	1	2.77e-36	139.7	TQKPEPPESAEKLLESPGVEAGEGEAEKEEA	LLES(1)PGVEAGEGEAEKEEAGAQGRPLR	4	3	0.13731	-0.302423	0.078947	-0.0500719	0.558375	0.2567	0.0996169
PPP1R18	A0A0G2JHC2	432	S	Phostensin	0.999287	2.63e-29	113.8	EEEAVELQPPPPAPLSPPPPAPTAPQPPGDP	QQEEEAVELQPPPPAPLS(0.999)PPPPAPT(0.001)APQPPGDPLMSR	18	3	-0.59512	-0.231439	0.106778	0.304656	0.0252785	0.520532	0.00883445
PPP1R18	A0A0G2JHC2	490	S	Phostensin	0.899728	0.000690004	51.17	NPRRSVPPATPATPTSPATVDAAVPGAGKKR	RSVPPATPAT(0.003)PT(0.093)S(0.9)PAT(0.003)VDAAVPGAGKK	13	3	-1.3395	0.0687396	NA	3.13452	NA	3.09002	NA
PPP1R18	A0A0G2JHC2	195	S	Phostensin	1	2.05e-05	104.75	GDRSSRLSEAWKWRLSPGETPERSLRLAESR	WRLS(1)PGETPER	4	3	-0.45271	-0.151268	0.244009	-0.238323	0.105364	-0.245142	0.145185
EHMT2	A0A0G2JIS2	232	S	Histone-lysine N-methyltransferase EHMT2	0.999596	2.53e-05	61.59	LGKVTSDLAKRRKLNSGGGLSEELGSARRSG	KLNS(1)GGGLSEELGSARR	4	3	1.2424	-0.0977509	NA	-0.0205484	NA	0.152392	NA
EHMT2	A0A0G2JIS2	173	S	Histone-lysine N-methyltransferase EHMT2	0.917431	0	339.64	QGAAAAGSEPPPATTSPEGQPKVHRARKTMS	LLSMPGAQGAAAAGSEPPPAT(0.001)T(0.082)S(0.917)PEGQPK	23	2	-0.73432	-0.148734	0.329086	-0.0697572	0.555207	0.171241	0.175387
EHMT2	A0A0G2JIS2	140	S	Histone-lysine N-methyltransferase EHMT2	0.999987	2.68e-38	154.18	SCPSRAKMSMTGAGKSPPSVQSLAMRLLSMP	S(1)PPSVQSLAMR	1	2	0.087924	0.580147	0.145899	0.160272	0.09856	-0.36412	0.293663
EHMT2	A0A0G2JIS2	246	S	Histone-lysine N-methyltransferase EHMT2	1	0.000641646	82.963	NSGGGLSEELGSARRSGEVTLTKGDPGSLEE	S(1)GEVTLTK	1	2	-3.313	-0.30344	0.153847	-0.777888	0.00111139	-0.349876	0.0405426
NLRP2	K7EMK2	74	S	NACHT, LRR and PYD domains-containing protein 2	0.863859	5.88e-09	92.861	SLQVIKENLPENVTASESDAEVERSQDDQHM	ENLPENVT(0.009)AS(0.864)ES(0.127)DAEVER	10	2	1.0968	NA	NA	NA	NA	NA	NA
NLRP2	K7EMK2	76	S	NACHT, LRR and PYD domains-containing protein 2	0.986909	5.14e-126	264.9	QVIKENLPENVTASESDAEVERSQDDQHMLP	MSLQVIKENLPENVTAS(0.013)ES(0.987)DAEVER	19	3	0.04068	-0.140669	0.185214	-0.134813	0.190992	-0.0120335	0.918107
RASSF7	H0YEI0	89	S	Ras association domain-containing protein 7	0.854346	0.00233773	46.628	LEAELQLAAEAPGPPSPMASATERLHQDLAV	ALEAELQLAAEAPGPPS(0.854)PMAS(0.067)AT(0.079)ER	17	3	-0.4014	0.874994	NA	0.267236	NA	-0.578349	NA
KIF5C	A0A0G2JMZ6	838	S	Kinesin heavy chain isoform 5C	0.956886	1.89e-05	78.079	AQIAKPIRPGHYPASSPTAVHAIRGGGGSSS	PIRPGHYPAS(0.041)S(0.957)PT(0.002)AVHAIR	11	4	0.044656	-0.309705	0.0503725	-0.283714	0.0229232	0.0854309	0.427742
OCLN	A0A0G2JMZ8	302	S	Occludin	1	5.05e-96	230.63	YDEQPPNVEEWVKNVSAGTQDVPSPPSDYVE	NVS(1)AGTQDVPSPPSDYVER	3	2	-0.97492	-0.171094	0.171221	-0.224724	0.119674	0.00574499	0.94519
OCLN	A0A0G2JMZ8	310	S	Occludin	0.991839	1.12e-19	146.06	EEWVKNVSAGTQDVPSPPSDYVERVDSPMAY	NVSAGTQDVPS(0.992)PPS(0.008)DYVER	11	2	2.7667	-0.181163	0.105478	0.4462	0.0162421	0.629715	0.0113578
OCLN	A0A0G2JMZ8	321	S	Occludin	0.999994	1.33e-30	128.45	QDVPSPPSDYVERVDSPMAYSSNGKVNDKRF	VDS(1)PMAYSSNGK	3	2	-0.7342	-0.12287	0.246813	-0.222901	0.0513287	-0.129678	0.19439
OCLN	A0A0G2JMZ8	8	S	Occludin	0.977783	1.82e-38	140.1	________MSSRPLESPPPYRPDEFKPNHYA	S(0.011)S(0.011)RPLES(0.978)PPPYRPDEFKPNHYAPSNDIYGGEMHVR	7	4	-0.7357	0.786137	0.0436446	-0.556336	0.0105095	-1.27888	0.0297812
OCLN	A0A0G2JMZ8	358	S	Occludin	0.986834	8.36e-60	151.52	KSTPVPEVVQELPLTSPVDDFRQPRYSSGGN	STPVPEVVQELPLT(0.013)S(0.987)PVDDFRQPR	15	3	0.032928	-0.422029	0.0142406	-0.292441	0.0232859	0.16587	0.119593
OCLN	A0A0G2JMZ8	369	S	Occludin	0.997264	1.63e-12	147.8	LPLTSPVDDFRQPRYSSGGNFETPSKRAPAK	YS(0.997)S(0.003)GGNFETPSK	2	2	-0.46662	-0.128799	0.1994	-0.46522	0.075609	-0.254704	0.235092
MARVELD2	A1BQX2	42	S	MARVEL domain-containing protein 2	0.999604	1e-42	123.29	TIRTHPTLHDSERAVSADPLPPPPLPLQPPF	AVS(1)ADPLPPPPLPLQPPFGPDFYSSDTEEPAIAPDLKPVRR	3	4	1.1372	-0.757853	NA	-0.860292	NA	-0.0864446	NA
MARVELD2	A1BQX2	64	S	MARVEL domain-containing protein 2	0.879132	2.7e-112	213.3	PPLPLQPPFGPDFYSSDTEEPAIAPDLKPVR	AVSADPLPPPPLPLQPPFGPDFY(0.003)S(0.054)S(0.879)DT(0.065)EEPAIAPDLKPVRR	25	5	0.79207	-0.679728	NA	-0.386137	NA	0.104819	NA
MARVELD2	A1BQX2	161	S	MARVEL domain-containing protein 2	1	2.95e-17	135.57	SRKEADAVFPRDPYGSLDRHTQTVRTYSEKV	KEADAVFPRDPYGS(1)LDR	14	3	-0.90339	-0.0983117	0.312046	-0.0618556	0.558734	-0.069297	0.436514
KANSL1	Q7Z3B3	1082	S	KAT8 regulatory NSL complex subunit 1	0.997519	9.38e-15	133.86	TSGSKTGRETEAAPTSPPIVPLKSRHLVAAA	ETEAAPT(0.002)S(0.998)PPIVPLK	8	2	0.43478	-0.310495	0.0155419	-0.0198005	0.802785	0.286144	0.017773
KANSL1	Q7Z3B3	268	S	KAT8 regulatory NSL complex subunit 1	0.99465	8.55e-12	114.34	DSSSNLGGVKLEGKKSPLSSILFSALDSDTR	LEGKKS(0.995)PLS(0.005)SILFSALDSDTR	6	3	0.36306	-0.185773	NA	-0.159427	NA	0.011679	NA
KANSL1	Q7Z3B3	249	S	KAT8 regulatory NSL complex subunit 1	0.999567	0.00523634	59.089	VNSMEQPALQGSSRLSPGTDSSSNLGGVKLE	LS(1)PGTDSSSNLGGVK	2	2	-3.8067	-0.81975	NA	-0.949087	NA	-0.140619	NA
KANSL1	Q7Z3B3	994	S	KAT8 regulatory NSL complex subunit 1	0.999435	7.48e-05	92.191	SLSEYSHGQSPRSPISPELHSAPLTPVARDT	S(0.001)PIS(0.999)PELHSAPLTPVAR	4	3	1.0309	-1.89534	NA	-2.45314	NA	-0.521173	NA
TJP1	A0A0G2JNH2	900	S	Tight junction protein ZO-1	1	2.5e-27	161.47	PYSPQAQPQPIHRIDSPGFKPASQQVYRKDP	IDS(1)PGFKPASQQVYR	3	2	0.23034	-0.0162827	0.866817	-0.092341	0.39916	-0.102389	0.299741
RAD17	H0Y9T7	24	S	Cell cycle checkpoint protein RAD17	0.961002	0.0124051	27.88	GKILYCKRASLTELDSPRLPSHLSEYERDTL	AS(0.009)LT(0.016)ELDS(0.961)PRLPS(0.011)HLS(0.003)EYER	8	3	0.54815	-0.241919	NA	NA	NA	NA	NA
CNOT3	A0A0G2JNJ7	213	S	CCR4-NOT transcription complex subunit 3	0.999912	0.0014007	89.569	NCTTENSEDDKKRGRSTDSEVSQSPAKNGSK	GRS(1)T(0.998)DS(0.002)EVSQSPAK	3	2	0.83878	0.949498	NA	0.887603	NA	-0.0440772	NA
CNOT3	A0A0G2JNJ7	221	S	CCR4-NOT transcription complex subunit 3	0.999958	4.08e-32	209.93	DDKKRGRSTDSEVSQSPAKNGSKPVHSNQHP	STDSEVSQS(1)PAK	9	2	-0.26816	-0.272768	0.0377982	-0.498509	0.00699451	-0.209106	0.0526244
SLC12A7	A0A0G2JNW7	50	S	Solute carrier family 12 member 7	1	5.53e-86	221.96	EPERPSPGDGNPRENSPFLNNVEVEQESFFE	ENS(1)PFLNNVEVEQESFFEGK	3	2	-1.9973	0.0103245	0.907099	0.23278	0.0362894	0.187625	0.0853919
SLC12A7	A0A0G2JNW7	108	S	Solute carrier family 12 member 7	1	6.62e-05	75.661	TNLSQGVVEHEEDEESRRREAKAPRMGTFIG	LANYTNLSQGVVEHEEDEES(1)RRR	20	4	0.93549	1.97915	0.000675912	-0.795882	0.0119977	-2.79251	0.00214325
SLC12A7	A0A0G2JNW7	40	S	Solute carrier family 12 member 7	0.999985	0.014412	44.28	TEAPGTPEGPEPERPSPGDGNPRENSPFLNN	T(0.002)EAPGT(0.998)PEGPEPERPS(1)PGDGNPR	16	3	-0.6532	-0.946499	NA	-0.849726	NA	0.129745	NA
SCRIB	A0A0G2JNZ2	688	S	Protein scribble homolog	1	2.99e-05	85.003	EEEEEEENRAEEEEASTEEEDKEGAVVSAPS	AEEEEAS(1)T(1)EEEDKEGAVVSAPSVK	7	3	0.51272	-0.346959	0.18676	0.749915	0.088438	1.12107	0.0251326
SCRIB	A0A0G2JNZ2	1348	S	Protein scribble homolog	0.998574	7.8e-45	144.34	PEDAPAQPPTPGPAASPEQLSFRERQKYFEL	AFAAVPTSHPPEDAPAQPPTPGPAAS(0.999)PEQLS(0.001)FR	26	3	0.25047	-0.271206	0.026874	0.162319	0.279386	0.25589	0.0268133
SCRIB	A0A0G2JNZ2	1486	S	Protein scribble homolog	1	0.00224412	86.032	LRVQSPEPPAPERALSPAELRALEAEKRALW	LRVQS(1)PEPPAPERALS(1)PAELR	16	3	-1.5174	0.0127823	0.922671	-0.273692	0.0278643	-0.2882	0.106255
	A0A0G2JNZ2	668	S		1	3.88e-57	174.74	WAPRAQKEEEEEEEGSPQEEEEEEEEENRAE	AQKEEEEEEEGS(1)PQEEEEEEEEENR	12	3	0.86211	0.0415161	NA	-0.107553	NA	-0.03011	NA
SCRIB	A0A0G2JNZ2	853	S	Protein scribble homolog	1	2.48e-20	67.214	ERRGGGLRLPLLPPESPGPLRQRHVACLARS	RGGGLRLPLLPPES(1)PGPLR	14	3	0.19291	-0.139964	0.165661	-0.257017	0.1005	-0.0676602	0.634065
SCRIB	A0A0G2JNZ2	1140	S	Protein scribble homolog	0.9929	1.94e-74	190.95	NPRDPTDEGIFISKVSPTGAAGRDGRLRVGL	GHAGNPRDPTDEGIFISKVS(0.993)PT(0.007)GAAGR	20	3	-0.025371	0.0422123	0.633633	0.168254	0.109673	-0.101104	0.292057
SCRIB	A0A0G2JNZ2	764	S	Protein scribble homolog	0.866344	0.000206091	63.381	TPYKGDDEGIFISRVSEEGPAARAGVRVGDK	GSTPYKGDDEGIFIS(0.134)RVS(0.866)EEGPAAR	18	3	1.1198	0.211386	NA	-0.0698758	NA	-0.298229	NA
SCRIB	A0A0G2JNZ2	35	S	Protein scribble homolog	1	6.06e-09	125.07	RHCSLQAVPEEIYRYSRSLEELLLDANQLRE	HCSLQAVPEEIYRYS(1)R	15	3	1.6971	0.357086	NA	0.317237	NA	0.0494788	NA
SCRIB	A0A0G2JNZ2	939	S	Protein scribble homolog	0.999977	1.76e-100	229.13	TEARHDHAVSLLTAASPTIALLLEREAGGPL	HDHAVSLLTAAS(1)PTIALLLER	12	3	0.33259	-0.0762455	0.461105	-0.709137	0.00789855	-0.610389	0.0047021
SCRIB	A0A0G2JNZ2	1547	S	Protein scribble homolog	0.940411	2.05e-87	200.8	PLERLAEAPSPAPTPSPTPVEDLGPQTSTSP	LAEAPSPAPTPS(0.94)PT(0.059)PVEDLGPQT(0.001)S(0.001)T(0.001)S(0.001)PGRLS(0.997)PDFAEELR	12	3	-3.5774	-0.406672	0.00753622	0.164791	0.0989912	0.54925	0.00399878
SCRIB	A0A0G2JNZ2	1559	S	Protein scribble homolog	0.79619	2.7e-64	164.94	PTPSPTPVEDLGPQTSTSPGRLSPDFAEELR	LAEAPSPAPTPS(0.002)PT(0.002)PVEDLGPQT(0.17)S(0.796)T(0.474)S(0.293)PGRLS(0.262)PDFAEELR	24	3	-4.2072	-0.51837	NA	0.0732718	NA	0.594835	NA
SCRIB	A0A0G2JNZ2	1561	S	Protein scribble homolog	0.760723	2.7e-211	284.09	PSPTPVEDLGPQTSTSPGRLSPDFAEELRSL	LAEAPSPAPTPSPTPVEDLGPQT(0.008)S(0.036)T(0.165)S(0.761)PGRLS(0.03)PDFAEELR	26	3	0.67201	-0.285514	0.0988601	-0.248726	0.142955	0.338418	0.120023
SCRIB	A0A0G2JNZ2	1566	S	Protein scribble homolog	0.997683	1.33e-285	316.18	VEDLGPQTSTSPGRLSPDFAEELRSLEPSPS	LAEAPS(0.007)PAPT(0.93)PS(0.062)PT(0.001)PVEDLGPQTSTS(0.001)PGRLS(0.998)PDFAEELR	31	3	1.2526	-0.260891	0.0273225	0.328681	0.208824	0.542015	0.0832953
SCRIB	A0A0G2JNZ2	1475	S	Protein scribble homolog	1	5.07e-17	145.78	TAKAERRHQERLRVQSPEPPAPERALSPAEL	VQS(1)PEPPAPER	3	2	1.8886	-0.112655	0.256963	0.0286605	0.718118	0.220265	0.105329
SCRIB	A0A0G2JNZ2	1508	S	Protein scribble homolog	1	0.00137495	104.7	LEAEKRALWRAARMKSLEQDALRAQMVLSRS	MKS(1)LEQDALR	3	2	2.287	0.550389	0.133423	0.762762	0.0527492	0.248589	0.646865
SCRIB	A0A0G2JNZ2	835	S	Protein scribble homolog	0.999996	2.82e-70	193.23	ENAVTITPLRPEDDYSPRERRGGGLRLPLLP	MVEPENAVTITPLRPEDDYS(1)PR	20	3	0.53239	-0.295837	0.0709326	-0.212077	0.153577	-0.0188006	0.857889
SCRIB	A0A0G2JNZ2	1232	S	Protein scribble homolog	0.999627	1.61e-12	117.26	HRNSLESISSIDRELSPEGPGKEKELPGQTL	NSLESISSIDRELS(1)PEGPGKEK	14	3	0.58509	-0.0801677	0.502185	-0.0204121	0.923552	0.0140052	0.923903
SCRIB	A0A0G2JNZ2	1448	S	Protein scribble homolog	0.999979	1.27e-21	156.96	PPWASPSPTSRQSPASPPPLGGGAPVRTAKA	QSPAS(1)PPPLGGGAPVR	5	2	0.51341	-0.129044	0.19815	0.156216	0.143779	0.30758	0.0290492
SCRIB	A0A0G2JNZ2	1378	S	Protein scribble homolog	1	3.74e-08	92.257	LEVRVPQAEGPPKRVSLVGADDLRKMQEEEA	VPQAEGPPKRVS(1)LVGADDLRK	12	3	0.45123	0.0878631	0.492888	0.244272	0.177227	0.0358281	0.756696
SCRIB	A0A0G2JNZ2	1581	S	Protein scribble homolog	0.87107	4.89e-06	77.047	SPDFAEELRSLEPSPSPGPQEEDGEVALVLL	S(0.003)LEPS(0.125)PS(0.871)PGPQEEDGEVALVLLGR	7	3	0.63121	0.42975	NA	0.313942	NA	-0.158268	NA
ARHGAP27	E9PNT2	410	S	Rho GTPase-activating protein 27	0.933246	3.24e-12	117.61	ELPPEESESSRVDFGSSERLGSWQEKEEDAR	VDFGS(0.933)S(0.067)ER	5	2	0.095981	0.133927	0.168915	-0.0252876	0.751717	-0.129346	0.159831
ARHGAP27	E9PNT2	266	S	Rho GTPase-activating protein 27	1	4.33e-68	205.26	SIHKSSQDGDTPAQASPPEEKTKTLDKAGVL	SSQDGDTPAQAS(1)PPEEK	12	2	-1.6421	-0.0265375	0.772493	-0.260067	0.0494666	-0.279616	0.0253384
PUF60	Q9UHX1	244	S	Poly(U)-binding-splicing factor PUF60	0.996107	0.000885884	51.663	YVASVHQDLSDDDIKSVFEAFGKIKSCTLAR	IYVASVHQDLS(0.004)DDDIKS(0.996)VFEAFGK	17	3	-2.5316	1.00798	NA	0.686971	NA	-0.308091	NA
BNIP3	F6RP06	125	S	BCL2/adenovirus E1B 19 kDa protein-interacting protein 3	0.944084	0.000388423	99.04	QTPQDTNRASETDTHSIGEKNSSQSEEDDIE	ASETDT(0.056)HS(0.944)IGEK	8	2	0.78521	-0.416673	NA	-0.586514	NA	-0.182377	NA
PHRF1	A0A0J9YX88	1359	S	PHD and RING finger domain-containing protein 1	1	9.83e-138	256.32	PHLLRPDAAEKAEAPSSPDVAPAGKEDSPSA	AEAPS(1)S(1)PDVAPAGKEDS(0.988)PS(0.012)AS(0.001)GR	5	2	-0.61288	-0.309647	0.023458	-0.395057	0.0203952	-0.00938506	0.907986
PHRF1	A0A0J9YX88	1360	S	PHD and RING finger domain-containing protein 1	1	1e-123	224.95	HLLRPDAAEKAEAPSSPDVAPAGKEDSPSAS	AEAPS(1)S(1)PDVAPAGKEDS(0.988)PS(0.012)AS(0.001)GR	6	2	-0.61288	-0.218132	0.0511315	-0.194912	0.0587161	-0.0518652	0.583535
PHRF1	A0A0J9YX88	1371	S	PHD and RING finger domain-containing protein 1	0.997991	7.91e-138	256.32	EAPSSPDVAPAGKEDSPSASGRVQEAARPEE	AEAPS(0.399)S(0.601)PDVAPAGKEDS(0.998)PS(0.002)ASGR	17	2	-0.56646	-0.399777	0.01133	-0.251453	0.0437365	0.26065	0.0307415
PHRF1	A0A0J9YX88	1202	S	PHD and RING finger domain-containing protein 1	1	4.3e-123	275.91	TRSHSPERKGAVREASPAPLAQGEPGREDLP	EAS(1)PAPLAQGEPGREDLPTR	3	2	-0.29828	-0.346255	0.0244909	-0.380581	0.00895385	-0.000684653	0.995078
PHRF1	A0A0J9YX88	1124	S	PHD and RING finger domain-containing protein 1	0.982133	0.00129116	82.446	KKKRRSASRPRGRECSPTSSLERLCRHKHQR	ECS(0.982)PT(0.015)S(0.002)S(0.001)LER	3	2	-1.1132	0.324215	0.137519	-0.14715	0.547395	-0.458194	0.296491
PHRF1	A0A0J9YX88	915	S	PHD and RING finger domain-containing protein 1	0.999576	0	397.79	SAMSKLRGAVAAEGASDTEREEPTESQGLAA	GAVAAEGAS(1)DTEREEPTESQGLAAR	9	2	-1.263	-0.219675	0.0881561	-0.199107	0.107228	0.103094	0.230291
PHRF1	A0A0J9YX88	814	S	PHD and RING finger domain-containing protein 1	1	4.08e-11	102.83	TFRPVDDKEQRKENPSPLFSIKKTKQLRSEV	KENPS(1)PLFSIKK	5	3	-1.782	-0.80351	0.00699826	-0.128429	0.660589	0.275371	0.0212254
PHRF1	A0A0J9YX88	5	S	PHD and RING finger domain-containing protein 1	1	9.08e-13	158.11	___________MDDDSLDELVARSPGPDGHP	MDDDS(1)LDELVAR	5	2	-0.2777	0.333463	0.0346755	0.0615536	0.615347	-0.193044	0.112473
PHRF1	A0A0J9YX88	846	S	PHD and RING finger domain-containing protein 1	0.926833	2.31e-178	263.41	DPSDPTGSDSSAPGSSPERSGPGLLPSEITR	SEVYDPSDPTGS(0.001)DS(0.018)S(0.005)APGS(0.049)S(0.927)PER	20	2	0.03331	0.101814	NA	-0.221208	NA	-0.317739	NA
PHRF1	A0A0J9YX88	1180	S	PHD and RING finger domain-containing protein 1	0.99998	0.0125163	45.86	SPSSEHRAREHRRPRSREKWPQTRSHSPERK	S(1)REKWPQTR	1	3	-0.094832	-0.0662167	0.684286	0.0174334	0.834027	0.108591	0.566136
PHRF1	A0A0J9YX88	867	S	PHD and RING finger domain-containing protein 1	1	0.000990198	92.062	PGLLPSEITRTISINSPKAQTVQAVRCVTSY	TISINS(1)PK	6	2	-0.20024	-0.137392	0.211439	-0.148264	0.116756	0.00844848	0.918664
PHRF1	A0A0J9YX88	973	S	PHD and RING finger domain-containing protein 1	0.999696	2.87e-13	119.18	RTVTCVTVVEPEAPPSPDVLQAATHRVVELR	TVTCVTVVEPEAPPS(1)PDVLQAATHR	15	3	1.2789	-0.113329	0.301156	0.0489019	0.657922	0.272724	0.0221839
PHRF1	A0A0J9YX88	991	S	PHD and RING finger domain-containing protein 1	1	0.000443729	121.19	VLQAATHRVVELRPPSRSRSTSSSRSRKKAK	VVELRPPS(1)R	8	2	0.68329	-0.220231	0.0677685	0.0755316	0.543848	0.297427	0.029871
AIM1	A0A0J9YWL0	483	S	Absent in melanoma 1 protein	0.999972	1.43e-170	292.04	KSPRAALDGGVASAASPESKPSPGTKGQLRG	AALDGGVASAAS(1)PESKPSPGTK	12	2	-0.52853	0.231111	0.0402101	0.0296752	0.781208	-0.225773	0.0919495
AIM1	A0A0J9YWL0	489	S	Absent in melanoma 1 protein	0.959435	8.43e-16	146.69	LDGGVASAASPESKPSPGTKGQLRGESDRSK	AALDGGVASAAS(1)PES(0.034)KPS(0.959)PGT(0.007)K	18	2	0.67999	-0.171116	0.364657	-0.749695	0.00623562	-0.579721	0.00429951
AIM1	A0A0J9YWL0	540	S	Absent in melanoma 1 protein	0.999976	4.66e-06	105.03	VPAPPASGPRAPAKESPPKRVPDPSPVTKGT	APAKES(1)PPKRVPDPSPVTK	6	3	-0.061893	-0.16969	0.141371	-0.291503	0.0201622	-0.179567	0.0934493
	A0A0J9YWL0	157	S		1	8.38e-08	122.13	TRSNAKPLSPKDVVASPKLPERESERSRSQS	SNAKPLSPKDVVAS(1)PKLPER	14	4	1.5681	-0.347768	0.0151784	-1.05727	0.00144781	-0.735843	0.0119965
	A0A0J9YWL0	212	S		1	6.45e-37	171.08	LPESGGPAAPPDAELSPRWSSSAAAVAVQQC	EAEGELPESGGPAAPPDAELS(1)PR	21	2	-3.5494	0.226661	NA	0.580694	NA	0.354555	NA
	A0A0J9YWL0	299	S		0.907746	4.63e-06	69.183	GHEQEAFLGVRGAPGSPTQERPAGGLGEAPN	GAPGS(0.908)PT(0.092)QERPAGGLGEAPNGAPSVCAEEGSLGPR	5	3	2.6839	-0.582417	NA	-0.575323	NA	-0.00219938	NA
	A0A0J9YWL0	140	S		0.926043	0.00832818	65.967	LFTAGRRRNSRNGLESPTRSNAKPLSPKDVV	NGLES(0.926)PT(0.074)R	5	2	-1.5552	1.55773	NA	-0.0243111	NA	-1.55135	NA
	A0A0J9YWL0	274	S		0.95374	1.29e-13	107.79	PGNSSRQENAETPARSPGEDASPGAGHEQEA	QENAET(0.046)PARS(0.954)PGEDASPGAGHEQEAFLGVR	10	3	-0.9203	0.0976108	NA	-0.504121	NA	-0.584241	NA
	A0A0J9YWL0	280	S		0.999729	5.32e-39	157.75	QENAETPARSPGEDASPGAGHEQEAFLGVRG	QENAETPARSPGEDAS(1)PGAGHEQEAFLGVR	16	3	0.51143	-1.06571	0.072299	-0.964025	0.140157	0.111501	0.317765
AIM1	A0A0J9YWL0	424	S	Absent in melanoma 1 protein	0.999644	6.55e-09	106.1	MEKRSSGRRSGRRRGSQKSTDSPGADAELPE	RRGS(1)QKS(0.986)T(0.042)DS(0.973)PGADAELPESAAR	4	3	0.82651	0.0439787	0.778832	0.106944	0.278442	0.0963378	0.474759
AIM1	A0A0J9YWL0	427	S	Absent in melanoma 1 protein	0.985792	6.55e-09	106.1	RSSGRRSGRRRGSQKSTDSPGADAELPESAA	RRGS(1)QKS(0.986)T(0.042)DS(0.973)PGADAELPESAAR	7	3	0.82651	0.0439787	0.778832	0.106944	0.278442	0.0963378	0.474759
AIM1	A0A0J9YWL0	430	S	Absent in melanoma 1 protein	0.998071	1.97e-19	158.44	GRRSGRRRGSQKSTDSPGADAELPESAARDD	S(0.001)T(0.001)DS(0.998)PGADAELPESAAR	4	2	0.26249	0.293435	0.121828	-0.791542	0.00764813	-1.08138	0.00012636
AIM1	A0A0J9YWL0	737	S	Absent in melanoma 1 protein	1	0.00230478	72.496	KAKEMEQPEKKVMPNSPQNGVLVKETAIETK	VMPNS(1)PQNGVLVK	5	2	-2.1901	-0.192224	NA	-0.191353	NA	0.00787745	NA
AIM1	A0A0J9YWL0	756	S	Absent in melanoma 1 protein	0.999972	5.29e-08	114.34	GVLVKETAIETKVTVSEEEILPATRGMNGDS	VTVS(1)EEEILPATR	4	2	-3.2715	0.61705	0.00598121	0.545943	0.149368	0.000400376	0.998538
	A0A0J9YX32	172	S		1	0.0117684	24.086	AGAAPAARRIPQQRGSGPGREPAQPAAPLGD	IPQQRGS(1)GPGR	7	2	0.86465	-0.135878	0.197091	-0.147431	0.218569	-0.0656752	0.60648
TRIM2	A0A0J9YX34	10	S	Tripartite motif-containing protein 2	0.999957	8.91e-13	104.52	______MASEGTNIPSPVVRQIDKQFLICSI	ASEGTNIPS(1)PVVR	9	2	-1.1761	-0.167704	0.246369	-0.128517	0.24258	0.0478167	0.593221
TRIM2	A0A0J9YX34	424	S	Tripartite motif-containing protein 2	0.99927	0.000881894	83.599	DQHIRGSPFKLKVIRSADVSPTTEGVKRRVK	VIRS(0.999)ADVS(0.012)PT(0.981)T(0.009)EGVK	4	2	-1.0705	NA	NA	NA	NA	NA	NA
TRIM2	A0A0J9YX34	428	S	Tripartite motif-containing protein 2	0.999997	6.97e-11	136.12	RGSPFKLKVIRSADVSPTTEGVKRRVKSPGS	SADVS(1)PTTEGVKR	5	2	-0.41402	-0.122506	0.39049	-0.139108	0.189427	-0.177927	0.104876
DNAJB6	A0A0J9YX62	277	S	DnaJ homolog subfamily B member 6	1	3.22e-10	118.48	PPRPASLLRHAPHCLSEEEGEQDRPRAPGPW	HAPHCLS(1)EEEGEQDRPR	7	4	-0.27554	-0.0465956	0.623371	-0.138202	0.172667	-0.0913446	0.343658
TUBGCP3	A0A0J9YX63	201	S	Gamma-tubulin complex component 3	0.999996	0.00292941	51.185	DFNEHYKAREPRLRVSLGTRGRRSSHT____	LRVS(1)LGTR	4	2	0.33818	-0.0673848	0.538679	-0.753661	0.00309882	-0.75434	0.00296436
TMEM184B	A0A0J9YYJ3	343	S	Transmembrane protein 184B	1	0.000525741	83.154	HSLSGARDNEKTLLLSSDDEF__________	DNEKTLLLS(1)S(1)DDEF	9	2	3.8568	0.328354	NA	-0.0957042	NA	-0.425002	NA
TMEM184B	A0A0J9YYJ3	344	S	Transmembrane protein 184B	1	0.00328938	83.154	SLSGARDNEKTLLLSSDDEF___________	DNEKTLLLS(1)S(1)DDEF	10	2	3.8568	0.531914	NA	0.0500601	NA	-0.391531	NA
TMEM184B	A0A0J9YYJ3	329	S	Transmembrane protein 184B	0.998212	0.000738827	51.651	GPTWRGGAHGLSRSHSLSGARDNEKTLLLSS	S(0.001)HS(0.998)LSGARDNEK	3	3	0.63344	0.435694	NA	0.582872	NA	0.238777	NA
	A0A0M3HER3	118	S		0.792431	1.69e-13	115.64	ERALQEVGSGGTLGLSSPKS___________	ALQEVGSGGTLGLS(0.792)S(0.201)PKS(0.007)	14	2	0.46207	0.132585	NA	0.50529	NA	0.397591	NA
	A0A0M3HER3	119	S		0.922374	1.03e-60	179.05	RALQEVGSGGTLGLSSPKS____________	ALQEVGSGGTLGLS(0.039)S(0.922)PKS(0.039)	15	2	0.45137	0.116508	0.225648	0.784381	0.026096	0.679884	0.0702682
MATR3	A0A0R4J2E8	164	S	Matrin-3	0.886178	0.000630506	65.555	RTEEGPTLSYGRDGRSATREPPYRVPRDDWE	S(0.886)AT(0.113)REPPY(0.001)RVPR	1	3	0.50409	0.092659	0.588172	-0.136489	0.191908	-0.214247	0.346568
MATR3	A0A0R4J2E8	188	S	Matrin-3	1	5.02e-211	282.48	VPRDDWEEKRHFRRDSFDDRGPSLNPVLDYD	HFRRDS(1)FDDRGPSLNPVLDYDHGSR	6	3	0.38714	-0.286069	0.0612892	0.765818	0.0181747	1.05189	0.00145953
MATR3	A0A0R4J2E8	195	S	Matrin-3	0.807943	2.07e-05	78.187	EKRHFRRDSFDDRGPSLNPVLDYDHGSRSQE	DS(0.192)FDDRGPS(0.808)LNPVLDYDHGSR	9	3	0.1778	-0.105825	0.405821	0.807129	0.00743013	0.932607	0.000589598
MATR3	A0A0R4J2E8	696	S	Matrin-3	0.999824	0.00162556	55.389	LANLGDVASDGKKEPSDKAVKKDGSASAAAK	EPS(1)DKAVKKDGSASAAAK	3	4	0.18668	0.124593	NA	0.245496	NA	0.189793	NA
MATR3	A0A0R4J2E8	596	S	Matrin-3	0.98268	8.62e-05	101.07	NRGIDLLKKDKSRKRSYSPDGKESPSDKKSK	S(0.983)Y(0.018)S(0.976)PDGKES(0.024)PSDKK	1	2	0.15063	-0.332125	0.0130867	-0.0908286	0.320034	0.263161	0.0355187
MATR3	A0A0R4J2E8	598	S	Matrin-3	0.999999	1.56e-44	223.52	GIDLLKKDKSRKRSYSPDGKESPSDKKSKTD	SYS(1)PDGKESPSDK	3	2	-0.15345	-0.10616	0.277226	-0.0256722	0.773344	0.0730046	0.37874
MATR3	A0A0R4J2E8	604	S	Matrin-3	0.996588	3.16e-37	191.13	KDKSRKRSYSPDGKESPSDKKSKTDGSQKTE	S(0.002)Y(0.003)S(0.995)PDGKES(0.997)PS(0.003)DK	9	2	-0.33712	-0.366838	0.0997288	-0.565458	0.0258475	-0.142435	0.54333
MATR3	A0A0R4J2E8	606	S	Matrin-3	0.851222	3.29e-27	180.22	KSRKRSYSPDGKESPSDKKSKTDGSQKTESS	S(0.001)YS(0.999)PDGKES(0.149)PS(0.851)DKK	11	2	-0.41788	-0.26288	NA	-0.100275	NA	0.214752	NA
MATR3	A0A0R4J2E8	9	S	Matrin-3	0.760593	0.00443898	80.071	_______MSKSFQQSSLSRDSQGHGRDLSAA	SFQQS(0.182)S(0.761)LS(0.058)R	6	2	2.0145	0.477637	NA	-0.144427	NA	-0.607455	NA
MATR3	A0A0R4J2E8	615	S	Matrin-3	0.99279	1.18e-68	215.32	DGKESPSDKKSKTDGSQKTESSTEGKEQEEK	TDGS(0.993)QKT(0.003)ES(0.004)STEGKEQEEK	4	3	-1.2451	-0.0611026	0.583779	0.313218	0.0146968	0.382784	0.0150359
MATR3	A0A0R4J2E8	208	S	Matrin-3	0.999984	0.000339909	61.894	GPSLNPVLDYDHGSRSQESGYYDRMDYEDDR	S(1)QESGYYDR	1	2	0.5664	0.354245	0.00956418	1.15793	0.00018088	0.87195	0.00124824
MATR3	A0A0R4J2E8	631	S	Matrin-3	0.999854	3.05e-06	82.127	QKTESSTEGKEQEEKSGEDGEKDTKDDQTEQ	TESSTEGKEQEEKS(1)GEDGEKDTK	14	4	-0.2171	-0.297998	0.105867	-0.21848	0.12188	0.0962481	0.272473
MLF1	A0A494C175	8	S	Myeloid leukemia factor 1	0.788689	8.36e-30	148.2	________MFRMLNSSFEDDPFFSESILAHR	MLNS(0.211)S(0.789)FEDDPFFSESILAHRENMR	5	3	1.8614	0.554261	NA	-0.0263948	NA	-0.581932	NA
MLF1	A0A494C175	34	S	Myeloid leukemia factor 1	0.999998	0.00486904	90.751	ILAHRENMRQMIRSFSEPFGRDLLSISDGRG	SFS(1)EPFGR	3	2	0.23132	-0.10338	0.277515	0.125303	0.180338	0.388929	0.0315333
CLN6	A0A1B0GU90	7	S	Ceroid-lipofuscinosis neuronal protein 6	0.999987	0.000273153	111.75	_________XQARHGSVSADEAARTAPFHLD	HGS(1)VSADEAAR	3	2	-1.2701	0.509138	NA	1.42487	NA	0.957989	NA
	A0A0U1RQE4	32	S		0.999999	8.41e-18	108.95	RRELGGQRRARGRALSGHSAADRNERNKPEH	ALS(1)GHSAADRNER	3	2	-0.48241	-0.200448	0.0624085	0.0100301	0.97074	0.330252	0.249492
SH3D19	A0A0U1RQE4	649	S	SH3 domain-containing protein 19	0.99887	0.00146031	72.277	ATRRSNKKLPFNRSSSDMDLQKKQSNLATGL	SS(0.001)S(0.999)DMDLQKK	3	2	0.018225	0.20014	0.186943	-0.0438402	0.688909	-0.272561	0.26176
	A0A0U1RQE4	51	S		0.998462	0.000166635	90.413	AADRNERNKPEHRSSSQGPLSSIRAVIKRSS	S(0.001)S(0.001)S(0.998)QGPLSSIR	3	2	-1.0464	-0.260933	0.129162	-0.221158	0.0649956	0.22279	0.312868
FASN	A0A0U1RQF0	2121	S	Fatty acid synthase;[Acyl-carrier-protein] S-acetyltransferase;[Acyl-carrier-protein] S-malonyltransferase;3-oxoacyl-[acyl-carrier-protein] synthase;3-oxoacyl-[acyl-carrier-protein] reductase;3-hydroxyacyl-[acyl-carrier-protein] dehydratase;Enoyl-[acyl-carrier-protein] reductase;Oleoyl-[acyl-carrier-protein] hydrolase	1	3.24e-156	291.23	SFVLAEKAAAYRDRDSQRDLVEAVAHILGIR	DRDS(1)QRDLVEAVAHILGIR	4	4	0.22698	-0.246754	0.0499978	0.0320816	0.757062	0.267523	0.0396927
FASN	A0A0U1RQF0	1582	S	Fatty acid synthase;[Acyl-carrier-protein] S-acetyltransferase;[Acyl-carrier-protein] S-malonyltransferase;3-oxoacyl-[acyl-carrier-protein] synthase;3-oxoacyl-[acyl-carrier-protein] reductase;3-hydroxyacyl-[acyl-carrier-protein] dehydratase;Enoyl-[acyl-carrier-protein] reductase;Oleoyl-[acyl-carrier-protein] hydrolase	0.999759	6.85e-49	181.07	ASLNFRDIMLATGKLSPDAIPGKWTSQDSLL	DIMLATGKLS(1)PDAIPGK	10	2	1.1497	-0.0222652	0.811966	0.197123	0.0594491	0.257498	0.0335528
FASN	A0A0U1RQF0	831	S	Fatty acid synthase;[Acyl-carrier-protein] S-acetyltransferase;[Acyl-carrier-protein] S-malonyltransferase;3-oxoacyl-[acyl-carrier-protein] synthase;3-oxoacyl-[acyl-carrier-protein] reductase;3-hydroxyacyl-[acyl-carrier-protein] dehydratase;Enoyl-[acyl-carrier-protein] reductase;Oleoyl-[acyl-carrier-protein] hydrolase	0.999998	0.005948	65.266	FPPVEFPAPRGTPLISPLIKWDHSLAWDVPA	GTPLIS(1)PLIK	6	2	0.57637	0.0332201	0.868442	1.08299	0.00296361	0.880917	0.00542386
FASN	A0A0U1RQF0	974	S	Fatty acid synthase;[Acyl-carrier-protein] S-acetyltransferase;[Acyl-carrier-protein] S-malonyltransferase;3-oxoacyl-[acyl-carrier-protein] synthase;3-oxoacyl-[acyl-carrier-protein] reductase;3-hydroxyacyl-[acyl-carrier-protein] dehydratase;Enoyl-[acyl-carrier-protein] reductase;Oleoyl-[acyl-carrier-protein] hydrolase	0.999986	2.44e-299	362.51	YQWDDPDPRLFDHPESPTPNPTEPLFLAQAE	LFDHPES(1)PTPNPTEPLFLAQAEVYK	7	2	2.029	-0.229041	0.0422447	0.0660376	0.429995	0.284356	0.0185053
FASN	A0A0U1RQF0	207	S	Fatty acid synthase;[Acyl-carrier-protein] S-acetyltransferase;[Acyl-carrier-protein] S-malonyltransferase;3-oxoacyl-[acyl-carrier-protein] synthase;3-oxoacyl-[acyl-carrier-protein] reductase;3-hydroxyacyl-[acyl-carrier-protein] dehydratase;Enoyl-[acyl-carrier-protein] reductase;Oleoyl-[acyl-carrier-protein] hydrolase	0.999993	6.41e-14	153.24	LKPNTSVQFLRLGMLSPEGTCKAFDTAGNGY	LGMLS(1)PEGTCK	5	2	-1.2873	-0.0429801	0.714661	0.220168	0.0391678	0.222599	0.0692781
FASN	A0A0U1RQF0	2234	S	Fatty acid synthase;[Acyl-carrier-protein] S-acetyltransferase;[Acyl-carrier-protein] S-malonyltransferase;3-oxoacyl-[acyl-carrier-protein] synthase;3-oxoacyl-[acyl-carrier-protein] reductase;3-hydroxyacyl-[acyl-carrier-protein] dehydratase;Enoyl-[acyl-carrier-protein] reductase;Oleoyl-[acyl-carrier-protein] hydrolase	0.99986	3.83e-174	249.15	SLLVNPEGPTLMRLNSVQSSERPLFLVHPIE	LNS(1)VQSSERPLFLVHPIEGSTTVFHSLASR	3	4	-0.29604	-0.2825	0.0324109	-0.118041	0.185038	0.148003	0.162091
FASN	A0A0U1RQF0	1409	S	Fatty acid synthase;[Acyl-carrier-protein] S-acetyltransferase;[Acyl-carrier-protein] S-malonyltransferase;3-oxoacyl-[acyl-carrier-protein] synthase;3-oxoacyl-[acyl-carrier-protein] reductase;3-hydroxyacyl-[acyl-carrier-protein] dehydratase;Enoyl-[acyl-carrier-protein] reductase;Oleoyl-[acyl-carrier-protein] hydrolase	0.999999	8.91e-197	303.52	YGSTLFLCRRPTPQDSPIFLPVDDTSFRWVE	RPTPQDS(1)PIFLPVDDTSFR	7	2	0.3405	-0.0817226	0.373699	0.170993	0.0803931	0.232198	0.0362944
FASN	A0A0U1RQF0	265	S	Fatty acid synthase;[Acyl-carrier-protein] S-acetyltransferase;[Acyl-carrier-protein] S-malonyltransferase;3-oxoacyl-[acyl-carrier-protein] synthase;3-oxoacyl-[acyl-carrier-protein] reductase;3-hydroxyacyl-[acyl-carrier-protein] dehydratase;Enoyl-[acyl-carrier-protein] reductase;Oleoyl-[acyl-carrier-protein] hydrolase	0.936807	1.44e-05	65.194	GTNTDGFKEQGVTFPSGDIQEQLIRSLYQSA	RVYATILNAGTNTDGFKEQGVT(0.063)FPS(0.937)GDIQEQLIR	25	3	-2.5152	0.343578	NA	-0.204615	NA	-0.551395	NA
ATRIP	A0A0U1RQJ8	37	S	ATR-interacting protein	0.999939	5.38e-13	154.85	SERANKLAAPSVSHVSPRKNPSVVIKPEACS	LAAPSVSHVS(1)PR	10	2	-0.179	-0.0242358	0.84828	-0.241317	0.0629106	-0.252029	0.0370716
ATRIP	A0A0U1RQJ8	331	S	ATR-interacting protein	0.999996	1.6e-09	110.77	DSAAGEGNRSLVHRLSDGDMTSALRGVADDQ	SLVHRLS(1)DGDMTSALR	7	3	-0.64385	0.406022	0.0295397	0.633724	0.00150254	0.215288	0.16605
KIAA0101	H0YKX3	45	S	PCNA-associated factor	1	2.47e-32	147.67	PTPKWQKGIGEFFRLSPKDSEKENQIPEEAG	GIGEFFRLS(1)PK	9	2	-0.2958	0.493903	0.234908	-0.350157	0.0327929	-0.711951	0.0048
SCYL2	Q6P3W7	677	S	SCY1-like protein 2	0.998504	1.55e-09	75.554	SENKEDGLQNKHKRASLTLEEKQKLAKEQEQ	RAS(0.999)LT(0.001)LEEK	3	2	1.5128	-0.148351	0.151086	0.034327	0.765876	0.210533	0.0779783
SCYL2	Q6P3W7	292	S	SCY1-like protein 2	0.978034	1.98e-07	97.425	SFSRQLDQLSRLGSSSLTNIPEEVREHVKLL	LGS(0.001)S(0.021)S(0.978)LT(0.001)NIPEEVREHVK	5	3	-0.18142	-0.220846	0.0531936	-0.0115651	0.920786	0.0702621	0.520663
CIZ1	A0A0U1RQR2	273	S	Cip1-interacting zinc finger protein	0.99988	0.00127485	61.454	GHFENLQKYKAAKNPSPTTRPVSRRCAINAR	NPS(1)PTTRPVSR	3	2	0.63927	0.138109	0.415831	-0.137497	0.456252	-0.121529	0.429138
SHANK3	A0A590UJL3	634	S	SH3 and multiple ankyrin repeat domains protein 3	0.999311	0.000852428	44.03	APAPMQSAAVAEPLPSPRAQPPGGTPADAGP	LGGAEEERPGT(1)PELAPAPMQS(0.001)AAVAEPLPS(0.999)PR	30	3	0.73572	NA	NA	NA	NA	NA	NA
SHANK3	A0A590UJL3	163	S	SH3 and multiple ankyrin repeat domains protein 3	0.999982	6.53e-29	167.46	EKLPGSLRKGIPRTKSVGEDEKLASLLEGRF	S(1)VGEDEKLASLLEGRFPR	1	3	1.7211	0.322634	0.219819	0.555939	0.0565759	0.204765	0.506044
SMARCA2	P51531	1377	S	Probable global transcription activator SNF2L2	1	2.56e-05	87.662	EKAKKRRGRPPAEKLSPNPPKLTKQMNAIID	GRPPAEKLS(1)PNPPK	9	3	-0.47485	-1.51029	0.109881	-1.34906	0.135287	0.141623	0.179662
SMARCA2	P51531	329	S	Probable global transcription activator SNF2L2	1	0.0025587	53.336	QPSPVLQLQQKQSRISPIQKPQGLDPVEILQ	IS(1)PIQKPQGLDPVEILQER	2	3	0.49454	-0.334518	NA	-0.104268	NA	0.200525	NA
DENND4A	A0A7I2RAZ6	1633	S	C-myc promoter-binding protein	0.978182	8.28e-17	120	TAMSKCPIFPMARSISTSGPLDKEDTGRQKL	SIS(0.978)T(0.021)S(0.001)GPLDKEDTGR	3	2	0.47125	0.308316	NA	0.254808	NA	-0.0213088	NA
DENND4A	A0A7I2RAZ6	728	S	C-myc promoter-binding protein	0.889619	0.00177831	89.946	GFLQAKKNKLPSKSSSPNSPLPMFRRTKQEI	S(0.004)S(0.004)S(0.89)PNS(0.103)PLPMFR	3	2	-0.32227	-0.0457466	NA	-0.339547	NA	-0.283782	NA
DENND4A	A0A7I2RAZ6	731	S	C-myc promoter-binding protein	0.762194	0.00745083	67.959	QAKKNKLPSKSSSPNSPLPMFRRTKQEIKSA	S(0.037)S(0.037)S(0.164)PNS(0.762)PLPMFR	6	2	-0.53611	-0.156418	NA	-0.974631	NA	-0.744004	NA
DENND4A	A0A7I2RAZ6	1269	S	C-myc promoter-binding protein	0.997872	0.0115628	45.852	MYMNNMSSPLTSRTPSIDLQRACDDKLNKKS	T(0.002)PS(0.998)IDLQR	3	2	0.25744	0.197049	0.0830837	0.345261	0.010844	0.185643	0.124618
UNC13B	A0A0U1RRL2	254	S	Protein unc-13 homolog B	0.999923	0.00326009	91.168	SMQSYDLDYPERRAISPTSSSRYGSSCNVSQ	AIS(1)PTSSSR	3	2	1.1324	-0.124193	0.243455	-0.141442	0.26159	-0.0240861	0.836762
GATAD2B	A0A0U1RRM1	122	S	Transcriptional repressor p66-beta	1	2.09e-89	200.37	MSARRSEPERGRLTPSPDIIVLSDNEASSPR	GRLT(1)PS(1)PDIIVLS(1)DNEASSPR	6	2	-0.11432	0.229371	0.046958	0.0951481	0.412065	-0.0977345	0.480445
GATAD2B	A0A0U1RRM1	129	S	Transcriptional repressor p66-beta	0.999996	7.09e-93	218.96	PERGRLTPSPDIIVLSDNEASSPRSSSRMEE	LTPSPDIIVLS(1)DNEAS(0.124)S(0.876)PR	11	2	-1.8609	-0.0895268	0.332378	1.03622	0.000249711	1.13742	0.000214472
GATAD2B	A0A0U1RRM1	135	S	Transcriptional repressor p66-beta	0.958037	1.95e-122	275.85	TPSPDIIVLSDNEASSPRSSSRMEERLKAAN	GRLT(1)PS(1)PDIIVLS(0.959)DNEAS(0.083)S(0.958)PR	19	2	1.0228	-0.108247	0.330281	0.0177599	0.826069	0.247381	0.0294999
GATAD2B	A0A0U1RRM1	470	S	Transcriptional repressor p66-beta	0.996235	4.55e-77	188.18	QEQEIEQRLQQQAALSPTTAPAVSSVSKQET	LQQQAALS(0.996)PT(0.003)T(0.001)APAVSSVSK	8	2	-0.047808	-0.331139	0.0839477	-0.556278	0.00438524	-0.183205	0.134674
GATAD2B	A0A0U1RRM1	318	S	Transcriptional repressor p66-beta	0.982669	9.53e-30	153.56	NLASHIQPGTVNRVSSPLPSPSAMTDAANSQ	VS(0.017)S(0.983)PLPSPSAMTDAANSQAAAK	3	2	-2.3643	0.495667	0.0581937	0.909253	0.00578594	0.40783	0.118515
GATAD2B	A0A0U1RRM1	322	S	Transcriptional repressor p66-beta	0.990448	9.04e-10	111.88	HIQPGTVNRVSSPLPSPSAMTDAANSQAAAK	VS(0.156)S(0.844)PLPS(0.99)PS(0.009)AMTDAANSQAAAK	7	2	3.9364	0.959634	NA	1.53462	NA	0.606333	NA
	A0A0U1RRM4	155	S		0.999845	9.26e-205	290.38	SSPNQAVRGPAADPSSPGTSGVGPAAGAGDS	GPAADPSS(1)PGTSGVGPAAGAGDSR	8	2	-0.30154	-0.438999	0.00644944	0.0567984	0.512597	0.512787	0.00246756
ENAH	A0A0U1RRM6	740	S	Protein enabled homolog	1	2.37e-173	331.22	TRKPWERTNTMNGSKSPVISRPKSTPLSQPS	S(1)PVISRPK	1	2	-0.078645	-0.245999	0.0359356	-0.340212	0.0111419	-0.0904557	0.340819
ENAH	A0A0U1RRM6	738	S	Protein enabled homolog	0.903801	1.74e-85	253.28	EPTRKPWERTNTMNGSKSPVISRPKSTPLSQ	TNTMNGS(0.904)KS(0.096)PVISRPK	7	2	0.5346	0.10591	NA	-0.158877	NA	-0.249049	NA
PAPD7	A0A0X1KG68	177	S	Non-canonical poly(A) RNA polymerase PAPD7	0.887214	0.00194347	57.808	TANGHPGPRGPAPAGSPSQHQFHPGRRKREN	GPAPAGS(0.887)PS(0.113)QHQFHPGR	7	3	1.1679	-0.595358	NA	-0.341976	NA	0.253142	NA
DOS	A0A140LJL2	361	S	Protein Dos	0.980297	5.83e-26	141.65	RGSPKRHHFQRQRAASESTEQEEGDAPQEDF	QRAAS(0.98)ES(0.015)T(0.004)EQEEGDAPQEDFIQYIAR	5	3	0.30058	0.118761	0.220753	-0.0374477	0.76248	-0.124122	0.390441
DOS	A0A140LJL2	342	S	Protein Dos	0.999999	0.0033009	73.815	FKVKKWKLEPSQRAASLDTRGSPKRHHFQRQ	AAS(1)LDT(0.289)RGS(0.711)PK	3	2	-0.92345	-0.448532	0.263372	-0.56007	0.0788358	-0.135708	0.352815
DOS	A0A140LJL2	348	S	Protein Dos	0.809781	0.0033009	73.815	KLEPSQRAASLDTRGSPKRHHFQRQRAASES	AAS(1)LDT(0.19)RGS(0.81)PK	9	2	-0.26479	-0.851143	0.227514	-0.364237	0.689159	0.42637	0.432935
DOS	A0A140LJL2	641	S	Protein Dos	1	2.13e-19	203.32	AGAARPARAPLRRGDSVDGPPDGRTLGGAGD	RGDS(1)VDGPPDGR	4	2	0.80302	0.615744	0.142691	0.589753	0.113253	-0.0254463	0.948216
DOS	A0A140LJL2	548	S	Protein Dos	1	1.23e-21	145.13	AGDDTEPPAAPARPRSPRAWPRRPRRDYSID	GAGDDTEPPAAPARPRS(1)PR	17	3	0.11703	-0.411978	0.019567	-0.541984	0.00576015	-0.140038	0.142553
DOS	A0A140LJL2	319	S	Protein Dos	1	1.51e-07	132.84	AGTVLQFLTRLRRHASLDGASPYFKVKKWKL	HAS(1)LDGASPYFK	3	2	-2.239	0.109669	0.488436	0.0835101	0.383855	0.0339034	0.834748
DOS	A0A140LJL2	719	S	Protein Dos	0.900601	4.23e-117	239.05	EPVVATPALVAAAPTSPDHSPA_________	LAEPVVATPALVAAAPT(0.032)S(0.901)PDHS(0.068)PA	18	2	-0.84641	NA	NA	NA	NA	NA	NA
DOS	A0A140LJL2	723	S	Protein Dos	0.998702	3.16e-06	98.423	ATPALVAAAPTSPDHSPA_____________	LAEPVVATPALVAAAPT(0.16)S(0.841)PDHS(0.999)PA	22	3	0.81038	NA	NA	NA	NA	NA	NA
DOS	A0A140LJL2	416	S	Protein Dos	1	6.99e-41	172.5	PALGRLEAAEAAGGASPDSPPERGAGSAGPE	LEAAEAAGGAS(1)PDS(1)PPER	11	2	-1.0473	-0.185712	0.22238	-0.233306	0.132301	-0.0353539	0.668758
DOS	A0A140LJL2	419	S	Protein Dos	1	9.53e-97	246.98	GRLEAAEAAGGASPDSPPERGAGSAGPEQQQ	LEAAEAAGGAS(1)PDS(1)PPER	14	2	-1.0473	-0.0663675	0.47739	-0.115308	0.230865	-0.0437727	0.61568
DOS	A0A140LJL2	427	S	Protein Dos	0.824749	2.59e-08	85.77	AGGASPDSPPERGAGSAGPEQQQPPLEPDAE	LEAAEAAGGASPDS(0.175)PPERGAGS(0.825)AGPEQQQPPLEPDAER	22	3	3.0501	-0.847674	NA	-0.526078	NA	0.317651	NA
DOS	A0A140LJL2	561	S	Protein Dos	0.999897	1.92e-07	105.35	PRSPRAWPRRPRRDYSIDEKTDALFHEFLRH	RDYS(1)IDEKTDALFHEFLR	4	3	0.30648	1.10339	0.0191741	1.05049	0.0774368	-0.012483	0.986208
DOS;C19orf26	A0A140LJL2	127	S	Protein Dos	1	0.00199904	54.777	ETERFLSTSSTGRRVSFNEAALFEQSRKTQD	RVS(1)FNEAALFEQSR	3	3	0.83062	-0.356661	NA	-0.0216433	NA	0.331361	NA
MICA	A0A140T8Z6	234	S	MHC class I polypeptide-related sequence A	0.962937	4.78e-05	65.373	SDHRDATQLGFQPLMSDLGSTGSTEGA____	DATQLGFQPLMS(0.963)DLGS(0.256)T(0.27)GS(0.256)T(0.256)EGA	12	2	0.93933	NA	NA	NA	NA	NA	NA
VARS	A0A140T936	220	S	Valine--tRNA ligase	0.964526	1.67e-12	137.03	PGEKKDVSGPMPDSYSPRYVEAAWYPWWEQQ	DVSGPMPDS(0.035)YS(0.965)PR	11	2	-1.7426	-0.0716862	0.434099	0.14085	0.145646	0.224104	0.0426718
VARS	A0A140T936	444	S	Valine--tRNA ligase	0.824567	0.00526431	47.541	VEFGVLVSFAYKVQGSDSDEEVVVATTRIET	VQGS(0.825)DS(0.175)DEEVVVATTR	4	2	0.65208	NA	NA	NA	NA	NA	NA
VARS	A0A140T936	446	S	Valine--tRNA ligase	0.998825	4.83e-23	119.92	FGVLVSFAYKVQGSDSDEEVVVATTRIETML	VQGS(0.001)DS(0.999)DEEVVVATTR	6	2	0.46843	0.0324099	0.719911	4.46198	0.000797801	4.42677	0.00131845
DHX16	A2AB15	43	S	Putative pre-mRNA-splicing factor ATP-dependent RNA helicase DHX16	1	1.29e-48	231.58	RALLEKNRSYRLLEDSEESSEETVSRAGSSL	LLEDS(1)EES(0.939)S(0.061)EETVSR	5	2	-0.46932	-0.338964	0.0426499	-0.346965	0.0112175	0.00472696	0.976245
DHX16	A2AB15	46	S	Putative pre-mRNA-splicing factor ATP-dependent RNA helicase DHX16	0.999108	3.02e-74	188.91	LEKNRSYRLLEDSEESSEETVSRAGSSLQKK	LLEDS(1)EES(0.999)S(0.997)EET(0.004)VSR	8	2	2.3127	0.0377599	0.754845	-0.00579225	0.959511	-0.0391493	0.685336
DHX16	A2AB15	47	S	Putative pre-mRNA-splicing factor ATP-dependent RNA helicase DHX16	0.997318	4.78e-07	95.308	EKNRSYRLLEDSEESSEETVSRAGSSLQKKR	LLEDS(1)EES(0.999)S(0.997)EET(0.004)VSR	9	2	1.0988	0.0855606	NA	0.143002	NA	0.107554	NA
DHX16	A2AB15	100	S	Putative pre-mRNA-splicing factor ATP-dependent RNA helicase DHX16	0.997907	8.45e-10	116.58	KKKTGGSKQQTEKPESEDEWERTERERLQDL	QQTEKPES(0.998)EDEWERT(0.002)ER	8	3	-0.42321	0.211697	0.434111	0.214688	NA	-0.268026	NA
KIFC1	A0A140T9E6	6	S	Kinesin-like protein KIFC1	1	1.4e-07	110.75	__________MDPQRSPLLEVKGNIELKRPL	MDPQRS(1)PLLEVK	6	2	0.97952	-0.447162	0.011806	-0.616928	0.00856419	-0.161484	0.111658
HLA-B	A0A140T9S9	222	S		0.791872	0.000230674	70.362	RKSSGHFLPTGGKGGSYSQAASSDSAQGSDV	GGS(0.792)YS(0.207)QAAS(0.001)SDSAQGSDVSLTA	3	2	-0.32199	NA	NA	NA	NA	NA	NA
HLA-B	A0A140T9S9	235	S		0.995151	4.38e-16	148.57	GGSYSQAASSDSAQGSDVSLTA_________	GGSYSQAASS(0.001)DS(0.002)AQGS(0.995)DVS(0.923)LT(0.079)A	16	2	-0.70605	NA	NA	NA	NA	NA	NA
HLA-B	A0A140T9S9	238	S		0.989851	6.55e-22	147.19	YSQAASSDSAQGSDVSLTA____________	GGSYSQAAS(0.003)S(0.005)DS(0.035)AQGS(0.957)DVS(0.99)LT(0.01)A	19	2	0.22432	NA	NA	NA	NA	NA	NA
MYCBPAP	K7EKR6	26	S	MYCBP-associated protein	0.999593	0.00532871	33.75	TEKASVNAELLPRFRSPISETQVPRPENEAL	FRS(1)PISETQVPR	3	2	-1.4718	-0.134656	NA	-0.426819	NA	-0.29826	NA
VIMP	A0A182DWI4	117	S	Selenoprotein S	1	1.84e-05	104.26	GKSYKGNAKKPQEEDSPGPSTSSVLKRKSDR	KPQEEDS(1)PGPSTSSVLKR	7	3	1.1359	-0.361809	0.0346678	-0.506497	0.522562	-0.241702	0.779587
	A0A1B0GTL5	640	S		0.999354	0.00473398	59.844	PSLPSASRASPTPLASPGKALPEWDNTFNVF	ASPT(0.001)PLAS(0.999)PGK	8	2	0.0086449	-0.0116205	NA	-0.00849286	NA	-0.079198	NA
	A0A1B0GTL5	866	S		0.996568	5.15e-100	223.12	FRGESDEPAPQVQPESPETVSPKGSEGLPPP	GESDEPAPQVQPES(0.997)PET(0.003)VSPK	14	2	-0.72608	-0.310077	0.0161208	-0.0840825	0.383455	0.21137	0.0755254
	A0A1B0GTL5	938	S		0.999401	8.05e-64	213.71	VGLSNRGPETEGEDASPSALVVGPPETKEEG	GPETEGEDAS(0.999)PS(0.001)ALVVGPPETK	10	2	2.0644	-0.257851	NA	-0.843009	NA	-0.563105	NA
	A0A1B0GTL5	913	S		0.76253	5.7e-12	118.05	STPPPKPPRLFTPSRSQEEEEEKAAVGLSNR	LFT(0.03)PS(0.208)RS(0.763)QEEEEEKAAVGLSNR	7	3	0.33735	-0.145597	NA	0.265725	NA	0.390039	NA
RAB11FIP5	A0A1B0GTL5	188	S	Rab11 family-interacting protein 5	0.888567	8.92e-17	146.01	LSASMFDLSMKDKPRSPFSKIRDKMKGKKKY	NNLSASMFDLSMKDKPRS(0.889)PFS(0.111)K	18	4	-0.20081	0.161096	0.208736	0.162282	0.398522	-0.00636229	0.946865
RAB11FIP5	A0A1B0GTL5	395	S	Rab11 family-interacting protein 5	0.984914	2.28e-122	260.36	PRSTDDTWPRGSRSNSSSEAVLGQEELSAQA	S(0.011)NS(0.985)S(0.004)SEAVLGQEELSAQAK	3	2	0.19034	0.230278	0.120078	0.538761	0.00177464	0.3616	0.0436375
RAB11FIP5	A0A1B0GTL5	307	S	Rab11 family-interacting protein 5	1	1.65e-13	189.18	DSAQSPKLFTHKRTYSDEANQMRVAPPRALL	TYS(1)DEANQMR	3	2	-0.45947	0.23927	0.0400406	0.167787	0.104959	-0.0433129	0.59087
JAK2	A0A1B0GTR9	523	S	Tyrosine-protein kinase JAK2	0.890011	2.31e-10	88.829	NLLVFRTNGVSDVPTSPTLQRPTHMNQMVFH	T(0.002)NGVS(0.01)DVPT(0.035)S(0.89)PT(0.059)LQRPT(0.004)HMNQMVFHK	10	4	1.361	0.0128925	0.930457	-0.00541257	0.967059	0.0444828	0.680673
BEGAIN	A0A1B0GTT1	532	S	Brain-enriched guanylate kinase-associated protein	0.993676	0.000812134	81.858	LAEPCFLRAGGDLSLSPGRSADPLPGYAPSE	AGGDLS(0.006)LS(0.994)PGR	8	2	-0.67903	-0.397744	NA	-1.1536	NA	-0.712324	NA
BEGAIN	A0A1B0GTT1	276	S	Brain-enriched guanylate kinase-associated protein	1	5.11e-20	125.73	TALYCPEERRRDRRPSVDAPVTDVGFLRAQN	DRRPS(1)VDAPVTDVGFLR	5	3	-0.20299	-0.0523965	0.793544	-0.0856704	0.567068	-0.0373353	0.71455
PXN	F5GZ78	301	S	Paxillin	0.884758	4.7e-68	166.72	ERCWAAGWPRDGGRSSPGGQDEGGFMAQGKT	DGGRS(0.115)S(0.885)PGGQDEGGFMAQGK	6	2	-0.78832	-0.123368	0.239345	-0.221472	0.0642792	-0.0434249	0.709125
PXN	F5GZ78	82	S	Paxillin	0.95294	1.04e-64	206.4	WQPSSSRFIHQQPQSSSPVYGSSAKTSSVSN	FIHQQPQS(0.001)S(0.953)S(0.046)PVYGSSAK	9	2	-1.0552	-0.116837	NA	-0.0362729	NA	0.0359254	NA
PXN	F5GZ78	83	S	Paxillin	0.991318	1.93e-96	243.25	QPSSSRFIHQQPQSSSPVYGSSAKTSSVSNP	FIHQQPQSS(0.008)S(0.991)PVYGSSAK	10	2	-0.21393	-0.221872	0.222649	-0.163964	0.229434	0.108269	0.254679
PXN	F5GZ78	242	S	Paxillin	0.911943	2.35e-30	110.81	PSPVPAITVNQGEMSSPQRVTSTQQQTRISA	GLEDVRPSVESLLDELESSVPSPVPAITVNQGEMS(0.088)S(0.912)PQR	36	4	-1.0334	-0.333121	0.0434184	0.09803	0.549066	0.46504	0.0247091
PXN	F5GZ78	256	S	Paxillin	0.99992	3.14e-26	139.84	SSPQRVTSTQQQTRISASSATRELDELMASL	IS(1)ASSATR	2	2	0.58351	0.237897	0.13386	0.370685	0.00947544	0.228598	0.199719
PXN	F5GZ78	124	S	Paxillin	0.999983	1.78e-31	157.56	VGEEEHVYSFPNKQKSAEPSPTVMSTSLGSN	S(1)AEPS(0.991)PT(0.01)VMSTSLGSNLSELDR	1	2	-1.1781	-0.0687118	0.694957	0.481318	0.0504139	0.579934	0.0014851
PXN	F5GZ78	128	S	Paxillin	0.99051	4.37e-29	136.21	EHVYSFPNKQKSAEPSPTVMSTSLGSNLSEL	S(1)AEPS(0.991)PT(0.01)VMSTSLGSNLSELDR	5	2	-1.1781	0.148403	0.172641	0.197391	0.222217	0.050393	0.777986
PXN	F5GZ78	135	S	Paxillin	0.931116	1.41e-53	163.79	NKQKSAEPSPTVMSTSLGSNLSELDRLLLEL	SAEPSPTVMS(0.001)T(0.06)S(0.931)LGS(0.008)NLSELDR	12	2	0.24508	-0.285952	NA	-0.747875	NA	-0.481002	NA
PXN	F5GZ78	320	S	Paxillin	0.86169	0	410.48	LSDFKFMAQGKTGSSSPPGGPPKPGSQLDSM;PPCPQFMAQGKTGSSSPPGGPPKPGSQLDSM;QDEGGFMAQGKTGSSSPPGGPPKPGSQLDSM	T(0.046)GS(0.046)S(0.046)S(0.862)PPGGPPKPGSQLDSMLGSLQSDLNKLGVATVAK	5	3	-1.9975	-0.297426	0.0460589	-0.306709	0.0242302	-0.00427764	0.96354
PXN	F5GZ78	104	S	Paxillin	0.903988	3.89e-49	201.65	SAKTSSVSNPQDSVGSPCSRVGEEEHVYSFP	TSSVSNPQDSVGS(0.904)PCS(0.096)R	13	2	0.18818	0.0615494	0.625862	0.475498	0.0101145	0.453309	0.0574766
TJP2	Q9UDY2-7	1009	S	Tight junction protein ZO-2	0.898639	3.29e-06	91.246	RKPSPEPRAQMRRAASSDQLRDNSPPPAFKP	AAS(0.899)S(0.102)DQLRDNS(1)PPPAFKPEPPKAK	3	3	0.14896	-0.293622	0.0946719	-0.248965	0.0332459	0.0266267	0.85593
TJP2	Q9UDY2-7	1017	S	Tight junction protein ZO-2	1	2.22e-07	96.462	AQMRRAASSDQLRDNSPPPAFKPEPPKAKTQ	DNS(1)PPPAFKPEPPKAK	3	3	-0.22602	-0.18731	0.173568	-0.075747	0.530549	0.133457	0.393072
TJP2	Q9UDY2-7	297	S	Tight junction protein ZO-2	1	6.43e-18	138.66	RAYHRAYDPDYERAYSPEYRRGARHDARSRG	AYDPDYERAYS(1)PEYR	11	2	0.21292	-0.0849419	0.39976	-0.0658275	0.497341	-0.00783987	0.926337
TJP2	Q9UDY2-7	429	S	Tight junction protein ZO-2	0.956059	3.02e-30	142.37	RDSQQTLINIPSLNDSDSEIEDISEIESNRS	DSQQTLINIPS(0.004)LNDS(0.956)DS(0.04)EIEDISEIESNR	15	3	-1.9994	-0.0456315	0.59897	0.390722	0.027742	0.472345	0.00967818
TJP2	Q9UDY2-7	471	S	Tight junction protein ZO-2	0.985041	1.06e-07	120.42	DYDYHSSSEKLKERPSSREDTPSRLSRMGAT	LKERPS(0.985)S(0.015)REDTPSR	6	2	-0.27956	-0.161584	0.302407	-0.224999	0.184735	-0.0428504	0.69836
TJP2	Q9UDY2-7	472	S	Tight junction protein ZO-2	0.965711	4.63e-19	179.29	YDYHSSSEKLKERPSSREDTPSRLSRMGATP	LKERPS(0.034)S(0.966)REDT(0.001)PSR	7	2	0.85738	-0.213639	0.286078	-0.263232	0.182688	0.0665897	0.531326
TJP2	Q9UDY2-7	275	S	Tight junction protein ZO-2	1	8.43e-19	186.11	FGPSRDRDRDRSRGRSIDQDYERAYHRAYDP	GRS(1)IDQDYER	3	2	0.43061	-0.018723	0.832895	0.034056	0.715883	0.0496531	0.571653
TJP2	Q9UDY2-7	1190	S	Tight junction protein ZO-2	0.999999	9.75e-277	320.01	KAPSRPYQDTRGSYGSDAEEEEYRQQLSEHS	GSYGS(1)DAEEEEYRQQLSEHSK	5	3	-0.43949	0.10522	0.27574	0.0397576	0.630654	-0.0875546	0.298711
TJP2	Q9UDY2-7	161	S	Tight junction protein ZO-2	1	1.21e-189	279.67	VVKRPRKVQVAALQASPPLDQDDRAFEVMDE	KVQVAALQAS(1)PPLDQDDRAFEVMDEFDGR	10	3	1.7881	-0.0398009	0.648084	0.180912	0.076781	0.295822	0.0176138
TJP2	Q9UDY2-7	951	S	Tight junction protein ZO-2	0.999983	6.15e-68	185.67	TAMGADYLSCDSRLISDFEDTDGEGGAYTDN	LIS(1)DFEDTDGEGGAYTDNELDEPAEEPLVSSITR	3	3	0.086241	0.241288	NA	-0.0188007	NA	-0.303914	NA
TJP2	Q9UDY2-7	461	S	Tight junction protein ZO-2	0.942267	0.000468756	56.718	SPEERRHQYSDYDYHSSSEKLKERPSSREDT	RHQYSDYDY(0.001)HS(0.942)S(0.822)S(0.235)EKLK	11	3	-0.99036	-0.0602393	NA	0.477123	NA	0.277485	NA
TJP2	Q9UDY2-7	462	S	Tight junction protein ZO-2	0.821733	2.33e-05	93.776	PEERRHQYSDYDYHSSSEKLKERPSSREDTP	RHQYSDYDY(0.001)HS(0.942)S(0.822)S(0.235)EKLK	12	3	-0.99036	-0.0923632	0.425913	0.706387	0.0738672	0.557843	0.156859
TJP2	Q9UDY2-7	463	S	Tight junction protein ZO-2	0.770042	2.33e-05	93.776	EERRHQYSDYDYHSSSEKLKERPSSREDTPS	RHQYSDYDYHS(0.507)S(0.723)S(0.77)EKLK	13	3	-0.12189	-0.129469	0.224348	0.390476	0.237361	0.308089	0.375558
TJP2	Q9UDY2-7	1098	S	Tight junction protein ZO-2	0.997715	6.11e-18	122.83	PSTPIPPQEGEEVGESSEEQDNAPKSVLGKV	SILKPS(0.002)T(0.002)PIPPQEGEEVGES(0.998)S(0.998)EEQDNAPK	20	3	0.11474	-0.143821	0.205441	-0.279001	0.0251098	-0.12996	0.221222
TJP2	Q9UDY2-7	1099	S	Tight junction protein ZO-2	0.998483	2.93e-05	67.456	STPIPPQEGEEVGESSEEQDNAPKSVLGKVK	SILKPS(0.002)T(0.002)PIPPQEGEEVGES(0.998)S(0.998)EEQDNAPK	21	3	0.11474	0.062543	0.645608	-0.0860575	0.41493	-0.156375	0.188893
TJP2	Q9UDY2-7	231	S	Tight junction protein ZO-2	1	0.000396096	89.371	RSRERDLSRDRSRGRSLERGLDQDHARTRDR	S(1)LERGLDQDHAR	1	2	-1.8216	0.321069	NA	0.10367	NA	-0.210547	NA
TJP2	Q9UDY2-7	733	S	Tight junction protein ZO-2	0.999583	4.16e-59	197.54	RMRGQRSGVKKNLRKSREDLTAVVSVSTKFP	S(1)REDLTAVVSVSTKFPAYER	1	2	1.1045	0.0164652	0.874058	0.217039	0.0564042	0.265959	0.102452
TJP2	Q9UDY2-7	201	S	Tight junction protein ZO-2	0.886251	0.00167651	57.433	YSERSRLNSHGGRSRSWEDSPERGRPHERAR	S(0.114)RS(0.886)WEDS(1)PERGRPHER	3	3	0.10086	-0.443761	0.0232846	-0.474075	0.00436924	-0.036852	0.749159
TJP2	Q9UDY2-7	205	S	Tight junction protein ZO-2	0.999999	4.46e-07	97.144	SRLNSHGGRSRSWEDSPERGRPHERARSRER	SWEDS(1)PERGRPHER	5	3	0.16787	-0.121906	0.276492	-0.0907283	0.37697	-0.0125598	0.903558
TJP2	Q9UDY2-7	992	S	Tight junction protein ZO-2	0.903768	2.15e-15	132.48	VSSITRSSEPVQHEESIRKPSPEPRAQMRRA	SSEPVQHEES(0.904)IRKPS(0.096)PEPR	10	4	0.50395	-0.138025	0.219083	-0.470801	0.00745186	-0.313433	0.0280893
TJP2	Q9UDY2-7	997	S	Tight junction protein ZO-2	0.99998	6.43e-123	248.09	RSSEPVQHEESIRKPSPEPRAQMRRAASSDQ	SSEPVQHEESIRKPS(1)PEPR	15	2	-0.0086897	0.0238769	0.829538	-0.429556	0.0121294	-0.300482	0.0241353
DNMBP	A0A1B0GTX1	983	S	Dynamin-binding protein	0.985255	8.71e-172	302.64	GFVYSSFLKPYNPRRSHSDASVGSHSSTESE	S(0.985)HS(0.015)DASVGSHSSTESEHGSSSPR	1	3	-0.52828	-0.0179811	0.920877	-0.239589	0.172198	-0.118621	0.273872
DNMBP	A0A1B0GTX1	993	S	Dynamin-binding protein	0.890787	1.68e-43	175.9	YNPRRSHSDASVGSHSSTESEHGSSSPRFPR	SHSDASVGS(0.054)HS(0.891)S(0.042)T(0.01)ES(0.003)EHGSSSPR	11	4	-2.2031	0.146727	NA	0.259956	NA	0.142012	NA
DNMBP	A0A1B0GTX1	1002	S	Dynamin-binding protein	0.78214	3.32e-170	277.07	ASVGSHSSTESEHGSSSPRFPRQNSGSTLTF	SHSDASVGSHSSTESEHGS(0.181)S(0.782)S(0.036)PR	20	4	-0.21665	-0.402931	NA	-0.697804	NA	-0.335754	NA
TNRC6C	A0A1B0GU24	1926	S	Trinucleotide repeat-containing gene 6C protein	0.762471	6.62e-22	133.35	SLWGPPSADDSRVIGSPTPLTTLLPGDLLSG	VIGS(0.762)PT(0.237)PLTTLLPGDLLSGESL	4	2	1.3866	NA	NA	NA	NA	NA	NA
TNRC6C	A0A1B0GU24	1943	S	Trinucleotide repeat-containing gene 6C protein	0.999979	1.45e-11	125.03	TPLTTLLPGDLLSGESL______________	VIGSPTPLTTLLPGDLLSGES(1)L	21	2	-0.16441	NA	NA	NA	NA	NA	NA
KIAA1279;KIF1BP	A0A1B0GUA3	203	S	KIF1-binding protein	1	9.8e-06	118.87	ESSEALYNQYMKEVGSPPLDPTERFLPEEEK	EVGS(1)PPLDPTER	4	2	0.74634	0.127126	0.183266	0.116113	0.2116	0.00720549	0.927685
KIF13A	Q9H1H9	1529	S	Kinesin-like protein KIF13A	1	0.000114998	90.994	SMPVEHNSKREKKIDSEEEENELEAINRKLI	KIDS(1)EEEENELEAINRK	4	3	-0.4907	0.451039	NA	2.46866	NA	2.03042	NA
RALGAPA1	A0A1B0GUI1	773	S	Ral GTPase-activating protein subunit alpha-1	0.974771	2.23e-204	312.18	DDAQILPRSTRVRHFSQSEETGNEVFGALNE	VRHFS(0.975)QS(0.025)EETGNEVFGALNEEQPLPR	5	3	-0.091701	-0.209183	0.0974792	-0.0579897	0.536248	0.123743	0.202116
RALGAPA1	A0A1B0GUI1	775	S	Ral GTPase-activating protein subunit alpha-1	0.967118	0	402.26	AQILPRSTRVRHFSQSEETGNEVFGALNEEQ	VRHFS(0.033)QS(0.967)EETGNEVFGALNEEQPLPR	7	2	-0.38976	0.00115369	NA	0.0831112	NA	0.102188	NA
RALGAPA1	A0A1B0GUI1	1319	S	Ral GTPase-activating protein subunit alpha-1	1	1.45e-11	112.36	ERLRSGNASTMTRRGSSPGSLEIPKDLPDIL	RGS(1)S(1)PGS(1)LEIPKDLPDILNK	3	3	0.13449	0.398326	0.0324725	0.050129	0.621528	-0.35776	0.0955799
RALGAPA1	A0A1B0GUI1	1320	S	Ral GTPase-activating protein subunit alpha-1	1	1.45e-11	89.164	RLRSGNASTMTRRGSSPGSLEIPKDLPDILN	RGS(1)S(1)PGS(1)LEIPKDLPDILNK	4	3	0.13449	0.343625	0.219039	0.0708485	0.61531	-0.2599	0.120473
RALGAPA1	A0A1B0GUI1	1323	S	Ral GTPase-activating protein subunit alpha-1	1	0.000141238	60.576	SGNASTMTRRGSSPGSLEIPKDLPDILNKQN	RGS(1)S(1)PGS(1)LEIPKDLPDILNK	7	3	0.13449	0.126841	NA	0.102725	NA	-0.00268591	NA
RALGAPA1	A0A1B0GUI1	797	S	Ral GTPase-activating protein subunit alpha-1	0.995879	2.22e-33	188.9	VFGALNEEQPLPRSSSTSDILEPFTVERAKG	S(0.002)S(0.002)S(0.996)T(0.001)SDILEPFTVER	3	2	-0.50625	-0.0997347	0.31084	-0.167112	0.0849124	-0.0548479	0.529496
RALGAPA1	A0A1B0GUI1	1937	S	Ral GTPase-activating protein subunit alpha-1	0.944526	2.91e-13	70.656	PFMHLESLKEPEPLHSPDSERSSKLQPVTEV	YFPMSLSDLASVDYDPFMHLES(0.002)LKEPEPLHS(0.945)PDS(0.053)ER	31	4	1.2224	0.0636327	NA	0.256776	NA	0.200825	NA
	A0A1B0GUL3	194	S		1	7.69e-79	201.45	TDPLSEPDPPARDAASPHQDGAPGPGPRGGR	DAAS(1)PHQDGAPGPGPR	4	2	0.8023	-0.269344	0.0391013	-0.133389	0.23428	0.142721	0.204028
KIAA1107	E9PEZ5	955	S	Uncharacterized protein KIAA1107	0.780381	1.09e-05	99.281	MKKQSNNDLFQVNSTSDDEIPRKRPEIWSRS	QSNNDLFQVNS(0.018)T(0.201)S(0.78)DDEIPR	13	2	3.3184	NA	NA	NA	NA	NA	NA
PLEKHA6	A0A1B0GUN5	901	S	Pleckstrin homology domain-containing family A member 6	0.999938	3.44e-21	150.98	QAALNKVGVVPPRTKSPTDDEVTPSAVVRRN	TKS(1)PTDDEVTPSAVVRR	3	3	1.5602	-0.198744	0.0798903	-0.326581	0.0114707	-0.140252	0.183726
PLEKHA6	A0A1B0GUN5	1064	S	Pleckstrin homology domain-containing family A member 6	0.999651	0.00012101	89.628	LIPERYIDLEPDTPLSPEELKEKQKKVERIK	YIDLEPDTPLS(1)PEELKEK	11	3	-2.3353	-1.0661	NA	-1.45561	NA	-0.366652	NA
EFR3A	A0A1B0GUZ7	721	S	Protein EFR3 homolog A	1	7.89e-84	224.08	LSVPYVPQVTDEDRLSRRKSIVDTVSIQVDI	LSVPYVPQVTDEDRLS(1)R	16	2	2.4813	0.170108	0.387897	0.0169088	0.941853	-0.182325	0.139934
RAP1GAP2	A0A1B0GV05	86	S	Rap1 GTPase-activating protein 2	0.997888	5.09e-27	148.18	ELANSSDATLPDRPLSPPLTAPPTMKSSEFF	KQELANSSDATLPDRPLS(0.998)PPLT(0.001)APPTMK	18	3	0.74168	-0.816098	NA	-0.30033	NA	0.537845	NA
RAP1GAP2	A0A1B0GV05	548	S	Rap1 GTPase-activating protein 2	0.857303	0.0116103	50.168	GFLESFKRAIRVRSHSMETMVGGQKKSHSGG	S(0.11)HS(0.857)MET(0.033)MVGGQKK	3	3	0.15093	1.26141	NA	0.349547	NA	-0.918856	NA
RAP1GAP2	A0A1B0GV05	585	S	Rap1 GTPase-activating protein 2	0.999231	0.00010461	96.195	GGISHNSMEVTKTTFSPPVVAATVKNQSRSP	TTFS(0.999)PPVVAATVK	4	2	-0.11007	-0.283021	0.022567	-0.494893	0.00298912	-0.138399	0.202744
CLN3	Q13286	12	S	Battenin	1	7.54e-74	212.46	____MGGCAGSRRRFSDSEGEETVPEPRLPL	RFS(1)DS(1)EGEETVPEPR	3	2	1.3364	0.132646	0.62233	-0.350639	0.0931102	-0.431918	0.0346299
CLN3	Q13286	14	S	Battenin	0.999978	3.84e-25	156.62	__MGGCAGSRRRFSDSEGEETVPEPRLPLLD	RRFS(1)DS(1)EGEETVPEPR	6	3	0.20487	0.416466	0.156327	-0.194559	0.570235	-0.651094	0.190958
KIF21A	A0A1B0GV47	515	S	Kinesin-like protein KIF21A	0.998386	1.33e-50	170.11	RATARAPYFSGSSTFSPTILSSDKETIEIID	APYFSGSST(0.001)FS(0.998)PT(0.001)ILSSDKETIEIIDLAKK	11	4	0.65852	-0.229128	0.14646	-0.194201	0.255741	0.120097	0.287298
KIF21A	A0A1B0GV47	1190	S	Kinesin-like protein KIF21A	1	8.42e-46	191.7	MNTETSGTSAREKELSPPPGLPSKIGSISRQ	EKELS(1)PPPGLPSK	5	2	0.5972	-0.205238	0.06463	0.0149825	0.851637	0.258348	0.027965
KIF21A	A0A1B0GV47	1247	S	Kinesin-like protein KIF21A	0.955921	4.54e-50	189.76	KAKEQKHSDSGTSEASLSPPSSPPSRPRNEL	HSDSGT(0.001)S(0.001)EAS(0.956)LS(0.279)PPS(0.723)S(0.041)PPSRPR	10	2	-0.068683	-0.317481	NA	-0.402111	NA	-0.111555	NA
KIF21A	A0A1B0GV47	1249	S	Kinesin-like protein KIF21A	0.999367	9.29e-91	215.83	KEQKHSDSGTSEASLSPPSSPPSRPRNELNV	HSDSGTSEASLS(0.999)PPS(0.39)S(0.61)PPSRPR	12	2	0.29968	-0.161416	0.216075	-0.192995	0.12759	-0.0321487	0.707377
KIF21A	A0A1B0GV47	1253	S	Kinesin-like protein KIF21A	0.77271	9.29e-91	215.83	HSDSGTSEASLSPPSSPPSRPRNELNVFNRL	HSDSGTSEAS(0.011)LS(0.987)PPS(0.221)S(0.773)PPS(0.007)RPR	16	3	-0.72318	-0.21128	0.0772907	-0.219693	0.0688644	-0.0357537	0.673073
KIF21A	A0A1B0GV47	1217	S	Kinesin-like protein KIF21A	0.99975	0.000439781	91.929	ISRQSSLSEKKIPEPSPVTRRKAYEKAEKSK	KIPEPS(1)PVTR	6	3	-0.17542	-0.217229	0.0608367	-0.189533	0.0676355	0.0217004	0.825622
KIF21A	A0A1B0GV47	831	S	Kinesin-like protein KIF21A	0.999851	0	475.25	RPMSDKVAGKVTRKLSSSDAPAQDTGSSAAA	KLS(1)SSDAPAQDTGSSAAAVETDASR	3	2	0.16086	0.295539	0.084568	0.577232	0.00546996	0.29671	0.0221871
KIF21A	A0A1B0GV47	1641	S	Kinesin-like protein KIF21A	0.956217	8.4e-28	164.35	TVRIWKARNLQDGQISDTGDLGEDIASN___	NLQDGQIS(0.956)DT(0.044)GDLGEDIASN	8	2	-1.0803	NA	NA	NA	NA	NA	NA
KIF21A	A0A1B0GV47	1652	S	Kinesin-like protein KIF21A	1	7.97e-62	204.98	DGQISDTGDLGEDIASN______________	NLQDGQISDTGDLGEDIAS(1)N	19	2	-1.8677	NA	NA	NA	NA	NA	NA
KIF21A	A0A1B0GV47	1207	S	Kinesin-like protein KIF21A	0.864318	0.00142941	43.262	PPGLPSKIGSISRQSSLSEKKIPEPSPVTRR	QS(0.134)S(0.864)LS(0.358)EKKIPEPS(0.563)PVT(0.08)R	3	3	0.48804	0.144677	NA	0.679943	NA	0.567924	NA
KIF21A	A0A1B0GV47	549	S	Kinesin-like protein KIF21A	0.998535	0.000112248	76.172	KDLEKLKRKEKRKKKSVAGKEDNTDTDQEKK	S(0.999)VAGKEDNT(0.001)DTDQEKKEEK	1	3	-2.412	-0.154699	NA	0.0791562	NA	0.239887	NA
TAB2	A0A1B0GV57	166	S	TGF-beta-activated kinase 1 and MAP3K7-binding protein 2	0.974913	1e-11	154.61	HHPPKSRAIGNNSATSPRVVVTQPNTKYTFK	AIGNNSAT(0.025)S(0.975)PR	9	2	0.62139	-1.01802	NA	0.62902	NA	1.6056	NA
TAB2	A0A1B0GV57	88	S	TGF-beta-activated kinase 1 and MAP3K7-binding protein 2	0.998371	1.55e-37	141.68	SQTLNRNQPTVYIAASPPNTDELMSRSQPKV	NQPTVYIAAS(0.998)PPNT(0.002)DELMSR	10	2	0.11091	0.130468	0.405627	-0.242414	0.0552957	-0.27268	0.160367
TAB2	A0A1B0GV57	298	S	TGF-beta-activated kinase 1 and MAP3K7-binding protein 2	0.900699	5.87e-13	128.06	EMENNLTRRRLKRSNSISQIPSLEEMQQLRS	S(0.097)NS(0.901)IS(0.002)QIPSLEEMQQLR	3	2	1.0588	1.08195	NA	1.3989	NA	0.325962	NA
	A0A1B0GV68	635	S		1	1.71e-13	143.07	SQGYVSENGHDHREGSMGEDTLPDQGPPYER	EGS(1)MGEDTLPDQGPPYER	3	2	1.7286	0.548283	0.0101819	0.477871	0.00446513	-0.0863228	0.627369
	A0A1B0GV68	583	S		0.978553	2.31e-34	208.57	ITFDMSGSPRLPRHSSLIDEMFKGSAGHSPL	HS(0.021)S(0.979)LIDEMFK	3	2	0.018984	0.0168804	0.896734	-0.148903	0.287002	-0.164099	0.350843
FARP1	A0A1B0GV68	433	S	FERM, RhoGEF and pleckstrin domain-containing protein 1	1	5.82e-42	155.23	SAGEPGSHPSPAPRRSPAGNKQADGAASAPT	RS(1)PAGNKQADGAASAPTEEEEEVVKDR	2	3	0.51877	-0.0585117	0.789696	-0.171779	0.254987	-0.0969511	0.313135
FARP1	A0A1B0GV68	427	S	FERM, RhoGEF and pleckstrin domain-containing protein 1	0.99964	6.25e-24	157.23	GKEPKVSAGEPGSHPSPAPRRSPAGNKQADG	VSAGEPGSHPS(1)PAPR	11	2	-1.3507	-0.208861	0.0662158	1.73218	0.14512	1.95459	0.134418
ENTHD2	A0A1B0GV70	195	S	AP-4 complex accessory subunit tepsin	0.804711	0.0068615	32	EAFLSTIQKAAEVVASAMRPGPESPSTRRLL	AAEVVAS(0.805)AMRPGPES(0.065)PS(0.065)T(0.065)RR	7	3	-0.1122	NA	NA	NA	NA	NA	NA
KIAA1671	Q9BY89	1695	S	Uncharacterized protein KIAA1671	0.99888	0.000271415	71.912	ETDNTWMFKDSTEEKSPRKEESDEEETASKA	DS(0.001)T(0.001)EEKS(0.999)PRKEES(0.999)DEEET(0.001)ASK	7	3	0.058489	0.00891709	NA	-0.0154763	NA	0.0194884	NA
KIAA1671	Q9BY89	1701	S	Uncharacterized protein KIAA1671	1	1.07e-211	354.81	MFKDSTEEKSPRKEESDEEETASKAERTPVS	KEES(1)DEEETASKAER	4	2	0.57408	0.0274567	0.776709	-0.0805775	0.388703	-0.118289	0.258838
KIAA1671	Q9BY89	1757	S	Uncharacterized protein KIAA1671	1	8.58e-07	124.09	VDSPGETPSWAPQPKSPKSPFQPGVLGSRVL	S(1)PKS(1)PFQPGVLGSR	1	2	-3.739	0.00342766	0.96851	0.0114412	0.927565	-0.00670311	0.955105
KIAA1671	Q9BY89	1760	S	Uncharacterized protein KIAA1671	1	8.58e-07	124.09	PGETPSWAPQPKSPKSPFQPGVLGSRVLPSS	S(1)PKS(1)PFQPGVLGSR	4	2	-3.739	0.00342766	0.96851	0.0114412	0.927565	-0.00670311	0.955105
FAM193A	E7EUR8	496	S	Protein FAM193A	1	2.95e-07	105.25	QSSNSQFRVSSKRPPSVGDVFHGISKEDHRH	RPPS(1)VGDVFHGISK	4	3	0.74366	0.14756	0.553086	0.390644	0.061125	0.539937	0.0159754
FAM193A	E7EUR8	983	S	Protein FAM193A	0.991253	4.65e-07	100.33	HIKDEKSNPTPMEPTSPGEHQQNSKLVLAES	SNPTPMEPT(0.008)S(0.991)PGEHQQNS(0.001)K	10	3	0.10403	0.183254	0.142615	1.0897	0.000512617	0.824669	0.00192062
NEDD4L	Q96PU5-2	411	S	E3 ubiquitin-protein ligase NEDD4-like	0.996205	2.49e-57	184.06	GAKDSPVRRAVKDTLSNPQSPQPSPYNSPKP	AVKDT(0.004)LS(0.996)NPQSPQPSPYNSPKPQHK	7	3	0.071466	-1.76301	NA	-0.477936	NA	1.4024	NA
NEDD4L	Q96PU5-2	415	S	E3 ubiquitin-protein ligase NEDD4-like	0.996891	8.39e-19	120.31	SPVRRAVKDTLSNPQSPQPSPYNSPKPQHKV	AVKDTLSNPQS(0.997)PQPS(0.462)PY(0.042)NS(0.499)PKPQHK	11	3	0.22023	-0.100113	0.581087	-0.405344	0.0141416	-0.291337	0.0881752
NEDD4L	Q96PU5-2	419	S	E3 ubiquitin-protein ligase NEDD4-like	0.949877	0.00494165	43.794	RAVKDTLSNPQSPQPSPYNSPKPQHKVTQSF	AVKDT(0.016)LS(0.017)NPQS(0.968)PQPS(0.95)PY(0.425)NS(0.625)PKPQHK	15	3	-0.063274	-0.245437	NA	-1.10377	NA	-0.81426	NA
NEDD4L	Q96PU5-2	423	S	E3 ubiquitin-protein ligase NEDD4-like	0.928545	8.39e-19	120.31	DTLSNPQSPQPSPYNSPKPQHKVTQSFLPPG	AVKDT(0.001)LS(0.009)NPQS(0.99)PQPS(0.071)PYNS(0.929)PKPQHK	19	3	-0.2441	-0.402891	NA	-0.965473	NA	-0.526462	NA
NEDD4L	Q96PU5-2	384	S	E3 ubiquitin-protein ligase NEDD4-like	0.991473	2e-100	228.95	NNHLIEPQIRRPRSLSSPTVTLSAPLEGAKD	S(0.001)LS(0.991)S(0.008)PTVTLSAPLEGAK	3	2	0.46119	-0.0638205	0.516082	0.196351	0.177724	0.0936576	0.341009
NEDD4L	Q96PU5-2	385	S	E3 ubiquitin-protein ligase NEDD4-like	0.969848	1.03e-06	86.767	NHLIEPQIRRPRSLSSPTVTLSAPLEGAKDS	S(0.019)LS(0.981)S(0.97)PT(0.029)VTLSAPLEGAK	4	2	2.519	-0.0719349	NA	0.237614	NA	0.361814	NA
NEDD4L	Q96PU5-2	303	S	E3 ubiquitin-protein ligase NEDD4-like	0.750025	9.51e-05	115.78	GLALPPPPASPGSRTSPQELSEELSRRLQIT	T(0.25)S(0.75)PQELSEELSR	2	2	3.7949	-0.0928923	0.503366	-0.0879684	0.309456	-0.00328707	0.980812
	A0A1B0GW05	25	S		0.998796	1.06e-36	153.25	REAAPKPPQPPRASQSPLRGASDVGAGEPGP	AS(0.001)QS(0.999)PLRGASDVGAGEPGPER	4	2	-0.73962	-0.418186	0.00994983	-0.325013	0.0155325	0.0902274	0.321483
	A0A1B0GW05	46	S		1	1.68e-63	193.63	SDVGAGEPGPERAPLSPGRKGAAGRKGPRAE	GASDVGAGEPGPERAPLS(1)PGR	18	2	-0.44321	-0.216406	0.0765419	-0.425333	0.00946493	-0.200807	0.05747
SCN2A	A0A1B0GW67	589	S	Sodium channel protein type 2 subunit alpha	0.999937	0.0105028	28.958	RASLFSFRGRAKDIGSENDFADDEHSTFEDN	DIGS(1)ENDFADDEHSTFEDNDSRR	4	2	-2.1287	-0.459893	NA	-0.878905	NA	-0.423913	NA
ING5	E9PEN0	118	S	Inhibitor of growth protein 5	1	5.51e-157	309.82	DLARFEADLKDKMEGSDFESSGGRGLKSKSV	FEADLKDKMEGS(1)DFESSGGR	12	2	0.26165	0.20415	0.0961891	0.274439	0.0247404	0.0272155	0.732927
AGPS	A0A7P0T984	65	S	Alkyldihydroxyacetonephosphate synthase, peroxisomal	0.999698	7.28e-08	79.241	REALSTNECKARRAASAATAAPTATPAAQES	AAS(1)AATAAPTATPAAQESGTIPK	3	2	0.21359	0.395091	0.00732949	0.672687	0.0125392	0.333461	0.171162
AGPS	A0A7P0T984	589	S	Alkyldihydroxyacetonephosphate synthase, peroxisomal	0.999996	7.88e-07	108.22	GACIYFYFAFNYRGISDPLTVFEQTEAAARE	GIS(1)DPLTVFEQTEAAAR	3	2	-0.8951	-0.540052	NA	-0.521785	NA	0.00584711	NA
AGPS	A0A7P0T984	42	S	Alkyldihydroxyacetonephosphate synthase, peroxisomal	1	3.05e-05	110.08	RDPDPDRAGRRLRVLSGHLLGRPREALSTNE	VLS(1)GHLLGRPR	3	3	-0.92789	0.00918772	0.965905	-0.753033	0.0128279	-0.718971	0.0980272
EPB41	P11171	709	S	Protein 4.1	0.751974	0.00329448	71.24	ESVPEPRPSEWDKRLSTHSPFRTLNINGQIP	RLS(0.752)T(0.248)HSPFR	3	3	-0.25522	-0.0639406	NA	0.55143	NA	0.31619	NA
EPB41	P11171	712	S	Protein 4.1	0.963681	0.00205265	56.654	PEPRPSEWDKRLSTHSPFRTLNINGQIPTGE	LST(0.036)HS(0.964)PFR	5	2	0.17794	-0.483839	0.0325776	-1.49294	0.00015765	-0.984781	0.00977093
	A0A1C7CYX9	27	S		0.973737	5.98e-42	157.23	EDEEVPAFFKNLGSGSPKPRQKFCGMFCPVE	NLGS(0.026)GS(0.974)PKPR	6	2	0.85019	-0.316122	0.0163876	-0.300257	0.0923962	0.0349724	0.817301
DPYSL2	A0A1C7CYX9	612	S	Dihydropyrimidinase-related protein 2	0.942587	0.00159212	70.394	RGVPRGLYDGPVCEVSVTPKTVTPASSAKTS	GLYDGPVCEVS(0.943)VT(0.057)PK	11	2	1.4586	NA	NA	NA	NA	NA	NA
	A0A1C7CYX9	7	S		1	0.00438561	51.972	_________MAERKQSGKAAEDEEVPAFFKN	KQS(1)GKAAEDEEVPAFFK	3	3	-0.32634	0.237564	NA	0.457437	NA	0.188654	NA
	A0A1C7CYX9	107	S		1	7.65e-12	128.43	EPSVESGRKVEIRRASGKEALQNINDQSDRL	RAS(1)GKEALQNINDQSDRLLIK	3	4	-0.041133	-0.10404	0.567265	1.40607	0.000416057	1.53105	0.000304989
DPYSL2	A0A1C7CYX9	627	S	Dihydropyrimidinase-related protein 2	0.977569	4.68e-99	223.05	SVTPKTVTPASSAKTSPAKQQAPPVRNLHQS	T(0.005)VT(0.995)PASSAKT(0.022)S(0.978)PAKQQAPPVR	11	2	0.43804	0.00537553	0.95971	-0.0329469	0.755428	-0.0441699	0.620338
DPYSL2	A0A1C7CYX9	623	S	Dihydropyrimidinase-related protein 2	0.95759	2.44e-17	135.8	VCEVSVTPKTVTPASSAKTSPAKQQAPPVRN	T(0.005)VT(0.995)PAS(0.042)S(0.958)AKT(0.077)S(0.923)PAKQQAPPVR	7	3	-0.46214	-0.262365	0.203088	-0.263678	0.314458	-0.134933	0.583409
JMJD1C	A0A1W2PNZ9	457	S	Probable JmjC domain-containing histone demethylation protein 2C	0.893415	0.000126436	88.696	KSKLNTSVDTHKIKSSPSPEVVKPKITHSPD	IKS(0.112)S(0.893)PS(0.995)PEVVKPK	4	2	-0.15349	0.40174	NA	0.167358	NA	-0.202987	NA
JMJD1C	A0A1W2PNZ9	459	S	Probable JmjC domain-containing histone demethylation protein 2C	0.998122	0.000126436	88.696	KLNTSVDTHKIKSSPSPEVVKPKITHSPDSV	S(0.001)S(0.001)PS(0.998)PEVVKPK	4	2	0.4242	-0.213966	0.187822	-0.193768	0.09718	-0.00310413	0.98373
JMJD1C	A0A1W2PNZ9	760	S	Probable JmjC domain-containing histone demethylation protein 2C	0.804108	9.84e-10	133.56	PSSAEPHRPLKITAHSSPPLTKTLVDHHKEE	ITAHS(0.804)S(0.196)PPLTK	5	2	-0.82221	0.4536	NA	-0.324028	NA	-0.780637	NA
JMJD1C	A0A1W2PNZ9	761	S	Probable JmjC domain-containing histone demethylation protein 2C	0.990415	2.62e-15	144.77	SSAEPHRPLKITAHSSPPLTKTLVDHHKEEL	ITAHS(0.01)S(0.99)PPLTK	6	2	-0.038449	-0.11504	0.559173	-0.451106	0.0136376	-0.344677	0.0705437
JMJD1C	A0A1W2PNZ9	470	S	Probable JmjC domain-containing histone demethylation protein 2C	0.992455	0.00708048	68.793	KSSPSPEVVKPKITHSPDSVKSKATYVNSQA	IT(0.002)HS(0.992)PDS(0.006)VK	4	2	1.3705	0.128293	NA	-0.0694519	NA	-0.143389	NA
JMJD1C	A0A1W2PNZ9	135	S	Probable JmjC domain-containing histone demethylation protein 2C	0.999314	1.95e-16	128.95	QQQQQRSIRPNKRKGSDSSIPDEEKMKEEKY	KGS(0.999)DSSIPDEEK	3	2	0.14569	0.186081	0.572935	0.257179	0.0991238	0.0486767	0.840797
JMJD1C	A0A1W2PNZ9	137	S	Probable JmjC domain-containing histone demethylation protein 2C	0.908541	0.0125855	63.426	QQQRSIRPNKRKGSDSSIPDEEKMKEEKYDY	KGS(0.997)DS(0.909)S(0.094)IPDEEK	5	2	-0.08164	-0.0732398	NA	0.0692776	NA	0.138771	NA
JMJD1C	A0A1W2PNZ9	138	S	Probable JmjC domain-containing histone demethylation protein 2C	0.968501	8.13e-05	102.95	QQRSIRPNKRKGSDSSIPDEEKMKEEKYDYI	KGS(0.995)DS(0.037)S(0.969)IPDEEK	6	2	0.32343	-0.587013	NA	-0.274809	NA	0.313478	NA
JMJD1C	A0A1W2PNZ9	194	S	Probable JmjC domain-containing histone demethylation protein 2C	0.84213	3.26e-05	63.042	KLNMKRLRTDNVSDFSESSDSENSNKRIIDN	LRT(0.007)DNVS(0.062)DFS(0.842)ES(0.26)S(0.585)DS(0.162)ENS(0.083)NKR	10	3	-0.20685	0.0593157	NA	-0.173795	NA	-0.192705	NA
JMJD1C	A0A1W2PNZ9	197	S	Probable JmjC domain-containing histone demethylation protein 2C	0.997692	5.95e-18	132.4	MKRLRTDNVSDFSESSDSENSNKRIIDNSSE	LRTDNVSDFSES(0.001)S(0.998)DS(0.001)ENSNKR	13	3	-0.78767	0.0962244	0.354104	0.0687754	0.533897	-0.0995967	0.286553
JMJD1C	A0A1W2PNZ9	435	S	Probable JmjC domain-containing histone demethylation protein 2C	0.999991	1.99e-47	178.9	PLSAVSVMEDKLHKRSPPPETIKSKLNTSVD	S(1)PPPETIK	1	2	0.42303	-0.107126	0.2766	-0.288101	0.0248703	-0.179232	0.0730296
JMJD1C	A0A1W2PNZ9	425	S	Probable JmjC domain-containing histone demethylation protein 2C	0.825819	0.000156932	53.768	EKEKYVSYISPLSAVSVMEDKLHKRSPPPET	YVSYISPLS(0.003)AVS(0.826)VMEDKLHKRS(0.133)PPPET(0.038)IK	12	5	0.48155	3.59765	NA	-0.376882	NA	-3.9396	NA
CRBN	A0A1W2PPJ5	25	S	Protein cereblon	1	1.46e-43	145.38	AAHNMGNHLPLLPAESEEEDEMEVEDQDSKE	AGEGDQQDAAHNMGNHLPLLPAES(1)EEEDEMEVEDQDSK	24	3	-1.5702	0.403786	0.00656649	0.315499	0.0992301	-0.0963619	0.497279
STRADA	Q7RTN6	46	S	STE20-related kinase adapter protein alpha	0.894288	0.00241413	74.017	GEQPPGDTRRKTNDASSESIASFSKQEVMSS	TNDAS(0.894)S(0.095)ES(0.01)IASFSK	5	2	-2.2003	0.333578	0.0185955	0.279272	0.0597174	-0.0692203	0.586443
RTTN	J3KTD2	305	S	Rotatin	0.998852	2.06e-08	100.93	SYCHEARGTHHSQNPSPGSSSPRPSVVGRTG	GTHHS(0.001)QNPS(0.999)PGSSSPRPSVVGR	9	4	-1.321	-0.633907	0.0123533	-0.403886	0.044056	0.235996	0.086156
HNRNPU	A0A1W2PPS1	252	S	Heterogeneous nuclear ribonucleoprotein U	1	1.06e-81	185.08	GYFEYIEENKYSRAKSPQPPVEEEDEHFDDT	AKS(1)PQPPVEEEDEHFDDTVVCLDTYNCDLHFK	3	3	0.73963	-0.0958745	0.502418	-0.0049032	0.982296	0.0637776	0.742938
HNRNPU	A0A1W2PPS1	59	S	Heterogeneous nuclear ribonucleoprotein U	1	0	345.23	DEEAGGRPAMEPGNGSLDLGGDSAGRSGAGL	LQAALDDEEAGGRPAMEPGNGS(1)LDLGGDSAGR	22	2	-0.2825	-0.051261	0.630939	0.0915981	0.331916	0.155843	0.113486
HNRNPU	A0A1W2PPS1	66	S	Heterogeneous nuclear ribonucleoprotein U	0.984841	9.73e-06	59.703	PAMEPGNGSLDLGGDSAGRSGAGLEQEAAAG	LQAALDDEEAGGRPAMEPGNGS(0.015)LDLGGDS(0.985)AGR	29	3	-0.93052	NA	NA	NA	NA	NA	NA
HNRNPU	A0A1W2PPS1	26	S	Heterogeneous nuclear ribonucleoprotein U	1	3.18e-37	176.82	LKVSELKEELKKRRLSDKGLKAELMERLQAA	RLS(1)DKGLKAELMER	3	3	0.80924	-0.273571	0.11023	0.195779	0.121011	0.498287	0.00279586
HNRNPU	A0A1W2PPS1	3	S	Heterogeneous nuclear ribonucleoprotein U	0.881913	0.00025324	104.62	_____________MSSSPVNVKKLKVSELKE	S(0.107)S(0.882)S(0.011)PVNVKK	2	2	-0.051529	-0.231883	0.104952	-0.141042	0.142586	0.170721	0.15197
HNRNPU	A0A1W2PPS1	4	S	Heterogeneous nuclear ribonucleoprotein U	0.999905	0.000114094	94.264	____________MSSSPVNVKKLKVSELKEE	SSS(1)PVNVKK	3	2	0.31188	-0.198579	0.069002	-0.0872858	0.34834	0.0837205	0.34278
VPS72	A0A1W2PPT2	127	S	Vacuolar protein sorting-associated protein 72 homolog	0.886606	2.08e-05	45.418	REEKALLPLELQDDGSDSRKSMRQSTAEHTR	ALLPLELQDDGS(0.887)DS(0.113)RK	12	3	0.21207	-0.0576241	0.535581	0.0775131	0.586828	0.128212	0.328198
TCEA1	A0A1W2PPZ5	97	S	Transcription elongation factor A protein 1	0.900575	1.18e-39	173.4	TEKDLDEKKKEPAITSQNSPEAREESTSSGN	KKEPAIT(0.006)S(0.901)QNS(0.093)PEAREESTSSGNVSNR	8	3	-0.87478	-0.411975	NA	-0.341858	NA	0.0532554	NA
TCEA1	A0A1W2PPZ5	100	S	Transcription elongation factor A protein 1	1	6.31e-239	302.19	DLDEKKKEPAITSQNSPEAREESTSSGNVSN	KKEPAITSQNS(1)PEAR	11	3	-0.056049	-0.162917	0.187305	-0.126566	0.196326	0.0477988	0.584462
TCEA1	A0A1W2PPZ5	81	S	Transcription elongation factor A protein 1	0.899271	2.51e-09	75.289	AKSLIKSWKKLLDGPSTEKDLDEKKKEPAIT	LLDGPS(0.899)T(0.101)EKDLDEK	6	2	2.4358	-0.629055	NA	-0.267757	NA	0.389457	NA
REST	A0A6Q8PH19	715	S	RE1-silencing transcription factor	0.999573	1.13e-48	182.31	WLLKESVSTEDLSPPSPPLPKENLREEASGD	ESVSTEDLSPPS(1)PPLPK	12	2	-0.075893	-0.203632	0.0784667	-0.436611	0.00371396	-0.167851	0.081597
TUBA1C;TUBA1B;TUBA3E;TUBA1A	P68363	48	S	Tubulin alpha-1C chain;Tubulin alpha-3E chain;Tubulin alpha-1B chain;Tubulin alpha-1A chain	1	5.03e-86	205.59	DGQMPSDKTIGGGDDSFNTFFSETGAGKHVP	TIGGGDDS(1)FNTFFSETGAGK	8	2	2.0332	0.257187	0.0312977	-0.184115	0.0943704	-0.367846	0.016709
IQCJ-SCHIP1	A0A1W2PR91	90	S		1	4.21e-18	133.61	EEEDERDQRGYRDDRSPAREPGDVSARTRSG	GYRDDRS(1)PAREPGDVSAR	7	3	-1.1766	-0.508738	0.0242445	-0.733981	0.00353064	-0.259123	0.0650833
PFKFB3	Q9H178	30	S	6-phosphofructo-2-kinase/fructose-2,6-bisphosphatase 3;6-phosphofructo-2-kinase;Fructose-2,6-bisphosphatase	0.999784	4.14e-19	156.46	SEDAKKGPNPLMRRNSVTPLASPEPTKKPRI	RNS(1)VTPLASPEPTKKPR	3	2	-0.61873	0.307262	0.218952	0.578345	0.0233665	0.290957	0.388778
PFKFB3	Q9H178	36	S	6-phosphofructo-2-kinase/fructose-2,6-bisphosphatase 3;6-phosphofructo-2-kinase;Fructose-2,6-bisphosphatase	0.994883	0.000270716	78.778	GPNPLMRRNSVTPLASPEPTKKPRINSFEEH	RNS(0.818)VT(0.183)PLAS(0.995)PEPT(0.005)KKPR	9	3	0.55217	-0.460448	0.0194598	-0.107447	0.313347	0.37902	0.0167233
IQSEC2	Q5JU85	412	S	IQ motif and SEC7 domain-containing protein 2	0.995826	0.00421162	41.841	YEKAQNPAYFEGKPASLDEGAMAGARSHRLE	AQNPAY(0.004)FEGKPAS(0.996)LDEGAMAGAR	13	3	-0.49554	1.30702	NA	0.916402	NA	-0.409751	NA
IQSEC2	Q5JU85	393	S	IQ motif and SEC7 domain-containing protein 2	1	0.000326011	113.87	RMSRRIILSNMRMQFSFEEYEKAQNPAYFEG	MQFS(1)FEEYEK	4	2	-0.56973	0.582287	0.123946	0.723736	0.101798	0.249545	0.544693
SYNJ2	E7ER60	434	S	Synaptojanin-2	0.825358	2.19e-06	98.062	ELKRELEAVGEFRHRSPSRSLSVPNRPRPPQ	ELEAVGEFRHRS(0.825)PS(0.175)R	12	3	0.22384	-0.0647364	NA	-0.22484	NA	-0.244924	NA
SYNJ2	E7ER60	467	S	Synaptojanin-2	0.998827	5.85e-102	219.07	QRPPPPTGLMVKKSASDASISSGTHGQYSIL	KS(0.001)AS(0.999)DASISSGTHGQYSILQTAR	4	3	-0.054027	-0.0307627	0.785737	-0.026752	0.803741	-0.00945652	0.932214
SYNJ2	E7ER60	594	S	Synaptojanin-2	0.824398	8.4e-75	183.2	PAIKKPTLRRTGKPLSPEEQFEQQTVHFTIG	RT(0.176)GKPLS(0.824)PEEQFEQQTVHFTIGPPETSVEAPPVVTAPR	7	4	0.43991	-0.0601588	NA	0.364076	NA	0.336494	NA
ENSA	A0A1W2PRU0	2	S	Alpha-endosulfine	1	0	423.68	______________MSQKQEEENPAEETGEE	S(1)QKQEEENPAEETGEEKQDTQEK	1	2	-0.21743	1.73781	8.37887e-05	2.27401	0.000165955	0.539755	0.00325609
SMN2;SMN1	B4DP61	4	S	Survival motor neuron protein	1	5.03e-18	148.18	____________MAMSSGGSGGGVPEQEDSV	AMS(1)S(1)GGS(1)GGGVPEQEDSVLFRR	3	3	0.21903	0.120271	0.451058	0.494065	0.104971	0.427412	0.0872628
SMN2;SMN1	B4DP61	5	S	Survival motor neuron protein	1	1.05e-12	115.63	___________MAMSSGGSGGGVPEQEDSVL	AMS(1)S(1)GGS(1)GGGVPEQEDSVLFRR	4	3	0.21903	0.281126	0.0508546	0.37606	0.198172	0.115772	0.701889
SMN2;SMN1	B4DP61	8	S	Survival motor neuron protein	1	5.85e-12	131.31	________MAMSSGGSGGGVPEQEDSVLFRR	AMS(1)S(1)GGS(1)GGGVPEQEDSVLFRR	7	3	0.21903	-0.288986	0.311908	-0.0970244	0.668223	0.196902	0.235708
SMN2;SMN1	B4DP61	28	S	Survival motor neuron protein	1	2.42e-110	262.31	PEQEDSVLFRRGTGQSDDSDIWDDTALIKAY	GTGQS(1)DDSDIWDDTALIK	5	2	-0.63978	0.0952444	0.382276	-0.0503028	0.658526	-0.105444	0.508036
SMN2;SMN1	B4DP61	31	S	Survival motor neuron protein	1	6.57e-58	192.51	EDSVLFRRGTGQSDDSDIWDDTALIKAYDKA	RGT(0.007)GQS(0.993)DDS(1)DIWDDTALIK	9	2	-0.92257	0.351139	0.203078	-0.140433	0.242841	-0.495873	0.178861
TEAD3	A0A1X7SBS4	145	S	Transcriptional enhancer factor TEF-5	0.904775	0.000276851	89.065	SSAQIVSASVLQNKFSPPSPLPQAVFSTSSR	FS(0.905)PPS(0.095)PLPQAVFSTSSR	2	2	-0.11093	0.0867172	NA	0.345976	NA	0.3329	NA
TEAD3	A0A1X7SBS4	148	S	Transcriptional enhancer factor TEF-5	0.99897	3.61e-06	78.228	QIVSASVLQNKFSPPSPLPQAVFSTSSRFWS	FS(0.001)PPS(0.999)PLPQAVFSTSSR	5	2	1.4719	-0.151464	0.220525	0.397525	0.00613808	0.612	0.00159965
STIM2	A0A1X7SBY3	719	S	Stromal interaction molecule 2	0.993707	4.97e-05	90.561	DSKPVQEAPSVARISSIPHDLCHNGEKSKKP	IS(0.006)S(0.994)IPHDLCHNGEK	3	3	0.0028092	0.14513	NA	-0.0921092	NA	0.0445742	NA
STIM2	A0A1X7SBY3	609	S	Stromal interaction molecule 2	0.929288	8.56e-05	86.244	ASECDSLNSSIGRKQSPPLSLEIYQTLSPRK	KQS(0.929)PPLS(0.071)LEIYQTLSPR	3	3	0.3724	2.52578	NA	0.569374	NA	-1.92874	NA
STIM2	A0A1X7SBY3	621	S	Stromal interaction molecule 2	0.990588	5.87e-13	130.27	RKQSPPLSLEIYQTLSPRKISRDEVSLEDSS	QSPPLSLEIYQT(0.009)LS(0.991)PR	14	3	0.71176	-0.366067	0.0639016	-0.525133	0.0397821	-0.0592935	0.510397
STIM2	A0A1X7SBY3	523	S	Stromal interaction molecule 2	0.982791	0.000172241	83.202	RSSSLCRSRRSIVPSSPQPQRAQLAPHAPHP	SIVPS(0.017)S(0.983)PQPQR	6	2	1.2863	-0.339285	0.0387831	-0.44538	0.00488685	-0.189043	0.0947288
DDX17	A0A1X7SBZ2	599	S	Probable ATP-dependent RNA helicase DDX17	0.981348	0.00658384	44.741	CDRRLRGVKDGGRRDSASYRDRSETDRAGYA	RDS(0.981)AS(0.015)Y(0.001)RDRS(0.002)ETDR	3	4	0.018624	0.766237	0.0712396	0.986968	0.0264107	0.231114	0.227488
DDX17	A0A1X7SBZ2	601	S	Probable ATP-dependent RNA helicase DDX17	0.880665	0.000741507	46.549	RRLRGVKDGGRRDSASYRDRSETDRAGYANG	RDS(0.119)AS(0.881)YRDRSETDR	5	3	-0.65839	0.340621	NA	0.692645	NA	0.352608	NA
PHGDH	A0A286YER3	55	S	D-3-phosphoglycerate dehydrogenase	0.851451	1.61e-29	172.44	ELIAELQDCEGLIVRSATKVTADVINAAEKL	S(0.851)AT(0.149)KVTADVINAAEK	1	2	0.23167	-0.263754	0.137182	0.699648	0.00105756	0.961828	0.00623385
	A0A286YFF2	3	S		0.999659	1.56e-09	123.98	_____________MASPSGSSEATGKPRGRD	AS(1)PSGSSEATGKPR	2	2	0.0096121	-0.0516042	0.690887	-0.575332	0.00179764	-0.4076	0.0483201
NFIC	A0A286YEX4	216	S	Nuclear factor 1 C-type	0.993372	0.000368199	95.015	YLAYFVRERDAEQSGSPRTGMGSDQEDSKPI	ERDAEQS(0.007)GS(0.993)PR	9	2	0.4027	-0.234211	NA	0.0603241	NA	0.213876	NA
NFIC	A0A286YEX4	316	S	Nuclear factor 1 C-type	0.97297	1.36e-125	238.11	SKRHKSGSMEEDVDTSPGGDYYTSPSSPTSS	SGSMEEDVDT(0.027)S(0.973)PGGDYYTS(0.009)PS(0.31)S(0.667)PT(0.013)S(0.001)SSR	11	2	-1.342	-0.121508	0.324948	-0.297039	0.0446701	-0.140946	0.124595
NFIC	A0A286YEX4	327	S	Nuclear factor 1 C-type	0.982219	0	460.78	DVDTSPGGDYYTSPSSPTSSSRNWTEDMEGG	HKSGSMEEDVDTSPGGDYYTSPS(0.018)S(0.982)PTSSSR	24	2	-0.5646	0.0604	0.538055	-0.295339	0.0212472	-0.342045	0.0287413
NFIC	A0A286YEX4	355	S	Nuclear factor 1 C-type	1	4.68e-207	321.06	EGGISSPVKKTEMDKSPFNSPSPQDSPRLSS	TEMDKS(1)PFNSPSPQDSPR	6	2	-0.040277	-0.248185	0.102082	-0.291235	0.079067	-0.054669	0.765604
NFIC	A0A286YEX4	359	S	Nuclear factor 1 C-type	0.900247	3.49e-34	188.22	SSPVKKTEMDKSPFNSPSPQDSPRLSSFTQH	SPFNS(0.9)PS(0.076)PQDS(0.024)PR	5	2	0.3416	-0.147681	NA	0.148348	NA	0.379843	NA
NFIC	A0A286YEX4	361	S	Nuclear factor 1 C-type	0.999935	1e-285	364.74	PVKKTEMDKSPFNSPSPQDSPRLSSFTQHHR	TEMDKSPFNSPS(1)PQDSPR	12	2	-0.57253	-0.132125	0.182274	0.0270917	0.786052	0.0707758	0.491946
NFIC	A0A286YEX4	365	S	Nuclear factor 1 C-type	0.999996	3.49e-34	154.63	TEMDKSPFNSPSPQDSPRLSSFTQHHRPVIA	TEMDKS(0.097)PFNS(0.451)PS(0.451)PQDS(1)PR	16	2	1.0661	-0.188587	NA	-0.368248	NA	-0.192669	NA
NFIC	A0A286YEX4	344	S	Nuclear factor 1 C-type	0.834493	5.6e-43	178.02	TSSSRNWTEDMEGGISSPVKKTEMDKSPFNS	NWTEDMEGGIS(0.834)S(0.166)PVKK	11	2	-0.029975	-0.254017	NA	-1.78228	NA	-1.50754	NA
NFIC	A0A286YEX4	345	S	Nuclear factor 1 C-type	0.975288	2.04e-66	203.58	SSSRNWTEDMEGGISSPVKKTEMDKSPFNSP	NWTEDMEGGIS(0.025)S(0.975)PVKK	12	2	-0.91924	0.0661675	0.724388	-0.431995	0.162178	-0.286178	0.409389
CHCHD3	A0A286YEX5	13	S	MICOS complex subunit MIC19	1	1.53e-110	219.97	___XSSPSGSKSQRYSGAYGASVSDEELKRR	SQRYS(1)GAYGASVSDEELKRR	5	3	-0.37914	0.414342	0.186879	0.457851	0.129161	0.114331	0.220209
FRYL	H0Y9X0	848	S	Protein furry homolog-like	0.997457	0.0024341	63.282	MDGRINHSSSLARTRSLSSLREKGMYDVQST	TRS(0.997)LS(0.002)SLR	3	2	-0.44529	0.15569	0.407537	0.0173769	0.836499	-0.140839	0.397723
FRYL	H0Y9X0	850	S	Protein furry homolog-like	0.896761	0.00215815	83.358	GRINHSSSLARTRSLSSLREKGMYDVQSTTE	T(0.004)RS(0.08)LS(0.897)S(0.019)LREK	5	3	0.54369	-0.0148348	NA	-0.0947569	NA	-0.065008	NA
FRYL	H0Y9X0	1142	S	Protein furry homolog-like	0.949183	0.00112762	68.617	VVPSDIPKTYGGDTGSPEISFTKIFNNVSKE	TYGGDT(0.047)GS(0.949)PEIS(0.004)FTK	8	2	0.20614	0.0172344	0.880155	0.251106	0.0819723	0.229534	0.0660813
MON2	A0A286YFF8	6	S	Protein MON2 homolog	0.956749	9.44e-05	83.883	__________MSGTSSPEAVKKLLENMQSDL	S(0.001)GT(0.002)S(0.041)S(0.957)PEAVKK	5	2	0.10041	-0.225069	0.056374	-0.199834	0.122398	0.0710769	0.455952
MON2	A0A286YFF8	1215	S	Protein MON2 homolog	0.999362	0.000954361	83.146	IGPISGMSRPFVRTDSIGEKLGRYSSSEPPI	T(0.001)DS(0.999)IGEKLGR	3	2	-0.24103	0.208679	0.194719	0.295654	0.0401164	0.0333949	0.744998
PNISR	A0A2R8Y2Y1	159	S	Arginine/serine-rich protein PNISR	1	3.4e-239	302.85	QNRRERPSSFRDRQRSPIALPVKQEPPQIDA	S(1)PIALPVKQEPPQIDAVKR	1	3	-1.3994	-0.159802	0.111839	-0.0238786	0.790157	0.130198	0.162472
PNISR	A0A2R8Y2Y1	238	S	Arginine/serine-rich protein PNISR	1	0	632.58	EGGDGPRLPQRSKFDSDEEEEDTENVEAASS	SKFDS(1)DEEEEDTENVEAASSGK	5	2	-0.59341	0.185754	0.105064	0.0390725	0.671018	-0.152286	0.133111
PNISR	A0A2R8Y2Y1	252	S	Arginine/serine-rich protein PNISR	0.935606	0	376.85	DSDEEEEDTENVEAASSGKVTRSPSPVPQEE	S(0.001)KFDS(0.999)DEEEEDTENVEAAS(0.936)S(0.064)GK	19	2	-0.2093	0.294652	0.0333498	0.136387	0.161928	-0.0709128	0.424302
PNISR	A0A2R8Y2Y1	549	S	Arginine/serine-rich protein PNISR	0.999914	0.00360733	55.357	RARVKIRDRRRSNRNSIERERRRNRSPSRER	SNRNS(1)IERER	5	3	0.13563	-0.310201	0.22206	-0.220152	0.218866	0.0968518	0.454222
PNISR	A0A2R8Y2Y1	259	S	Arginine/serine-rich protein PNISR	1	1.76e-20	118.61	DTENVEAASSGKVTRSPSPVPQEEHSDPEMT	S(1)PS(1)PVPQEEHS(1)DPEMTEEEKEYQMMLLTK	1	3	-0.32776	0.145025	0.147264	-0.241128	0.110733	-0.361964	0.0203967
PNISR	A0A2R8Y2Y1	261	S	Arginine/serine-rich protein PNISR	1	1.76e-20	118.61	ENVEAASSGKVTRSPSPVPQEEHSDPEMTEE	S(1)PS(1)PVPQEEHS(1)DPEMTEEEKEYQMMLLTK	3	3	-0.32776	0.145025	0.147264	-0.241128	0.110733	-0.361964	0.0203967
PNISR	A0A2R8Y2Y1	269	S	Arginine/serine-rich protein PNISR	0.999757	1.76e-20	118.61	GKVTRSPSPVPQEEHSDPEMTEEEKEYQMML	S(1)PS(1)PVPQEEHS(1)DPEMTEEEKEYQMMLLTK	11	3	-0.32776	0.145025	0.147264	-0.241128	0.110733	-0.361964	0.0203967
SLC33A1	A0A2R8YEX5	2	S	Acetyl-coenzyme A transporter 1	0.996917	0.00847259	79.462	______________MSPTISHKDSSRQRRPG	MS(0.997)PT(0.003)ISHK	2	2	-1.9862	-0.728287	NA	-1.87875	NA	-1.17752	NA
SLC33A1	A0A2R8YEX5	22	S	Acetyl-coenzyme A transporter 1	0.999534	0.00113035	69.26	HKDSSRQRRPGNFSHSLDMKSGPLPPGGWDD	RPGNFSHS(1)LDMK	8	3	0.3029	0.441497	NA	0.774481	NA	0.170469	NA
HARS2	A0A2R8Y5E8	56	S	Probable histidine--tRNA ligase, mitochondrial	1	8.77e-06	150.46	KPNFIIKTPKGTRDLSPQHMVVREKILDLVI	DLS(1)PQHMVVR	3	2	0.37079	-0.18651	0.0806457	-0.0722479	0.457923	0.11643	0.247709
GSS	A0A2R8Y5T7	301	S	Glutathione synthetase	1	0.00531042	44.931	KIEPEPFENCLLRPGSPARVVQCISELGIFG	IEPEPFENCLLRPGS(1)PAR	15	3	-0.11718	-0.898189	NA	-0.559494	NA	0.327802	NA
SPAST	A0A2R8Y7K2	51	S	Spastin	0.867166	0.00498521	57.1	MKTGSAGLSGHHRAPSYSGLSMVSGVKQGSG	APS(0.867)Y(0.129)S(0.004)GLSMVSGVK	3	2	-1.2746	NA	NA	NA	NA	NA	NA
SPAST	A0A2R8Y7K2	28	S	Spastin	0.987648	7.33e-10	119.11	GAVPKRKDPLTHTSNSLPRSKTVMKTGSAGL	RKDPLTHT(0.003)S(0.01)NS(0.988)LPR	11	3	0.73176	-0.0328534	0.881834	-0.324389	0.0624023	-0.260796	0.436963
	A0A2R8YFS5	593	S		1	0.000341382	73.902	HHYKGSSRGRSKSRFSGGFGARDYRQSSGAS	FS(1)GGFGAR	2	2	0.056776	0.202879	0.54847	-0.0982143	0.594357	-0.358524	0.468314
BCAR1	P56945-6	401	S	Breast cancer anti-estrogen resistance protein 1	0.979158	1.15e-13	77.378	DPARTPLVLAAPPPDSPPAEDVYDVPPPAPD	TPLVLAAPPPDS(0.979)PPAEDVY(0.02)DVPPPAPDLYDVPPGLR	12	3	-0.1675	-0.336001	0.0187671	0.06876	0.585798	0.499459	0.0396919
HADHA	A0A2R8Y4F5	721	S	Trifunctional enzyme subunit alpha, mitochondrial;Long-chain enoyl-CoA hydratase;Long chain 3-hydroxyacyl-CoA dehydrogenase	1	3.37e-14	114.36	GKQFTPCQLLADHANSPNKKFYQ________	QFTPCQLLADHANS(1)PNKK	14	3	-0.24062	0.158933	NA	0.159195	NA	0.0780895	NA
EPS8	A0A2R8Y4W2	817	S	Epidermal growth factor receptor kinase substrate 8	0.984372	2.35e-147	267.09	QEIMRRRQEKISAAASDSGVESFDEGSSH__	ISAAAS(0.984)DS(0.015)GVESFDEGSSH	6	2	-0.12158	NA	NA	NA	NA	NA	NA
EPS8	A0A2R8Y4W2	819	S	Epidermal growth factor receptor kinase substrate 8	0.999978	6.44e-167	266.76	IMRRRQEKISAAASDSGVESFDEGSSH____	ISAAASDS(1)GVES(1)FDEGSSH	8	2	0.079993	NA	NA	NA	NA	NA	NA
EPS8	A0A2R8Y4W2	823	S	Epidermal growth factor receptor kinase substrate 8	0.999989	6.2e-296	318.88	RQEKISAAASDSGVESFDEGSSH________	ISAAAS(0.085)DS(0.915)GVES(1)FDEGSSH	12	2	0.20341	NA	NA	NA	NA	NA	NA
EPS8	A0A2R8Y4W2	828	S	Epidermal growth factor receptor kinase substrate 8	0.848497	1.61e-147	270.34	SAAASDSGVESFDEGSSH_____________	ISAAASDSGVESFDEGS(0.848)S(0.152)H	17	2	-0.66781	NA	NA	NA	NA	NA	NA
EPS8	A0A2R8Y4W2	829	S	Epidermal growth factor receptor kinase substrate 8	0.912009	6.68e-267	317.74	AAASDSGVESFDEGSSH______________	ISAAASDSGVESFDEGS(0.088)S(0.912)H	18	2	-0.60935	NA	NA	NA	NA	NA	NA
EPS8	A0A2R8Y4W2	633	S	Epidermal growth factor receptor kinase substrate 8	0.983539	1.27e-30	123.84	RMEYGPRPADTPPAPSPPPTPAPVPVPLPPS	MEYGPRPADT(0.012)PPAPS(0.984)PPPT(0.004)PAPVPVPLPPSTPAPVPVSK	15	3	-0.066389	-0.412991	0.0307645	0.29335	0.0597812	0.748104	0.020424
EPS8	A0A2R8Y4W2	667	S	Epidermal growth factor receptor kinase substrate 8	0.99899	3.91e-13	122.39	PVPVSKVPANITRQNSSSSDSGGSIVRDSQR	QNS(0.999)S(0.001)S(0.013)S(0.951)DS(0.036)GGSIVR	3	2	-0.61628	0.542287	0.0157993	0.512104	0.0491963	0.0806253	0.687665
EPS8	A0A2R8Y4W2	670	S	Epidermal growth factor receptor kinase substrate 8	0.977099	1.25e-08	107.84	VSKVPANITRQNSSSSDSGGSIVRDSQRHKQ	QNS(0.997)S(0.003)S(0.008)S(0.977)DS(0.015)GGSIVR	6	2	-0.63409	0.177425	0.0897709	0.432571	0.0185005	0.247662	0.13047
EPS8	A0A2R8Y4W2	693	S	Epidermal growth factor receptor kinase substrate 8	1	9.2e-07	105.77	RDSQRHKQLPVDRRKSQMEEVQDELIHRLTI	RKS(1)QMEEVQDELIHR	3	3	-1.3551	0.805898	0.0105945	0.380844	0.0711915	-0.409391	0.328899
EPS8	A0A2R8Y4W2	476	S	Epidermal growth factor receptor kinase substrate 8	0.797055	4.08e-90	202.65	ANVAEHQRKQEIKRLSTEHSSVSEYHPADGY	RLS(0.797)T(0.201)EHS(0.002)SVSEYHPADGYAFSSNIYTR	3	4	-0.41526	0.41893	0.0241197	0.116195	0.248571	-0.0849095	0.353725
CCDC9	A0A2R8Y4Z8	386	S	Coiled-coil domain-containing protein 9	0.979472	1.13e-152	295.84	KEGAASPAPETPQPTSPETSPKETPMQPPEI	EGAASPAPETPQPT(0.009)S(0.979)PET(0.009)S(0.003)PK	15	2	0.0069218	-0.118007	0.328082	0.107043	0.388851	0.29976	0.0167662
CCDC9	A0A2R8Y4Z8	390	S	Coiled-coil domain-containing protein 9	0.968191	1.96e-89	220.27	ASPAPETPQPTSPETSPKETPMQPPEIPAPA	EGAASPAPETPQPT(0.257)S(0.493)PET(0.281)S(0.968)PK	19	3	-1.7559	-0.00572907	0.97304	0.603466	0.00502275	0.653187	0.0562515
CCDC9	A0A2R8Y4Z8	202	S	Coiled-coil domain-containing protein 9	1	0.00416834	59.356	EPNPVRNFLDDPRRRSGPLEESERDRREESR	S(1)GPLEESER	1	2	0.86387	0.322783	NA	0.195892	NA	-0.104237	NA
CCDC9	A0A2R8Y4Z8	80	S	Coiled-coil domain-containing protein 9	0.999915	7.99e-08	120.74	NVAVESEKNLGPSRRSPGTPRPPGASKGGRT	S(1)PGTPRPPGASK	1	2	0.44705	-0.11477	0.382962	-0.141809	0.236279	-0.0644216	0.451889
CCDC9	A0A2R8Y4Z8	60	S	Coiled-coil domain-containing protein 9	1	2.43e-33	190.39	AELEGVAVTAPRKGRSVEKENVAVESEKNLG	S(1)VEKENVAVESEK	1	2	3.0734	-0.21223	0.0956029	0.0470052	0.74323	0.321839	0.0561353
	A0A2R8Y4Z8	521	S		1	0	454.58	VELNSPRTTHLAGALSPGGGQSAPAFPESGP	TTHLAGALS(1)PGGGQSAPAFPESGPSLR	9	2	-1.137	-0.0941935	0.404734	0.391676	0.0160545	0.508458	0.00314296
TRIM8	A0A2R8YCF6	72	S	Probable E3 ubiquitin-protein ligase TRIM8	0.870995	0.000125238	101.81	KILMDRTQTCTSSSLSPTKIGHLNSKLFLNE	TQTCTSS(0.001)S(0.003)LS(0.871)PT(0.125)K	10	2	0.60977	-0.100036	NA	-0.624844	NA	-0.510478	NA
CTNNB1	A0A2R8Y804	191	S	Catenin beta-1	1	5.39e-39	190.15	HQLSKKEASRHAIMRSPQMVSAIVRTMQNTN	S(1)PQMVSAIVR	1	2	0.17122	-0.067	0.456894	-0.12843	0.162375	-0.0513454	0.562432
CTNNB1	A0A2R8Y804	675	S	Catenin beta-1	1	4.32e-31	194.35	FRMSEDKPQDYKKRLSVELTSSLFRTEPMAW	KRLS(1)VELTSSLFR	4	2	-0.082143	-0.0143989	0.875797	0.0230106	0.775419	0.0532555	0.529334
CTNNB1	A0A2R8Y804	552	S	Catenin beta-1	0.998781	6.17e-87	241.66	VQLLVRAHQDTQRRTSMGGTQQQFVEGVRME	RT(0.001)S(0.999)MGGTQQQFVEGVR	3	2	-0.22917	-0.013912	0.877234	0.117572	0.217684	0.0816575	0.334713
INADL	A0A2R8Y549	1212	S	InaD-like protein	1	0	428.18	PPMKLPPPYKALTDDSDENEEEDAFTDQKIR	ALT(1)DDS(1)DENEEEDAFTDQKIR	6	2	-0.69172	0.168226	0.105132	0.0186213	0.8752	-0.157307	0.109685
INADL	A0A2R8Y549	522	S	InaD-like protein	1	1.74e-09	119.36	NDNIQALEKLEKVPDSPENELKSRWENLLGP	VPDS(1)PENELK	4	2	-1.6332	-0.260588	0.110679	-0.244544	0.0392582	0.037858	0.753128
INADL	A0A2R8Y549	645	S	InaD-like protein	1	1.64e-33	177.97	PFTLVCCRRLFDDEASVDEPRRTETSLPETE	RLFDDEAS(1)VDEPRR	8	3	-0.27436	0.152378	0.151277	-0.00502069	0.96569	-0.170969	0.200868
ATXN2	Q99700	784	S	Ataxin-2	1	0.000101166	90.987	NETSPSFSKAENKGISPVVSEHRKQIDDLKK	GIS(1)PVVSEHRK	3	2	0.39475	-0.168572	0.212618	-0.763253	0.012736	-0.496936	0.0191246
ATXN2	Q99700	758	S	Ataxin-2	1	2.65e-39	157.08	SSEAKDSRLQDQRQNSPAGNKENIKPNETSP	LQDQRQNS(1)PAGNKENIKPNETSPSFSK	8	3	-0.25057	0.218498	0.370484	-0.225785	0.0781896	-0.387415	0.216263
ATXN2	Q99700	772	S	Ataxin-2	0.997181	0	343.89	NSPAGNKENIKPNETSPSFSKAENKGISPVV	QNSPAGNKENIKPNET(0.003)S(0.997)PSFSK	17	2	0.68136	-0.230369	0.0676775	-0.00595132	0.9417	0.132076	0.311801
ATXN2	Q99700	624	S	Ataxin-2	1	6.01e-16	145.44	STMPKRMSSEGPPRMSPKAQRHPRNHRVSAG	MSSEGPPRMS(1)PK	10	2	-0.62636	-0.117333	0.310415	-0.505382	0.00231821	-0.379431	0.0222395
ATXN2	Q99700	604	S	Ataxin-2	0.932624	0.00133995	47.769	PSRPSRPPSHPSAHGSPAPVSTMPKRMSSEG	PS(0.009)RPPS(0.041)HPS(0.012)AHGS(0.933)PAPVS(0.003)T(0.003)MPK	13	4	-0.53706	-0.236503	NA	-1.63039	NA	-1.4314	NA
ATXN2	Q99700	728	S	Ataxin-2	0.952531	2.34e-44	105.48	GIIPTEAVAMPIPAASPTPASPASNRAVTPS	QNSIGNTPSGPVLASPQAGIIPTEAVAMPIPAAS(0.953)PT(0.038)PAS(0.007)PAS(0.002)NR	34	3	1.6915	-0.100915	0.547202	-0.221616	0.0468456	-0.0488937	0.579211
ATXN2	Q99700	937	S	Ataxin-2	0.99774	0.00321175	26.42	NPRSFSQPKPSTTPTSPRPQAQPSPSMVGHQ	S(0.105)FS(0.167)QPKPS(0.182)T(0.235)T(0.305)PT(0.008)S(0.998)PR	13	2	-1.8056	0.167259	NA	0.241796	NA	0.113822	NA
ATXN2	Q99700	684	S	Ataxin-2	0.943655	0.00365435	37.683	SGGTWSSVVSGVPRLSPKTHRPRSPRQNSIG	TSPSGGTWSSVVS(0.056)GVPRLS(0.944)PK	19	3	1.0956	-0.086201	NA	-0.687497	NA	-0.56995	NA
ATXN2	Q99700	466	S	Ataxin-2	0.999998	1.85e-07	97.038	SAQYKARVALENDDRSEEEKYTAVQRNSSER	VALENDDRS(1)EEEKYTAVQR	9	3	1.0212	-0.225166	0.258181	-0.515242	0.00621857	-0.288385	0.0853931
ATXN2	Q99700	478	S	Ataxin-2	0.84896	9.47e-10	105.07	DDRSEEEKYTAVQRNSSEREGHSINTRENKY	VALENDDRSEEEKYT(0.075)AVQRNS(0.849)S(0.075)ER	21	4	2.9174	-0.93306	NA	-0.985893	NA	-0.0178904	NA
TNKS1BP1	Q9C0C2	872	S	182 kDa tankyrase-1-binding protein	1	1.03e-283	349.14	SRDAELQDQEFGKRDSLGTYSSRDVSLGDWE	DAELQDQEFGKRDS(1)LGTYSSR	14	2	0.63473	-0.195077	0.213765	-0.124254	0.228154	0.0282692	0.763219
TNKS1BP1	Q9C0C2	893	S	182 kDa tankyrase-1-binding protein	0.998596	9.68e-05	69.167	SRDVSLGDWEFGKRDSLGAYASQDANEQGQD	DS(0.999)LGAY(0.001)ASQDANEQGQDLGKR	2	3	-0.008455	0.535729	0.29156	-0.0724533	0.524107	-0.464347	0.234985
	A0A2R8Y5C4	32	S		1	0.00069388	58.433	LLANAALRDEAGRLRSPEPRALPPTRGLLGW	LLANAALRDEAGRLRS(1)PEPR	16	4	0.36627	-0.809076	0.00103786	-0.505772	0.00815511	0.190793	0.152795
TNKS1BP1	Q9C0C2	836	S	182 kDa tankyrase-1-binding protein	1	4.07e-05	101.59	QDRVVGKPAQLGTQRSQEADVQDWEFRKRDS	S(1)QEADVQDWEFR	1	2	0.64957	-0.207343	0.278149	0.633881	0.0247377	0.869573	0.00280281
CCDC88A	Q3V6T2	1702	S	Girdin	0.994666	9.27e-08	111.36	LEESNKLTSVQIKSSSQENLLDEVMKSLSVS	S(0.003)S(0.003)S(0.995)QENLLDEVMK	3	2	-0.52392	0.137973	0.216314	-0.143467	0.225834	-0.28556	0.0660087
DEPDC5	A0A2R8YF50	551	S	DEP domain-containing protein 5	1	5.14e-79	213.05	PPQRDSSAPGRFHVGSAESMLHVRPGGYTPQ	FHVGS(1)AESMLHVRPGGYTPQR	5	4	-0.3041	0.0603626	0.517036	-0.219739	0.159351	-0.340951	0.0421329
TSC2	A0A2R8Y6C9	963	S	Tuberin	1	2.04e-24	133.36	DILGDPGDKADVGRLSPEVKARSQSGTLDGE	ADVGRLS(1)PEVK	7	2	2.9113	0.569679	0.0402461	0.161999	0.631961	-0.396082	0.0510967
TSC2	A0A2R8Y6C9	1001	S	Tuberin	0.830189	3.05e-21	151.19	GEDSRGQPEGPLPSSSPRSPSGLRPRGYTIS	GQPEGPLPS(0.032)S(0.138)S(0.83)PRS(0.171)PS(0.829)GLRPR	11	2	0.27946	0.0609805	0.784153	-0.58818	0.00174872	-0.654996	0.0515311
TSC2	A0A2R8Y6C9	1004	S	Tuberin	0.996169	3.05e-21	151.19	SRGQPEGPLPSSSPRSPSGLRPRGYTISDSA	S(0.996)PS(0.004)GLRPR	1	2	0.18665	-0.713841	0.0560147	-0.179183	0.135923	0.508092	0.0995681
TSC2	A0A2R8Y6C9	1006	S	Tuberin	0.828851	4.77e-21	151.13	GQPEGPLPSSSPRSPSGLRPRGYTISDSAPS	GQPEGPLPS(0.032)S(0.138)S(0.83)PRS(0.171)PS(0.829)GLRPR	16	2	0.27946	-0.475074	NA	-0.516099	NA	-0.0630926	NA
TSC2	A0A2R8Y6C9	1351	S	Tuberin	0.95955	0.00149874	90.064	PTPGYEVGQRKRLISSVEDFTEFV_______	LIS(0.04)S(0.96)VEDFTEFV	4	2	-0.51858	NA	NA	NA	NA	NA	NA
TSC2	A0A2R8Y6C9	684	S	Tuberin	0.999985	0.00210508	69.469	GQQVSRGARDRVRSMSGGHGLRVGALDVPAS	SMS(1)GGHGLR	3	2	-0.66199	0.230497	0.117569	-0.361903	0.0680957	-0.553203	0.047673
TSC2	A0A2R8Y6C9	972	S	Tuberin	0.828076	2.74e-05	84.379	ADVGRLSPEVKARSQSGTLDGESAAWSASGE	S(0.169)QS(0.828)GT(0.003)LDGESAAWSASGEDSR	3	2	1.9004	NA	NA	NA	NA	NA	NA
TSC2	A0A2R8Y6C9	939	S	Tuberin	0.946943	8.4e-27	158.11	VDLSFQPSQPLSKSSSSPELQTLQDILGDPG	S(0.024)S(0.024)S(0.947)S(0.004)PELQTLQDILGDPGDKADVGR	3	3	-0.11917	0.631227	0.155819	-0.156933	0.373091	-0.749176	0.217772
TSC2	A0A2R8Y6C9	889	S	Tuberin	0.835889	0.000771763	81.977	AALGMDRRTDAYSRSSSVSSQEEKSLHAEEL	T(0.001)DAY(0.02)S(0.028)RS(0.162)S(0.836)S(0.949)VS(0.208)S(0.796)QEEK	8	2	-1.1891	-0.21559	0.152807	0.0892438	0.358771	0.325519	0.032107
TSC2	A0A2R8Y6C9	890	S	Tuberin	0.94952	6.3e-16	124.27	ALGMDRRTDAYSRSSSVSSQEEKSLHAEELV	T(0.001)DAY(0.024)S(0.031)RS(0.169)S(0.835)S(0.95)VS(0.897)S(0.093)QEEK	9	2	0.76887	-0.115538	0.655728	0.257388	0.272433	0.338062	0.0342528
TSC2	A0A2R8Y6C9	892	S	Tuberin	0.897485	0.000995108	72.333	GMDRRTDAYSRSSSVSSQEEKSLHAEELVGR	T(0.001)DAY(0.024)S(0.031)RS(0.169)S(0.835)S(0.95)VS(0.897)S(0.093)QEEK	11	2	0.76887	0.00963382	NA	0.186754	NA	0.19497	NA
TSC2	A0A2R8Y6C9	893	S	Tuberin	0.973481	6.3e-16	124.27	MDRRTDAYSRSSSVSSQEEKSLHAEELVGRG	S(0.075)S(0.094)S(0.832)VS(0.027)S(0.973)QEEKSLHAEELVGR	6	3	1.4163	-0.115538	0.655728	0.257388	0.272433	0.338062	0.0342528
TSC2	A0A2R8Y5F1	939	S	Tuberin	0.995984	0.0144081	46.299	FDDTPEKDSFRARSTSLNERPKRIQTSLTSA	S(0.001)T(0.003)S(0.996)LNERPKR	3	3	0.44865	-0.312591	NA	-0.322154	NA	-0.043278	NA
TSC2	A0A2R8Y6C9	217	S	Tuberin	0.999915	1.66e-42	170.01	MEPERGSEKKTSGPLSPPTGPPGPAPAGPAV	TSGPLS(1)PPTGPPGPAPAGPAVR	6	2	1.2207	-0.225457	0.110439	0.294	0.0179184	0.512657	0.0105689
TSC1	A0A2R8Y6S1	51	S	Hamartin	0.999978	2.19e-36	140.54	SDLPGFLGDLASEEDSIEKDKEEAAISRELS	GSVTLSDLPGFLGDLASEEDS(1)IEKDKEEAAISR	21	4	0.68595	0.0926864	0.650467	-0.30005	0.157866	-0.407829	0.0167417
TSC1	A0A2R8Y6S1	706	S	Hamartin	0.97724	0.000106848	62.278	GVEAKIPLNLDGPHPSPPTPDSVGQLHIMDY	IPLNLDGPHPS(0.977)PPT(0.022)PDS(0.001)VGQLHIMDYNETHHEHS	11	5	0.68714	NA	NA	NA	NA	NA	NA
SHROOM3	A0A2R8Y5P9	829	S	Protein Shroom3	1	1.21e-64	205.6	SSEPEREPEWRDRPGSPESPLLDAPFSRAYR	DRPGS(1)PES(1)PLLDAPFSR	5	2	-0.26589	0.125039	0.21261	-0.231293	0.0874074	-0.312293	0.015447
SHROOM3	A0A2R8Y5P9	832	S	Protein Shroom3	0.999999	1.19e-33	156.74	PEREPEWRDRPGSPESPLLDAPFSRAYRNSI	DRPGS(1)PES(1)PLLDAPFSR	8	3	0.22678	0.0669895	0.550807	0.0336204	0.684659	-0.0536224	0.614953
SHROOM3	A0A2R8Y5P9	1360	S	Protein Shroom3	0.999999	0.000346539	79.424	PPPSRAKWAHAAREDSLPEESSAPDFANLKH	EDS(1)LPEESSAPDFANLK	3	2	0.17932	-0.00560854	NA	0.144177	NA	0.133169	NA
SHROOM3	A0A2R8Y5P9	1416	S	Protein Shroom3	0.979395	2.82e-21	128.89	PGRISLRISESVLRDSPPPHEDYEDEVFVRD	IS(0.009)ES(0.011)VLRDS(0.979)PPPHEDYEDEVFVRDPHPK	9	3	1.1683	1.77888	0.0340603	0.753101	0.129541	-0.947617	0.0349358
SHROOM3	A0A2R8Y5P9	889	S	Protein Shroom3	1	3.02e-47	183.55	RSWRPRPSSAHVGLRSPEASASASPHTPRER	S(1)PEASASASPHTPR	1	2	-2.6888	2.29709	0.042167	-0.142701	0.169463	-2.35317	0.0584022
SHROOM3	A0A2R8Y5P9	1140	S	Protein Shroom3	0.999959	9.89e-68	200.75	PREPSSWGARAGKSMSAEDLLERSDVLAGPV	SMS(1)AEDLLERSDVLAGPVHVR	3	3	0.5509	0.205499	0.074061	0.0536625	0.557031	-0.114654	0.238314
SHROOM3	A0A2R8Y5P9	358	S	Protein Shroom3	0.999735	1.53e-116	230.93	KSPFIEEQLHTVLEKSPENSPPVKPKHNYTQ	SPFIEEQLHTVLEKS(1)PENS(1)PPVKPK	15	3	-0.67247	2.18453	0.0347757	-0.126905	0.314165	-2.31438	0.0615371
SHROOM3	A0A2R8Y5P9	362	S	Protein Shroom3	1	2.45e-26	146.67	IEEQLHTVLEKSPENSPPVKPKHNYTQKAQP	SPFIEEQLHTVLEKS(1)PENS(1)PPVKPK	19	3	-0.67247	-0.136202	0.263671	-0.896443	0.000681239	-0.655022	0.00484175
SHROOM3	A0A2R8Y5P9	940	S	Protein Shroom3	0.954698	3.11e-10	91.939	GARRRLTPEQKKRSYSEPEKMNEVGIVEEAE	S(0.045)YS(0.955)EPEKMNEVGIVEEAEPAPLGPQR	3	3	0.29171	0.20001	0.145809	0.0437744	0.654094	-0.0973465	0.529195
SHROOM3	A0A2R8Y5P9	735	S	Protein Shroom3	0.996847	8.85e-19	138.06	GGSGFGHNYRPHRTVSTSSTSGNDFEETKAH	TVS(0.997)T(0.003)SSTSGNDFEETK	3	2	0.84478	0.194173	NA	0.876522	NA	0.665817	NA
DYNC1H1	Q14204	3082	S	Cytoplasmic dynein 1 heavy chain 1	0.88831	0.0128384	68.448	TMNPSSEGLKDRAATSPALFNRCVLNWFGDW	AAT(0.112)S(0.888)PALFNR	4	2	-0.37472	0.124997	NA	0.0478359	NA	0.0567761	NA
DYNC1H1	Q14204	4368	S	Cytoplasmic dynein 1 heavy chain 1	0.99698	4.49e-13	140.26	DDLAYAETEKKTRTDSTSDGRPAWMRTLHTT	TDS(0.997)T(0.003)SDGRPAWMR	3	3	-0.37664	0.157661	0.475982	0.36014	0.00921838	0.209966	0.398667
DYNC1H1	Q14204	4370	S	Cytoplasmic dynein 1 heavy chain 1	0.753787	3.18e-07	80.553	LAYAETEKKTRTDSTSDGRPAWMRTLHTTAS	TRT(0.002)DS(0.087)T(0.157)S(0.754)DGRPAWMR	7	2	-0.8934	0.164012	NA	0.407233	NA	0.214373	NA
ASXH1;ASXL1	A0A494C1R1	503	S	Putative Polycomb group protein ASXL1	0.850982	8.3e-51	190.52	SRIQAEPDNLARASASPDRIPSLPQETVDQE	AS(0.148)AS(0.851)PDRIPS(0.001)LPQETVDQEPKDQKR	4	4	0.52149	-0.407674	0.00794943	-0.434824	0.00402808	-0.00677527	0.9463
ATP13A3	A0A2R8YDN7	790	S	Probable cation-transporting ATPase 13A3	1	3.75e-24	182.44	SAIDPEAIPVKLVHDSLEDLQMTRYHFAMNG	LVHDS(1)LEDLQMTR	5	3	-0.045789	0.208775	0.154091	0.225259	0.0888569	0.0918834	0.47535
RAPGEF2	A0A2R8Y661	1115	S	Rap guanine nucleotide exchange factor 2	1	0.00038363	64.42	RKKVPVKDLPPFGINSPQALKKILSLSEEGS	KVPVKDLPPFGINS(1)PQALKK	14	4	0.6582	-0.0363377	0.742013	-0.433858	0.0158087	-0.444713	0.00439435
RAPGEF2	A0A2R8Y661	628	S	Rap guanine nucleotide exchange factor 2	0.971537	1.03e-102	215.53	KHIPTALPVSGTLSSSNPDLLQSHHRILDFS	HIPTALPVSGTLS(0.001)S(0.028)S(0.972)NPDLLQSHHR	15	4	0.70332	-0.309713	0.0423183	-0.292019	0.0282573	-0.0424705	0.602459
RAPGEF2	A0A2R8Y661	1057	S	Rap guanine nucleotide exchange factor 2	0.990182	1.42e-27	140.71	LPKNPGDKKPVKSETSPVAPRAGSQQKAQSL	SET(0.01)S(0.99)PVAPR	4	2	-0.87825	-0.206986	0.0655424	-0.482268	0.00413096	-0.304498	0.0338519
TSC2	A0A2R8Y6C9	534	S	Tuberin	0.999542	0.00395436	68.678	FKESSAAEAFRCRSISVSEHVVRRIQTSLTS	SIS(1)VSEHVVR	3	2	2.3131	0.264383	NA	0.262967	NA	0.0145447	NA
GPSM2	A0A2R8Y6E3	105	S	G-protein-signaling modulator 2	1	0.00013584	73.21	DSSLNGVRPKLGRRHSMENMELMKLTPEKVQ	RHS(1)MENMELMK	3	3	-0.3903	0.142384	0.274111	-0.0376528	0.767659	-0.111164	0.272327
HECW2	C9JHL2	48	S	E3 ubiquitin-protein ligase HECW2	1	1.49e-55	199.75	AQSSMPENMTLQRANSDTDLVTSESRSSLTA	ANS(1)DTDLVTSESR	3	2	2.0553	0.250917	0.0588886	0.227247	0.045126	-0.0399403	0.654789
RPL5	A0A2R8Y6J3	135	S	60S ribosomal protein L5	0.99441	1.39e-28	162.58	GLSIPHSTKRFPGYDSESKEFNAEVHRKHIM	RFPGYDS(0.994)ES(0.006)KEFNAEVHRK	7	4	0.82515	0.0606419	0.548458	0.262197	0.0491434	0.199481	0.0632533
TMF1	A0A2R8Y7M0	72	S	TATA element modulatory factor	0.999828	3.92e-21	157.43	WDTSTWGLKSNTEPQSPPIASPKAITKPVRR	SNTEPQS(1)PPIASPK	7	2	0.75032	-0.216582	0.197085	0.160361	0.141859	0.362152	0.0717916
TMF1	A0A2R8Y7M0	77	S	TATA element modulatory factor	0.999713	3.65e-16	155.06	WGLKSNTEPQSPPIASPKAITKPVRRTVVDE	SNTEPQSPPIAS(1)PK	12	2	0.2786	-0.289735	0.0387959	-0.253359	0.0656855	0.08666	0.364828
TMF1	A0A2R8Y7M0	344	S	TATA element modulatory factor	1	1.8e-219	285.89	FSVQSLDSRSVSEINSDDELSGKGYALVPII	SVSEINS(1)DDELSGKGYALVPIIVNSSTPK	7	2	4.2321	0.188225	0.0760034	-0.019833	0.847876	-0.234742	0.048301
TMF1	A0A2R8Y7M0	349	S	TATA element modulatory factor	0.863586	1.96e-11	94.188	LDSRSVSEINSDDELSGKGYALVPIIVNSST	S(0.001)VS(0.001)EINS(0.134)DDELS(0.864)GKGY(0.001)ALVPIIVNSSTPK	12	3	0.40703	0.128953	NA	-0.0241057	NA	-0.16448	NA
BPTF	E7ETD6	1158	S	Nucleosome-remodeling factor subunit BPTF	0.934004	2.15e-05	107.34	TTNKLYPKDRVLDDVSIRSPETKCPKQNSIE	VLDDVS(0.934)IRS(0.065)PET(0.001)K	6	3	-0.23094	-0.828568	NA	-0.545034	NA	0.228617	NA
BPTF	E7ETD6	1161	S	Nucleosome-remodeling factor subunit BPTF	0.999942	1.39e-84	187.87	KLYPKDRVLDDVSIRSPETKCPKQNSIENDI	VLDDVSIRS(1)PETK	9	2	0.19016	-0.156448	0.143271	0.0696947	0.780206	0.426019	0.363147
BPTF	E7ETD6	433	S	Nucleosome-remodeling factor subunit BPTF	0.999996	4e-09	119.72	LESIRAKKGDIDNVKSPEETEKDKNETENDS	GDIDNVKS(1)PEETEK	8	2	-0.2855	-0.40991	NA	-0.130252	NA	0.29348	NA
BPTF	E7ETD6	1092	S	Nucleosome-remodeling factor subunit BPTF	0.996632	0.000760988	71.863	GIGKTSTNSSKNLSESPVITKAKEGCQSDSM	NLSES(0.997)PVIT(0.003)K	5	2	0.32131	-0.0573134	0.611932	-0.817012	0.0029486	-0.694971	0.0134718
BPTF	E7ETD6	1171	S	Nucleosome-remodeling factor subunit BPTF	1	0.00595031	57.864	DVSIRSPETKCPKQNSIENDIEEKVSDLASR	QNS(1)IENDIEEK	3	2	0.28395	1.58993	NA	1.53553	NA	-0.0205425	NA
BPTF	E7ETD6	921	S	Nucleosome-remodeling factor subunit BPTF	0.997801	0.0121557	40.548	FVPKLPGNTNVNYRKSLEGTKNNMDENMDES	S(0.998)LEGT(0.002)KNNMDENMDESDKRK	1	4	0.020672	-0.387147	NA	-0.997348	NA	-0.554506	NA
BPTF	E7ETD6	624	S	Nucleosome-remodeling factor subunit BPTF	1	2.59e-189	308.18	VGDFKSEKSNGELSESPGAGKGASGSTRIIT	SNGELSES(1)PGAGK	8	2	-0.44571	0.0523078	0.606312	-0.235497	0.0550779	-0.267977	0.0572613
BPTF	E7ETD6	77	S	Nucleosome-remodeling factor subunit BPTF	1	6.28e-100	281.02	SSTPGRRKPRVHRPRSPILEEKDIPPLEFPK	VHRPRS(1)PILEEKDIPPLEFPK	6	3	0.52393	-0.0947438	0.300529	-0.0694019	0.400892	0.031897	0.69283
BPTF	E7ETD6	1959	S	Nucleosome-remodeling factor subunit BPTF	1	1.06e-12	130.22	SVTTGTKMVLTTKVGSPATVTFQQNKNFHQT	VGS(1)PATVTFQQNK	3	2	1.0144	-0.123037	0.630299	-0.942384	0.000500769	-0.605845	0.00886734
PPFIA1	A0A2R8Y7R9	755	S	Liprin-alpha-1	0.999997	2.33e-54	196.94	ALRLDRLHKGALHTVSHEDIRDIRNSTGSQD	GALHTVS(1)HEDIRDIR	7	2	1.6983	0.245606	0.292011	0.187603	0.220616	-0.0865785	0.733023
PPFIA1	A0A2R8Y7R9	257	S	Liprin-alpha-1	0.999611	8.12e-69	212.63	SKQSREQSQMKERLASLSSHVTELEEDLDTA	LAS(1)LSSHVTELEEDLDTARK	3	3	0.4682	-0.046751	0.615466	0.0294753	0.809412	0.130758	0.439786
PPFIA1	A0A2R8Y7R9	59	S	Liprin-alpha-1	1	0.00790658	39.867	ALTQGKLHEVGHERDSLQRQLNTALPQEFAA	LHEVGHERDS(1)LQR	10	4	0.19005	0.511659	0.216775	-0.245595	0.0690969	-0.85749	0.017841
PPFIA1	A0A2R8Y7R9	132	S	Liprin-alpha-1	0.999972	0.01083	53.808	HERSLRMTVVKRQAQSPAGVSSEVEVLKALK	QAQS(1)PAGVSSEVEVLK	4	2	0.27547	-0.226132	NA	-0.360409	NA	-0.134733	NA
PPFIA1	A0A2R8Y7R9	690	S	Liprin-alpha-1	1	0.000116001	77.182	SPPGSGRSTPRRIPHSPAREVDRLGVMTLPS	RIPHS(1)PAREVDR	5	4	0.64541	-0.264233	0.0556812	-0.591102	0.00465124	-0.301232	0.0164148
PPFIA1	A0A2R8Y7R9	221	S	Liprin-alpha-1	0.990319	2.82e-45	176.15	NHEQENTPSTSGKRSSDGSLSHEEDLAKVIE	RS(0.007)S(0.99)DGS(0.986)LS(0.016)HEEDLAKVIELQEIISK	3	3	-0.55805	0.0971677	0.39135	0.0510164	0.633892	0.0444613	0.711637
PPFIA1	A0A2R8Y7R9	224	S	Liprin-alpha-1	1	6.6e-53	193.56	QENTPSTSGKRSSDGSLSHEEDLAKVIELQE	RS(0.051)S(0.949)DGS(1)LS(1)HEEDLAK	6	2	-0.26788	0.157474	0.429304	0.217821	0.0790389	0.123358	0.327101
PPFIA1	A0A2R8Y7R9	226	S	Liprin-alpha-1	1	2.26e-45	147.6	NTPSTSGKRSSDGSLSHEEDLAKVIELQEII	RS(0.051)S(0.949)DGS(1)LS(1)HEEDLAK	8	2	-0.26788	0.0644498	0.490984	0.179715	0.0955006	0.114369	0.238797
PPFIA1	A0A2R8Y7R9	675	S	Liprin-alpha-1	0.882715	4.03e-96	207.68	MSSIPPYPASSLASSSPPGSGRSTPRRIPHS	SMSSIPPYPASSLAS(0.033)S(0.066)S(0.883)PPGS(0.018)GR	17	3	-1.5368	-0.218519	0.0576284	0.17718	0.362489	0.397464	0.0680102
PPFIA1	A0A2R8Y7R9	648	S	Liprin-alpha-1	0.999922	1.71e-06	124.91	ENTEQRAEEIESRVGSGSLDNLGRFRSMSSI	VGS(1)GSLDNLGR	3	2	0.52855	0.195777	0.317513	0.333367	0.0306654	0.276417	0.221858
PPFIA1	A0A2R8Y7R9	650	S	Liprin-alpha-1	0.999997	9.67e-09	132.9	TEQRAEEIESRVGSGSLDNLGRFRSMSSIPP	VGSGS(1)LDNLGR	5	2	1.2887	0.678974	0.0220704	0.201537	0.227654	-0.504382	0.201881
PPFIA1	A0A2R8Y7R9	1194	S	Liprin-alpha-1	0.766051	0.000110813	82.345	AETLPANFRVTSSMSSPSMQPKKMQMDGNVS	VTSS(0.002)MS(0.177)S(0.766)PS(0.055)MQPK	7	2	0.25838	0.326543	0.212463	0.0608895	0.806992	-0.345869	0.362861
BLVRB	A0A2R8Y7Y9	82	S	Flavin reductase (NADPH)	0.999986	0.000446961	94.211	GQDAVIVLLGTRNDLSPTTVMSEGARNIVAA	NDLS(1)PTTVMSEGAR	4	2	-1.666	0.986318	0.00419175	0.262277	0.0253732	-0.713501	0.0154537
RPS14	P62263	139	S	40S ribosomal protein S14	0.798136	1.52e-07	125.93	MKIGRIEDVTPIPSDSTRRKGGRRGRRL___	IEDVTPIPS(0.012)DS(0.798)T(0.19)RR	11	2	-1.2631	1.07797	NA	1.66553	NA	0.602998	NA
CUX1	A0A2R8YDI1	1123	S	Homeobox protein cut-like 1	1	0.000436058	105.2	EKEALKRAYQQKPYPSPKTIEDLATQLNLKT	AYQQKPYPS(1)PK	9	2	-1.6996	-0.438062	0.0171146	-0.173445	0.451778	0.271473	0.436856
RBBP6	A0A2R8Y880	899	S	E3 ubiquitin-protein ligase RBBP6	1	3.95e-123	240.87	AAGAQPRPSANRENFSPERFLPLNIRNSPFT	ENFS(1)PERFLPLNIR	4	2	0.9662	-0.164416	0.119165	-0.112283	0.223572	0.0714141	0.402867
RBBP6	A0A2R8Y880	1090	S	E3 ubiquitin-protein ligase RBBP6	1	1.67e-12	112.99	PAKGPQEKVDGERERSPRSEPPIKKAKEETP	VDGERERS(1)PR	8	3	0.26951	-0.0724825	0.606915	-0.164468	0.092428	0.0546611	0.517717
RBBP6	A0A2R8Y880	1682	S	E3 ubiquitin-protein ligase RBBP6	0.753981	6.87e-16	96.098	TRETDEAAFEPDYNESDSESNVSVKEEESSG	ETDEAAFEPDY(0.246)NES(0.754)DS(0.801)ES(0.186)NVS(0.014)VKEEESSGNISK	14	3	-0.9471	0.175241	NA	-0.162472	NA	-0.260926	NA
RBBP6	A0A2R8Y880	1684	S	E3 ubiquitin-protein ligase RBBP6	0.800631	6.87e-16	93.938	ETDEAAFEPDYNESDSESNVSVKEEESSGNI	ETDEAAFEPDY(0.246)NES(0.754)DS(0.801)ES(0.186)NVS(0.014)VKEEESSGNISK	16	3	-0.9471	0.244291	0.078763	-0.0950812	0.46719	-0.288394	0.0215477
RBBP6	A0A2R8Y880	911	S	E3 ubiquitin-protein ligase RBBP6	0.998829	3.82e-05	81.239	ENFSPERFLPLNIRNSPFTRGRREDYVGGQS	FLPLNIRNS(0.999)PFT(0.001)R	9	3	1.5767	1.11386	0.112157	2.08554	0.00299054	1.01507	0.202126
RBBP6	A0A2R8Y880	1259	S	E3 ubiquitin-protein ligase RBBP6	0.995142	4.39e-80	211.92	AKKIKLNRETGKKIGSTENISNTKEPSEKLE	IGS(0.995)T(0.005)ENISNTKEPSEKLESTSSK	3	3	0.32289	0.0481322	0.6786	0.179741	0.177838	0.124669	0.17273
RBBP6	A0A2R8Y880	1217	S	E3 ubiquitin-protein ligase RBBP6	1	2.39e-144	299.71	SMKISKLEVTEIVKPSPKRKMEPDTEKMDRT	LEVTEIVKPS(1)PK	10	2	0.21281	-0.236028	0.0429661	-0.103863	0.256382	0.155228	0.107065
RBBP6	A0A2R8Y880	1315	S	E3 ubiquitin-protein ligase RBBP6	0.99996	2.31e-67	197.51	SSTLVDYTSTSSTGGSPVRKSEEKTDTKRTV	RKVTGTEGSSSTLVDYTSTSSTGGS(1)PVRK	25	3	0.29835	-0.196452	0.0800678	-0.253056	0.0316185	-0.0861627	0.299636
RBBP6	A0A2R8Y880	554	S	E3 ubiquitin-protein ligase RBBP6	1	1.9e-07	117.04	GRPGWEHSNKLGYLVSPPQQIRRGERSCYRS	LGYLVS(1)PPQQIR	6	2	-0.41126	-0.360889	0.027169	-0.56178	0.00146728	-0.19467	0.133433
RBBP6	A0A2R8Y880	1663	S	E3 ubiquitin-protein ligase RBBP6	0.979823	4.47e-05	82.831	STVKPKPQLSHSSRLSSDLTRETDEAAFEPD	LS(0.98)S(0.02)DLTR	2	2	0.02223	0.667374	0.0493416	1.40248	0.00243871	0.757724	0.011561
RBBP6	A0A2R8Y880	398	S	E3 ubiquitin-protein ligase RBBP6	0.999999	7.06e-16	172.56	PPRPLIQRNLQPLMRSPISRQQDPLMIPVTS	NLQPLMRS(1)PISR	8	2	1.203	-0.287497	0.030358	-0.272062	0.0221074	0.0185411	0.822107
RBBP6	A0A2R8Y880	1737	S	E3 ubiquitin-protein ligase RBBP6	0.785903	0.000363231	50.415	QVGISRNQSHSSPSVSPSRSHSPSGSQTRSH	NQS(0.112)HS(0.274)S(0.608)PS(0.175)VS(0.786)PS(0.304)RS(0.347)HS(0.256)PS(0.053)GS(0.04)QT(0.045)R	10	3	-0.5114	-0.00246306	0.981271	-0.310899	0.0964258	-0.314712	0.0408755
RBBP6	A0A2R8Y880	808	S	E3 ubiquitin-protein ligase RBBP6	0.999875	0.00365594	71.935	RSRSRSPPYRRYHSRSRSPQAFRGQSPNKRN	Y(0.014)HS(0.986)RS(1)RS(1)PQAFR	5	2	-0.15437	-0.177005	0.217588	-0.0952695	0.458566	0.0842091	0.322735
RBBP6	A0A2R8Y880	810	S	E3 ubiquitin-protein ligase RBBP6	0.999928	0.000513278	102.91	RSRSPPYRRYHSRSRSPQAFRGQSPNKRNVP	Y(0.014)HS(0.986)RS(1)RS(1)PQAFR	7	2	-0.15437	-0.20813	0.0785188	-0.176346	0.126768	0.0169569	0.850727
RBBP6	A0A2R8Y880	1366	S	E3 ubiquitin-protein ligase RBBP6	1	8.49e-220	312.79	MIQVPQSKWDKDDFESEEEDVKSTQPISSVG	WDKDDFES(1)EEEDVK	8	2	-0.58577	-0.153587	0.12723	-0.239853	0.0361484	-0.120095	0.176707
RBBP6	A0A2R8Y880	806	S	E3 ubiquitin-protein ligase RBBP6	0.985826	0.00365594	71.935	YHRSRSRSPPYRRYHSRSRSPQAFRGQSPNK	Y(0.014)HS(0.986)RS(1)RS(1)PQAFR	3	2	-0.15437	-0.22296	0.0931346	-0.1411	0.22428	0.0703896	0.391939
PFKM	F8VZI0	581	S	ATP-dependent 6-phosphofructokinase, muscle type	0.995217	5.61e-07	97.005	FDSRKNVLGHMQQGGSPTPFDRNFATKMGAK	NVLGHMQQGGS(0.995)PT(0.004)PFDRNFATK	11	3	-1.6535	0.176939	0.156016	0.00474682	0.954464	-0.147192	0.284682
SNX27	A0A2R8Y8A7	51	S	Sorting nexin-27	0.999999	4.15e-14	117.19	GGGGGPRVVRIVKSESGYGFNVRGQVYNVYM	SES(1)GYGFNVR	3	2	-0.67795	0.29567	0.0373707	0.362266	0.0399972	0.00313666	0.975341
GRB10	A0A2R8YCL1	512	S	Growth factor receptor-bound protein 10	0.829405	4.62e-07	88.59	GHAWRKRSTRMNILGSQSPLHPSTLSTVIHR	MNILGS(0.829)QS(0.833)PLHPS(0.084)T(0.084)LS(0.086)T(0.083)VIHR	6	3	-3.927	-0.274494	NA	-0.395132	NA	-0.117459	NA
GRB10	A0A2R8YCL1	514	S	Growth factor receptor-bound protein 10	0.979192	2.18e-17	135.25	AWRKRSTRMNILGSQSPLHPSTLSTVIHRTQ	MNILGS(0.016)QS(0.979)PLHPS(0.001)T(0.001)LS(0.001)T(0.001)VIHR	8	3	-1.7426	0.224307	0.481401	-0.155487	0.484755	-0.302075	0.498091
GRB10	A0A2R8YCL1	142	S	Growth factor receptor-bound protein 10	1	0.00106521	53.13	QPRASGPPRSIQPQVSPRQRVQRSQPVHILA	SIQPQVS(1)PR	7	2	0.34636	-0.119104	0.222276	-0.902054	0.000847823	-0.756075	0.00345409
GRB10	A0A2R8YCL1	466	S	Growth factor receptor-bound protein 10	0.987041	5.03e-13	108.26	RKALLSPFSTPVRSVSENSLVAMDFSGQTGR	S(0.013)VS(0.987)ENSLVAMDFSGQTGR	3	2	-1.0811	0.478874	NA	0.0970631	NA	-0.310306	NA
HSD17B4	A0A2R8YD50	3	S	Peroxisomal multifunctional enzyme type 2;(3R)-hydroxyacyl-CoA dehydrogenase;Enoyl-CoA hydratase 2	1	0.000689751	110.84	_____________MGSPLRFDGRVVLVTGAG	GS(1)PLRFDGR	2	2	0.60507	-0.186255	0.106057	-0.153983	0.179287	0.0589814	0.520514
HSD17B4	A0A2R8YD50	617	S	Peroxisomal multifunctional enzyme type 2;(3R)-hydroxyacyl-CoA dehydrogenase;Enoyl-CoA hydratase 2	0.942209	0.000316063	46.751	YVDLAPTSGTSAKTPSEGGKLQSTFVFEEIG	T(0.057)PS(0.942)EGGKLQSTFVFEEIGRR	3	3	0.77878	-0.0584522	NA	0.0549718	NA	0.015784	NA
CSNK2A1;CSNK2A3	P68400	287	S	Casein kinase II subunit alpha;Casein kinase II subunit alpha 3	0.999423	0.000141895	75.865	ILGRHSRKRWERFVHSENQHLVSPEALDFLD	FVHS(0.999)ENQHLVS(0.001)PEALDFLDK	4	3	1.8592	0.07134	0.715196	-0.00853133	0.972432	-0.0602274	0.845253
SAP130	H7BXF5	274	S	Histone deacetylase complex subunit SAP130	0.999999	4.72e-82	164.69	IPPAVVATVSATRAQSPVITTTAAHATDSAL	AQS(1)PVITTTAAHATDSALSRPTLSIQHPPSAAISIQRPAQSR	3	4	-0.9214	-0.208436	0.114383	-0.634695	0.0152361	-0.196196	0.068438
SAP130	H7BXF5	863	S	Histone deacetylase complex subunit SAP130	0.999908	4.92e-48	169.22	QHVISTEEGDMMETNSTDDEKSTAKSLLVKA	KQQHVISTEEGDMMETNS(1)T(1)DDEKSTAK	18	3	-0.50413	-0.0379897	0.674078	-0.235811	0.0670066	-0.150744	0.13852
SAP130	H7BXF5	883	S	Histone deacetylase complex subunit SAP130	1	2.29e-17	142.23	KSTAKSLLVKAEKRKSPPKEYIDEEGVRYVP	RKS(1)PPKEYIDEEGVR	3	2	-1.2628	-0.0467421	0.59229	-0.143484	0.129279	-0.0680908	0.403437
SAP130	H7BXF5	439	S	Histone deacetylase complex subunit SAP130	0.817264	0.00231122	33.184	PAERSSLIPISGHRASPNPVAMETRSDNRPS	SSLIPIS(0.181)GHRAS(0.817)PNPVAMET(0.001)R	12	3	1.3351	0.187008	NA	2.83815	NA	2.66501	NA
SAP130	H7BXF5	416	S	Histone deacetylase complex subunit SAP130	0.918425	4.96e-06	108.12	NIPVAKVVPQQITHTSPRIQPDYPAERSSLI	VVPQQITHT(0.081)S(0.918)PR	10	2	-1.7895	-0.109156	0.393952	-0.709221	0.00423103	-0.622828	0.0046664
SMARCE1	A0A2R8YES3	289	S	SWI/SNF-related matrix-associated actin-dependent regulator of chromatin subfamily E member 1	0.787486	0.000115909	56.61	IPMETEETHLEETTESQQNGEEGTSTPEDKE	DDENIPMET(0.023)EET(0.023)HLEET(0.081)T(0.081)ES(0.787)QQNGEEGT(0.003)S(0.001)TPEDK	20	3	-0.30334	NA	NA	NA	NA	NA	NA
ARHGEF5	A0A2R8YF49	445	S	Rho guanine nucleotide exchange factor 5	1	1.2e-40	172.88	TQIPGTQTESRAEELSPAALSPSLEPIRCSH	AEELS(1)PAALS(0.992)PS(0.008)LEPIR	5	2	-0.61208	0.0460823	0.666622	-0.0869041	0.349106	-0.16034	0.191667
ARHGEF5	A0A2R8YF49	450	S	Rho guanine nucleotide exchange factor 5	0.997864	8.48e-74	243.9	TQTESRAEELSPAALSPSLEPIRCSHQPISL	AEELSPAALS(0.998)PS(0.002)LEPIR	10	2	0.44986	0.000755856	0.995165	0.428716	0.00434655	0.480283	0.012664
ARHGEF5	A0A2R8YF49	11	S	Rho guanine nucleotide exchange factor 5	1	2.95e-210	300.56	_____MEAEEAQRGASPPISAIEEFSIIPEA	GAS(1)PPISAIEEFSIIPEAPMR	3	2	-0.4159	-0.00208812	0.987506	0.113833	0.283737	0.132748	0.258935
ARHGEF5	A0A2R8YF49	1125	S	Rho guanine nucleotide exchange factor 5	0.891021	4.74e-60	198.54	QSQQRLESLSETPGPSSPRQPRKALVSSESY	LESLSETPGPS(0.891)S(0.109)PRQPR	11	2	1.1525	-0.083623	0.747569	0.14188	0.144193	0.227169	0.40876
ARHGEF5	A0A2R8YF49	1126	S	Rho guanine nucleotide exchange factor 5	0.836286	2.15e-48	184.76	SQQRLESLSETPGPSSPRQPRKALVSSESYL	LESLSET(0.003)PGPS(0.16)S(0.836)PRQPR	12	2	3.5356	-0.149193	NA	-0.221076	NA	-0.033941	NA
ARHGEF5	A0A2R8YF49	1405	S	Rho guanine nucleotide exchange factor 5	0.993233	5.66e-50	193.5	WLVKSGELTALEFSASPGLRRKLNTRPVHLH	SGELTALEFS(0.007)AS(0.993)PGLRR	12	3	-0.52039	0.00840957	0.931587	-0.106109	0.374435	-0.0745341	0.422577
ARHGEF5	A0A2R8YF49	983	S	Rho guanine nucleotide exchange factor 5	0.998677	2.78e-05	98.167	LRRTTPQQGASGPGRSPVGQARQPEKPSHLH	TTPQQGAS(0.001)GPGRS(0.999)PVGQAR	13	2	1.2071	-0.367048	0.0188209	-0.397561	0.0550651	-0.0237425	0.89959
TBCEL	E9PJJ0	41	S	Tubulin-specific chaperone cofactor E-like protein	0.999983	2.52e-12	110.23	RGPGMGVHVPATPQGSPMKDRLNLPSVLVLN	RGPGMGVHVPATPQGS(1)PMKDR	16	4	0.94707	-0.266809	0.0448988	-0.606717	0.0021256	-0.295268	0.0215519
PANK2	A0A2R8YFI4	58	S	Pantothenate kinase 2, mitochondrial	0.987019	4.08e-15	100.32	GDPEGRRQEPLRRRASSASVPAVGASAEGTR	RAS(0.987)S(0.877)AS(0.136)VPAVGASAEGTRR	3	3	0.59242	-0.252526	0.255295	-0.0646824	0.696742	0.202687	0.154995
PANK2	A0A2R8YFI4	59	S	Pantothenate kinase 2, mitochondrial	0.99263	8.02e-65	206	DPEGRRQEPLRRRASSASVPAVGASAEGTRR	AS(0.007)S(0.993)ASVPAVGASAEGTRR	3	2	-0.37022	-0.0718387	0.472534	0.175691	0.0927271	0.262206	0.0859832
PANK2	A0A2R8YFI4	79	S	Pantothenate kinase 2, mitochondrial	0.999999	5.78e-32	151.45	AVGASAEGTRRDRLGSYSGPTSVSRQRVESL	LGS(1)YSGPTSVSR	3	2	0.014872	-0.0529531	0.573797	0.183155	0.0875438	0.265746	0.0675129
CASK	A0A7I2RJN6	51	S		0.880524	0.00143174	75.415	QQFAVKIVDVAKFTSSPGLSTEGKRWISNLK	FTS(0.119)S(0.881)PGLSTEGKR	4	2	-0.97429	NA	NA	NA	NA	NA	NA
CASK	A0A7I2RJN6	577	S		0.810621	0.0076868	18.961	SITFKIVPSYRTQSSSCEDLPSTTQPKGRQI	TQS(0.003)S(0.183)S(0.811)CEDLPS(0.001)T(0.001)T(0.002)QPK	5	2	0.83094	-0.403237	NA	0.225152	NA	0.611928	NA
ARHGEF7	B1ALK7	498	S	Rho guanine nucleotide exchange factor 7	0.995513	0.00310843	106.1	LRPSAALCYKEDLSKSPKTMKKLLPKRKPER	EDLS(0.004)KS(0.996)PK	6	2	0.70021	-0.555923	0.0056503	-0.334367	0.0208028	0.340053	0.0199985
ARHGEF7	B1ALK7	71	S	Rho guanine nucleotide exchange factor 7	0.998942	0.000143359	99.344	PSNYVREVKASEKPVSPKSGTLKSPPKGFDT	EVKAS(0.001)EKPVS(0.999)PK	10	3	-0.45781	-0.0894781	NA	-0.140501	NA	0.136104	NA
ARHGEF7	B1ALK7	619	S	Rho guanine nucleotide exchange factor 7	1	2.62e-06	93.441	AHSYRMGSTSRSRKESAPQVLLPEEEKIIVE	KES(1)APQVLLPEEEKIIVEETK	3	3	0.74269	-0.0514538	NA	0.225412	NA	0.25	NA
ARHGEF7	B1ALK7	516	S	Rho guanine nucleotide exchange factor 7	1	1.9e-09	139.55	TMKKLLPKRKPERKPSDEEFASRKSTAALEE	KPS(1)DEEFASRK	3	2	3.3254	-0.0415144	0.818666	0.624721	0.00102019	0.699244	0.0153638
ARHGEF7	B1ALK7	340	S	Rho guanine nucleotide exchange factor 7	1	3.57e-97	247.35	LFPNVLLMLSASPRMSGFIYQGKLPTTGMTI	MS(1)GFIYQGKLPTTGMTITK	2	2	-0.15493	-0.0311881	0.741183	-0.082675	0.357413	-0.0239019	0.775245
ARHGEF7	B1ALK7	79	S	Rho guanine nucleotide exchange factor 7	0.999997	1.67e-58	188.86	KASEKPVSPKSGTLKSPPKGFDTTAINKSYY	SGTLKS(1)PPKGFDTTAINK	6	2	0.51925	-0.508654	0.0988881	-0.300215	0.281607	0.273219	0.0214282
FAM208B	A0A2R8YH03	434	S	Protein FAM208B	0.967147	0.00302671	53.574	TLVKRHFQELYKADRSPSLSVAPQDRMKDPT	ADRS(0.967)PS(0.028)LS(0.005)VAPQDR	4	2	-2.4562	-0.0175106	NA	0.630702	NA	0.676619	NA
FAM208B	A0A2R8YH03	890	S	Protein FAM208B	1	0.000954882	91.034	LTEHSKKHLQEREILSPLFPRNGTKSPEAAT	EILS(1)PLFPR	4	2	-0.68522	-0.0718625	0.468524	-0.515433	0.0127699	-0.396277	0.0197358
FAM208B	A0A2R8YH03	1302	S	Protein FAM208B	0.999998	1.26e-18	129.57	ADERTTFKKELIKQVSPAASLRHPVSTSENA	QVS(1)PAASLRHPVSTSENAR	3	3	-1.1728	-0.355911	NA	-0.809156	NA	-0.319948	NA
FAM208B	A0A2R8YH03	2224	S	Protein FAM208B	0.97439	0.00521936	61.906	DSQHSASSANVFPKESPTQISIGAFPSTKIS	ES(0.974)PT(0.026)QISIGAFPSTK	2	2	0.33397	0.29772	NA	-0.0364223	NA	-0.320973	NA
FAM208B	A0A2R8YH03	659	S	Protein FAM208B	0.999997	0.000995206	79.822	VPVPTNAKRARKQEKSPVKTVPRAKPPVKKS	QEKS(1)PVKTVPR	4	3	0.090484	-0.180091	0.260234	-0.11483	0.460755	0.0331875	0.694983
FAM208B	A0A2R8YH03	900	S	Protein FAM208B	0.999878	1.11e-31	170.34	EREILSPLFPRNGTKSPEAATPVGKVMPFRH	NGTKS(1)PEAATPVGK	5	2	0.97629	-0.295928	0.442991	-0.186973	0.387088	-0.0751488	0.571609
FAM208B	A0A2R8YH03	2250	S	Protein FAM208B	0.825075	3.16e-13	124.35	STKISEAPFLHPAPRSRSPLLVTVVESDPRP	S(0.825)RS(0.175)PLLVTVVESDPRPQGQPR	1	3	-0.12045	-0.133291	0.469804	0.0638426	0.583402	0.0858571	0.451747
FAM208B	A0A2R8YH03	2252	S	Protein FAM208B	0.990922	5.39e-17	125.01	KISEAPFLHPAPRSRSPLLVTVVESDPRPQG	S(0.009)RS(0.991)PLLVTVVESDPRPQGQPR	3	3	-0.56028	-0.105157	0.407133	-0.0619766	0.546438	0.0202128	0.836915
FAM208B	A0A2R8YH03	1387	S	Protein FAM208B	0.998661	5.11e-15	151.15	MVMEALSLAKSSSHLSPSEEVRCTQDFLSQT	SSSHLS(0.999)PS(0.001)EEVR	6	2	0.57175	0.277855	0.1093	0.584016	0.0166048	0.308054	0.165192
FAM208B	A0A2R8YH03	555	S	Protein FAM208B	0.999333	0.000919111	77.01	DSEEMLKAKKRVFPLSPASNLRVQPKRKASM	VFPLS(0.999)PAS(0.001)NLR	5	2	1.4039	-0.0855885	0.618389	-0.466958	0.0507755	-0.398537	0.036216
COL4A3BP	A0A2U3TZL3	273	S	Collagen type IV alpha-3-binding protein	0.999997	0.0137801	50.242	AFSSVGTHRFVQKPYSRSSSMSSIDLVSASD	FVQKPYS(1)R	7	2	1.202	0.0772571	NA	0.355062	NA	0.345977	NA
COL4A3BP	A0A2U3TZL3	75	S	Collagen type IV alpha-3-binding protein	0.755572	7.75e-07	83.046	RHGSMVSLVSGASGYSATSTSSFKKGHSLRE	HGSMVSLVSGAS(0.021)GY(0.007)S(0.756)AT(0.145)S(0.017)T(0.02)S(0.015)S(0.019)FKK	15	3	-0.044289	NA	NA	NA	NA	NA	NA
PLCH1	A0A2U3TZV8	577	S	1-phosphatidylinositol 4,5-bisphosphate phosphodiesterase eta-1	0.986311	1.39e-26	135.5	TNFGKHKKTTKSRSKSYSTDDEEDTQQSTGK	S(0.014)KS(0.986)YS(0.002)T(0.998)DDEEDTQQSTGK	3	2	0.18914	0.673466	NA	0.175815	NA	-0.301584	NA
PLCH1	A0A2U3TZV8	1299	S	1-phosphatidylinositol 4,5-bisphosphate phosphodiesterase eta-1	0.997736	1.88e-85	250.73	SSKAKTAALESNLPGSPNTSRGWLPKSPTKG	TAALESNLPGS(0.998)PNT(0.002)SR	11	2	-2.7563	-0.52861	0.0109416	-0.537705	0.0269876	-0.00161641	0.983746
KCTD1	A0A2U3U043	620	S	BTB/POZ domain-containing protein KCTD1	0.999799	9.66e-86	238.19	SRPNMSRPLITRSPASPLNNQGIPTPAQLTK	SPAS(1)PLNNQGIPTPAQLTK	4	2	1.1974	-0.190953	0.134093	-0.170469	0.0833698	0.0703601	0.428002
PNPLA6	A0A384DVU0	1329	S	Neuropathy target esterase	1	1.12e-15	146.95	YEEDAGPDCSRDEGGSPEGASPSTASEMEEE	DEGGS(1)PEGASPSTASEMEEEK	5	2	-2.3481	0.915018	0.000716554	0.383185	0.00913111	-0.495489	0.0112449
PNPLA6	A0A384DVU0	345	S	Neuropathy target esterase	0.999996	0.000653865	81.254	NELFSHEIQPLRLFPSPGLPTRTSPVRGSKR	LFPS(1)PGLPTR	4	2	0.13172	-0.067594	0.548461	0.0122678	0.884992	0.0959186	0.324481
PNPLA6	A0A384DVU0	353	S	Neuropathy target esterase	0.989957	3.54e-28	180.27	QPLRLFPSPGLPTRTSPVRGSKRMVSTSATD	LFPSPGLPT(0.001)RT(0.009)S(0.99)PVR	12	2	0.054638	-0.351222	0.00989843	-0.308627	0.0179822	0.0354278	0.71578
PNPLA6	A0A384DVU0	363	S	Neuropathy target esterase	0.998078	3.33e-05	91.516	LPTRTSPVRGSKRMVSTSATDEPRETPGRPP	MVS(0.998)T(0.002)SATDEPR	3	2	0.45083	0.533101	NA	0.660677	NA	0.126495	NA
IFIH1	A0A7P0Z4A9	197	S	Interferon-induced helicase C domain-containing protein 1	0.999995	1.09e-05	67.722	TMGSDSDEENVAARASPEPELQLRPYQMEVA	AS(1)PEPELQLRPYQMEVAQPALEGK	2	3	-0.57234	0.379859	0.325507	-0.515717	0.012108	-0.953825	0.0477817
ITPR1	Q14643	1764	S	Inositol 1,4,5-trisphosphate receptor type 1	0.998551	2.76e-179	253.82	VNRYYGNVRPSGRRESLTSFGNGPLSAGGPG	RES(0.999)LT(0.001)SFGNGPLSAGGPGKPGGGGGGSGSSSMSR	3	3	0.50618	-0.132983	0.395686	-0.10921	0.489108	-0.0485309	0.76345
FBRSL1	A0A7P0Z485	894	S	Fibrosin-1-like protein	0.999999	4.52e-05	68.084	EPPERPYRDREPHGYSPERLRGELERARAPH	DREPHGYS(1)PERLRGELER	8	4	0.20481	-0.13971	0.185827	-0.595178	0.0203819	-0.489657	0.0139041
FBRSL1	A0A7P0Z485	991	S	Fibrosin-1-like protein	0.999843	1.22e-16	133.05	TTPLGGLGPGEARDYSPSRNPPEVEAR____	DYS(1)PSRNPPEVEAR	3	3	-0.04945	-0.0457	0.613311	-0.256731	0.0912602	-0.230076	0.0487008
FBRSL1	A0A7P0Z485	747	S	Fibrosin-1-like protein	0.990274	8.52e-17	115.44	QERDLLEKTRLLSRASPATPAGHPVSGLLLR	LLS(0.007)RAS(0.99)PAT(0.002)PAGHPVSGLLLR	6	3	-0.022674	0.202008	0.193809	-0.519432	0.0490956	-0.647825	0.0172353
FBRSL1	A0A7P0Z485	801	S	Fibrosin-1-like protein	0.997982	0.00546183	55.015	RSPAKEEAAKMPARASPPHSKAAPGDVKVKE	MPARAS(0.998)PPHS(0.002)K	6	2	0.41954	1.00578	0.0463178	-0.234963	0.203901	-1.21138	0.0770585
SSR1	C9JBX5	200	S	Translocon-associated protein subunit alpha	0.999994	8.74e-25	141.9	MSWIPQETLNQINKASPRRLPRKRAQKRSVG	VEMGTSSQNDVDMSWIPQETLNQINKAS(1)PR	28	3	-0.15486	-0.0216286	0.87985	0.277746	0.17252	0.249765	0.337969
NHP2L1	A0A3B3IRU2	67	S	NHP2-like protein 1;NHP2-like protein 1, N-terminally processed	1	0.000136675	94.703	KEGSQLKQQIQSIQQSIERLLV_________	QQIQSIQQS(1)IER	9	2	-1.7169	0.382292	0.0289378	0.432133	0.00926423	0.0844544	0.396429
SP4	A0A3B3IRW4	119	S	Transcription factor Sp4	0.864721	1.43e-90	213.1	ASSSSSSSSSNNGSASPTKTKSGNSSTPGQF	ENNVSQPASSSSSS(0.002)S(0.01)S(0.036)S(0.026)NNGS(0.05)AS(0.865)PT(0.009)KT(0.003)K	23	3	0.59522	-0.0303223	0.735263	-0.184701	0.192573	-0.1249	0.273503
SP4	A0A3B3IRW4	753	S	Transcription factor Sp4	0.76302	0.00344726	43.976	LGSPRIVTVAAISQDSNPATPNVSTNMEEF_	IVT(0.003)VAAIS(0.104)QDS(0.763)NPAT(0.124)PNVS(0.003)T(0.003)NMEEF	11	3	-0.27091	NA	NA	NA	NA	NA	NA
	A0A3B3IRW6	72	S		0.999923	5.78e-22	126	GSCSSGSSPSLKASLSYEEGHPSHSETDLLQ	ASLS(1)YEEGHPSHSETDLLQR	4	3	0.58573	-0.0839385	NA	0.819828	NA	0.863127	NA
QSER1	A0A3B3IRW6	1477	S	Glutamine and serine-rich protein 1	0.856299	6.59e-22	127.88	DTVAIEGFTDEEDTESGGEGQYRERDEFVVK	GQDT(0.988)VAIEGFT(0.012)DEEDT(0.144)ES(0.856)GGEGQYRER	18	3	0.28076	0.0212243	0.81647	-0.00224913	0.980466	-0.0754456	0.37829
QSER1	A0A3B3IRW6	1060	S	Glutamine and serine-rich protein 1	0.925416	4.16e-15	72.286	INDTSLNGNQVTVNLSPVPALQSKMTLDQQH	HVTSDFNSMTATVGKPQNINDT(0.006)S(0.006)LNGNQVT(0.061)VNLS(0.925)PVPALQS(0.001)K	34	4	1.6744	-0.202912	NA	-0.357217	NA	-0.0244923	NA
QSER1	A0A3B3IRW6	1359	S	Glutamine and serine-rich protein 1	0.998918	2.75e-40	174.19	KVDNELKNLEHLSSFSSDEDDPGYSQDAYKS	NLEHLSS(0.001)FS(0.999)S(1)DEDDPGYSQDAYK	9	2	-0.39586	0.0645976	0.558116	0.195923	0.116891	0.074267	0.539332
QSER1	A0A3B3IRW6	1360	S	Glutamine and serine-rich protein 1	0.999607	2.75e-40	174.19	VDNELKNLEHLSSFSSDEDDPGYSQDAYKSV	NLEHLSS(0.001)FS(0.999)S(1)DEDDPGYSQDAYK	10	2	-0.39586	0.0866236	0.470648	0.173674	0.176765	0.00214636	0.989209
QSER1	A0A3B3IRW6	1340	S	Glutamine and serine-rich protein 1	0.949036	3.16e-27	128.44	SSTTPTPLVSETGGNSPSDKVDNELKNLEHL	PSSTTPTPLVS(0.001)ET(0.009)GGNS(0.949)PS(0.041)DKVDNELK	17	3	0.50365	0.132566	0.230769	-0.0231297	0.865686	-0.112022	0.224543
QSER1	A0A3B3IRW6	1116	S	Glutamine and serine-rich protein 1	1	0	379.67	QSSGPFKKQSATNLESEEDSEAPVDSTLNNN	QSATNLES(1)EEDSEAPVDSTLNNNR	8	2	1.1873	-0.0331523	0.778857	0.0834252	0.534636	0.108423	0.227519
CASC4	A0A3B3IRW9	247	S	Protein CASC4	0.999997	0.000465085	91.445	DFHKLKQSRFFDENESPVDPQHGSKLADYNG	FFDENES(1)PVDPQHGSK	7	2	-0.79696	-0.337083	NA	-0.126579	NA	0.215248	NA
MED13L	A0A3B3IS46	213	S	Mediator of RNA polymerase II transcription subunit 13-like	0.999999	0	331.31	DLAPSLHDLDNIFDNSDDDELGAVSPALRSS	AGSSSLTQVTDLAPSLHDLDNIFDNS(1)DDDELGAVSPALR	26	3	-0.13375	0.0600134	NA	0.0281518	NA	0.0207233	NA
MED13L	A0A3B3IS46	1478	S	Mediator of RNA polymerase II transcription subunit 13-like	1	2.26e-57	179.48	GSHFQHSRSQGERLLSREAPEELKQQPLALG	LLS(1)REAPEELKQQPLALGYFVSTAK	3	3	0.31064	-0.419944	0.0401831	0.405569	0.0195691	0.877634	0.000613068
MED13L	A0A3B3IS46	318	S	Mediator of RNA polymerase II transcription subunit 13-like	1	2.71e-18	124.43	TQLTEFKMEVEDGLGSPKPEEIKDFSYVHKV	MEVEDGLGS(1)PKPEEIKDFSYVHK	9	4	0.12979	-0.148596	0.23291	-0.0991474	0.447725	0.207815	0.116557
MED13L	A0A3B3IS46	273	S	Mediator of RNA polymerase II transcription subunit 13-like	0.991391	7.54e-05	68.895	RMFPTPPSLEQHPAFSPVMNYKDGISSETVT	MFPT(0.004)PPS(0.005)LEQHPAFS(0.991)PVMNYK	15	3	0.040934	-0.258142	0.0491892	-0.262683	0.0280344	0.028298	0.716744
IQSEC1	A0A3B3IRZ4	1034	S	IQ motif and SEC7 domain-containing protein 1	0.812654	4.66e-32	152.09	SLRDLSEAGKRGRRSSAGSLESNVEGSIISS	RS(0.167)S(0.813)AGS(0.021)LESNVEGSIISSPHMR	3	3	-1.2027	0.0917122	0.530805	0.35147	0.0292434	0.191733	0.123658
IQSEC1	A0A3B3IRZ4	1037	S	IQ motif and SEC7 domain-containing protein 1	0.778175	0.000818998	50.248	DLSEAGKRGRRSSAGSLESNVEGSIISSPHM	RS(0.106)S(0.076)AGS(0.778)LES(0.04)NVEGSIISSPHMR	6	3	-0.83395	-0.0506668	NA	0.248049	NA	0.318461	NA
IQSEC1	A0A3B3IRZ4	1019	S	IQ motif and SEC7 domain-containing protein 1	0.939314	2.28e-05	77.044	SYASGEGLKRSALSSSLRDLSEAGKRGRRSS	SALS(0.002)S(0.049)S(0.939)LRDLS(0.01)EAGKR	6	3	0.010964	0.362183	0.0824013	0.89181	0.00498219	0.577389	0.0968256
IQSEC1	A0A3B3IRZ4	201	S	IQ motif and SEC7 domain-containing protein 1	0.773263	0.000358604	61.865	RKQAEEEAIKRSRSLSESYELSSDLQDKQVE	S(0.112)LS(0.773)ES(0.099)Y(0.015)ELSSDLQDKQVEMLER	3	3	0.58893	-0.024678	NA	0.486972	NA	0.494774	NA
CCDC13	A0A3B3IRZ5	30	S	Coiled-coil domain-containing protein 13	0.780847	0.0134006	43.054	RHHSYPLGRMAADESSQNTLRLQFKAMQEMQ	MAADES(0.655)S(0.781)QNT(0.564)LRLQFK	7	2	-2.9064	0.908736	NA	3.01487	NA	2.11656	NA
KAT6A	A0A3B3ITI3	674	S	Histone acetyltransferase KAT6A	1	1.04e-156	268.23	SSSKRKSKDEEEDEESDDADDTPILKPVSLL	SKDEEEDEES(1)DDADDTPILKPVSLLR	10	3	-0.42904	-0.138948	0.155077	-0.465365	0.00414286	-0.254921	0.0306858
KAT6A	A0A3B3ITI3	515	S	Histone acetyltransferase KAT6A	1	2.71e-09	136.22	RLSEGVEPWRGQLKKSPEALKCRLTEGSERL	GQLKKS(1)PEALK	6	2	-0.53299	-0.202305	0.0637358	-0.213156	0.0458316	0.0410291	0.656664
KAT6A	A0A3B3ITI3	613	S	Histone acetyltransferase KAT6A	0.816504	1.73e-05	62.917	TISETTEVLDEPFEDSDSERPMPRLEPTFEI	KHHNSSVVTETISET(0.001)T(0.001)EVLDEPFEDS(0.817)DS(0.181)ERPMPR	26	5	-1.2657	-0.0249117	NA	-0.135373	NA	-0.0855942	NA
KAT6A	A0A3B3ITI3	502	S	Histone acetyltransferase KAT6A	1	0.000271983	88.741	QPSQDGKPDLPKRRLSEGVEPWRGQLKKSPE	RRLS(1)EGVEPWR	4	3	0.071069	-0.281325	0.113483	0.558065	0.0396919	0.854665	0.00197575
KAT6A	A0A3B3ITI3	650	S	Histone acetyltransferase KAT6A	0.990389	0.00134363	67.835	EDENELFPREYFRRLSSQDVLRCQSSSKRKS	RLS(0.99)S(0.01)QDVLR	3	2	2.0305	-0.136265	0.488941	0.216136	0.61871	0.341495	0.384304
KAT6A	A0A3B3ITI3	535	S	Histone acetyltransferase KAT6A	1	9.69e-05	73.997	KCRLTEGSERLPRRYSEGDRAVLRGFSESSE	RYS(1)EGDRAVLR	3	2	-0.47575	-0.338836	0.145262	0.719711	0.0566006	1.08438	0.000843089
KAT6A	A0A3B3ITI3	562	S	Histone acetyltransferase KAT6A	0.974384	0.000291992	65.18	ESSEEEEEPESPRSSSPPILTKPTLKRKKPF	S(0.004)S(0.021)S(0.974)PPILTKPTLKR	3	3	-0.49467	-0.339527	0.0123129	-0.441676	0.0037437	-0.124724	0.168826
MCM4	A0A3B3ITP6	131	S	DNA replication licensing factor MCM4	1	1e-238	304.2	PDLGSAQKGLQVDLQSDGAAAEDIVASEQSL	GLQVDLQS(1)DGAAAEDIVASEQSLGQK	8	2	1.4948	0.281235	0.0712062	0.098662	0.268851	-0.111606	0.371374
MCM4	A0A3B3ITP6	120	S	DNA replication licensing factor MCM4	1	0.00222319	95.377	SGVRGTPVRQRPDLGSAQKGLQVDLQSDGAA	QRPDLGS(1)AQK	7	2	3.0915	-0.519776	NA	-0.731087	NA	-0.260204	NA
MCM4	A0A3B3ITP6	3	S	DNA replication licensing factor MCM4	0.983084	0.000318333	81.215	_____________MSSPASTPSRRGSRRGRA	S(0.017)S(0.983)PASTPSRR	2	2	-0.91368	0.014263	0.913513	0.215158	0.0697417	0.156905	0.198619
COPA	A0A3B3ISC6	22	S	Coatomer subunit alpha;Xenin;Proxenin	1	8.16e-29	178.99	TVRVWDISGLRKKNLSPGAVESDVRGITGVD	NLS(1)PGAVESDVR	3	2	0.084381	-0.0902344	0.429963	0.0524703	0.656082	0.11116	0.203605
LARP1B	A0A3B3ISF0	834	S	La-related protein 1B	1	0.000630756	78.584	RFYPVVKEPKAIDVKSPRKRKTRHSTNPPLE	AIDVKS(1)PR	6	2	0.84214	-0.198932	0.277115	-0.0354288	0.848605	0.118581	0.723079
	A0A3B3ISF0	112	S		1	6.84e-29	90.987	GGPFGGEPPPPPPPPSPLPPLLRDPPAEDAR	GPGGPFGGEPPPPPPPPS(1)PLPPLLRDPPAEDAREEVAAGPAEK	18	4	1.1209	-0.844522	0.0231658	-0.898914	0.00134911	0.116245	0.650344
LARP1B	A0A3B3ISF0	261	S	La-related protein 1B	1	2.36e-177	305.51	KENRETKLNGPGENVSEDEAQSSNQRKRANK;KENRETKLNGPGENVSEDEAQSSNQRKRGWK	LNGPGENVS(1)EDEAQSSNQR	9	2	-0.41748	0.146137	0.150842	-0.00240071	0.976186	-0.141996	0.139475
LARP1B	A0A3B3ISF0	541	S	La-related protein 1B	1	1.14e-31	164.72	FCSHTESAPNSPRIGSPLSPKKNSETSILQA	IGS(1)PLS(1)PKK	3	2	0.88021	-0.0803589	0.422321	-0.577664	0.0237913	-0.544546	0.0464644
LARP1B	A0A3B3ISF0	544	S	La-related protein 1B	1	1.14e-31	164.72	HTESAPNSPRIGSPLSPKKNSETSILQAMSR	IGS(1)PLS(1)PKK	6	2	0.88021	-0.061755	0.527708	-0.147154	0.148806	-0.0419437	0.592939
	A0A3B3ISF0	159	S		0.898904	8.19e-23	120.1	PPKGNPWTKKPPQHLSPDTTGPPPPPLETLE	KPPQHLS(0.899)PDT(0.051)T(0.051)GPPPPPLETLEAEFGSLK	7	3	0.47367	-0.33972	0.0221192	-0.373998	0.00656752	-0.0417917	0.66193
LARP1B	A0A3B3ISF0	794	S	La-related protein 1B	0.998577	3.27e-77	186.8	TSAAMVHSLPTAVPESPRIHPTRTPKTPRTP	LFDVSEITSAAMVHSLPT(0.001)AVPES(0.999)PR	23	3	-1.3314	0.0772945	0.649408	-0.0805283	0.597779	-0.102334	0.617462
LARP1B	A0A3B3ISF0	1107	S	La-related protein 1B	1	3.87e-10	88.368	TSELQVPINSPRRNISPESSDNSH_______	NIS(1)PESSDNSH	3	2	0.31325	NA	NA	NA	NA	NA	NA
ECE1	E9PN99	17	S	Endothelin-converting enzyme 1	0.935064	2.41e-30	131.89	STYKRATLDEEDLVDSLSEGDAYPNGLQVNF	AT(0.003)LDEEDLVDS(0.935)LS(0.06)EGDAY(0.002)PNGLQVNFHSPR	11	3	0.49196	0.247805	NA	0.211998	NA	0.0325197	NA
ECE1	E9PN99	19	S	Endothelin-converting enzyme 1	0.983872	8.87e-78	191.69	YKRATLDEEDLVDSLSEGDAYPNGLQVNFHS	ATLDEEDLVDS(0.016)LS(0.984)EGDAYPNGLQVNFHSPR	13	3	0.095081	0.144445	0.592334	0.0621361	0.66941	-0.0759788	0.667283
PPP1R13B	H0YJL1	327	S	Apoptosis-stimulating of p53 protein 1	0.976117	1.59e-06	100.67	APADGSTVESLPRPLSPTKLTPIVHSPLRYQ	PLS(0.976)PT(0.024)KLTPIVHSPLR	3	3	-0.97984	-0.678926	NA	-0.680775	NA	0.343578	NA
ANKS1A	Q92625	677	S	Ankyrin repeat and SAM domain-containing protein 1A	0.996534	2.18e-10	123.58	PSFASEWDEIEKIMSSIGEGIDFSQERQKIS	IMS(0.003)S(0.997)IGEGIDFSQER	4	2	1.7432	-0.129126	0.29171	-0.0842352	0.332075	0.128367	0.306667
ANKS1A	Q92625	647	S	Ankyrin repeat and SAM domain-containing protein 1A	0.999994	6.58e-16	74.642	TCSPTEDATMGSRSESLSNCSIGKKRLEKSP	SES(1)LSNCSIGKK	3	2	-0.02265	-0.16795	0.1904	-0.200208	0.0640739	-0.0233131	0.8088
ANKS1A	Q92625	663	S	Ankyrin repeat and SAM domain-containing protein 1A	0.999874	2.46e-16	146.68	LSNCSIGKKRLEKSPSFASEWDEIEKIMSSI	SPS(1)FASEWDEIEK	3	2	-0.65718	-0.11384	0.261192	-0.274664	0.0391629	-0.169403	0.219636
ANKS1A	Q92625	382	S	Ankyrin repeat and SAM domain-containing protein 1A	0.848793	5.01e-20	145.47	AISCHSLDSMASGRSSDQDSTNKEAEAAGVK	S(0.151)S(0.849)DQDSTNKEAEAAGVKPAGVRPR	2	4	-0.047969	-0.336497	0.0147983	0.42333	0.173756	0.740835	0.0446771
EPS8L2	A0A3B3ISQ4	463	S	Epidermal growth factor receptor kinase substrate 8-like protein 2	0.752622	7.94e-37	156.23	VSPVSRQSIRNSQKHSPTSEPTPPGDALPPV	NS(0.067)QKHS(0.753)PT(0.036)S(0.042)EPT(0.102)PPGDALPPVS(0.345)S(0.569)PHT(0.086)HR	6	3	-0.92893	-0.386181	0.00942626	-0.518616	0.00290321	-0.0791439	0.348733
EPS8L2	A0A3B3ISQ4	479	S	Epidermal growth factor receptor kinase substrate 8-like protein 2	0.771021	3.17e-261	312.27	PTSEPTPPGDALPPVSSPHTHRGYQPTPAMA	HSPTSEPTPPGDALPPVS(0.771)S(0.229)PHTHR	18	2	-0.0082832	-0.177542	0.308123	-0.119681	0.437548	0.119949	0.198331
EPS8L2	A0A3B3ISQ4	480	S	Epidermal growth factor receptor kinase substrate 8-like protein 2	0.768006	1.39e-298	369.88	TSEPTPPGDALPPVSSPHTHRGYQPTPAMAK	HSPTSEPTPPGDALPPVS(0.232)S(0.768)PHTHR	19	2	2.3335	-0.491385	0.0148031	-0.207496	0.0909002	0.264318	0.0867209
EPS8L2	A0A3B3ISQ4	28	S	Epidermal growth factor receptor kinase substrate 8-like protein 2	1	1.25e-09	102.31	ATNGSLGRSDGVAKMSPKDLFEQRKKYSNSN	MS(1)PKDLFEQR	2	2	0.18339	0.181855	0.0923395	0.600045	0.346449	0.289354	0.687512
EPS8L2	A0A3B3ISQ4	459	S	Epidermal growth factor receptor kinase substrate 8-like protein 2	0.818089	9.33e-28	143.48	PIEEVSPVSRQSIRNSQKHSPTSEPTPPGDA	NS(0.818)QKHS(0.115)PT(0.033)S(0.033)EPTPPGDALPPVSSPHTHR	2	4	0.066744	-0.298955	0.0236131	-0.508311	0.00334734	-0.250573	0.0295675
EPS8L2	A0A3B3ISQ4	217	S	Epidermal growth factor receptor kinase substrate 8-like protein 2	1	9.93e-09	95.108	PQGPAPIPFQHRGGDSPEAKNRVGPQVPLSE	QSILPPPQGPAPIPFQHRGGDS(1)PEAK	22	3	0.6591	-0.299294	NA	-0.267687	NA	0.0241778	NA
EPS8L2	A0A3B3ISQ4	240	S	Epidermal growth factor receptor kinase substrate 8-like protein 2	1	0.0103973	29.638	GPQVPLSEPGFRRRESQEEPRAVLAQKIEKE	RRES(1)QEEPRAVLAQK	4	3	0.73582	-0.643405	NA	0.0471195	NA	0.736562	NA
EPS8L2	A0A3B3ISQ4	570	S	Epidermal growth factor receptor kinase substrate 8-like protein 2	0.867136	7.27e-18	113.96	GAPFEQAGQKYWGPASPTHKLPPSFPGNKDE	YWGPAS(0.867)PT(0.133)HK	6	2	0.63407	-0.26937	NA	0.974971	NA	1.43617	NA
ADAR	A0A7P0Z4F9	509	S	Double-stranded RNA-specific adenosine deaminase	0.977381	3.06e-37	210.08	TPVTGASLRRTMLLLSRSPEAQPKTLPLTGS	TMLLLS(0.977)RS(0.023)PEAQPK	6	2	-2.0282	-0.0354626	0.804063	-0.0416811	0.750888	1.56641e-05	0.99985
ADAR	A0A7P0Z4F9	511	S	Double-stranded RNA-specific adenosine deaminase	0.993858	1.01e-44	228.42	VTGASLRRTMLLLSRSPEAQPKTLPLTGSTF	TMLLLS(0.006)RS(0.994)PEAQPK	8	2	0.7982	-0.0976447	0.380195	0.0401095	0.716229	0.137978	0.133595
RMI2	A0A3B3ISX4	20	S	RecQ-mediated genome instability protein 2	1	0.00534755	52.142	ADSFSGGPAGVRLPRSPPLKVLAEQLRRDAE	LPRS(1)PPLKVLAEQLR	4	3	0.75594	-0.761828	NA	-0.930684	NA	-0.157339	NA
PCGF6	A0A3B3ISZ4	115	S	Polycomb group RING finger protein 6	1	3.15e-27	117.59	DMSHFSLRLEGGRQDSEDEEERLINLSELTP	LEGGRQDS(1)EDEEER	8	2	0.012775	-0.0143101	NA	0.159371	NA	0.136848	NA
BLM	H0YNU5	1179	S	Bloom syndrome protein	1	3.27e-93	229.23	SSPGISLSSSRGPGRSAAEELDEEIPVSSHY	S(1)AAEELDEEIPVSSHYFASK	1	2	0.12372	0.570887	NA	0.386494	NA	-0.135485	NA
TMEM57	A0A3B3ITD2	331	S	Macoilin	0.785789	5.84e-18	165.66	TASSKNYKNASGVVNSSPRSHSATNGSIPSS	NASGVVNS(0.786)S(0.214)PR	8	2	-0.43886	0.323826	0.125328	-0.503519	0.0262433	-0.821158	0.0346534
TMEM57	A0A3B3ITD2	332	S	Macoilin	0.976174	1.3e-21	146.37	ASSKNYKNASGVVNSSPRSHSATNGSIPSSS	NASGVVNS(0.024)S(0.976)PR	9	2	-0.22598	-0.00184665	0.98336	-0.468018	0.036877	-0.437653	0.0211682
MSL3	Q8N5Y2	367	S	Male-specific lethal 3 homolog	0.992869	5.61e-05	47.28	TRHSANCDRLSESSASPQPKRRQQDTSASMP	LSESS(0.007)AS(0.993)PQPK	7	2	0.1972	NA	NA	NA	NA	NA	NA
MSL3	Q8N5Y2	400	S	Male-specific lethal 3 homolog	0.997213	8.93e-06	74.401	FLHLEKKTPVHSRSSSPIPLTPSKEGSAVFA	S(0.001)S(0.002)S(0.997)PIPLTPSK	3	2	0.22831	-0.0410163	0.661456	-0.299217	0.026267	-0.281479	0.0348826
DAB2IP	A0A3B3ITG3	641	S	Disabled homolog 2-interacting protein	0.993575	4.58e-56	191.86	IENDLSGLIDFTRLPSPTPENKDLFFVTRSS	MVIENDLSGLIDFT(0.002)RLPS(0.994)PT(0.004)PENKDLFFVTR	18	3	2.0868	-0.133197	NA	0.0349268	NA	0.24363	NA
DAB2IP	A0A3B3ITG3	917	S	Disabled homolog 2-interacting protein	1	2.59e-38	191.39	PSTRLRQQSSSSKGDSPELKPRAVHKQGPSP	LRQQSSSSKGDS(1)PELKPR	12	4	0.28556	0.0302752	0.816395	-0.477242	0.0026333	-0.538778	0.00701937
DAB2IP;RASAL2	Q9UJF2-2	1260	S	Disabled homolog 2-interacting protein;Ras GTPase-activating protein nGAP	0.999673	0.00222705	68.81	TQLKERYSMQARNGISPTNPTKLQITENGEF;TQVKERYSMQVRNGISPTNPTKLSITENGEF	NGIS(1)PTNPTK	4	2	-0.59415	-0.247537	0.0659812	-0.855136	0.00799141	-0.584876	0.0066496
DAB2IP	A0A3B3ITG3	934	S	Disabled homolog 2-interacting protein	0.98021	0.000474473	95.242	ELKPRAVHKQGPSPVSPNALDRTAAWLLTMN	QGPS(0.02)PVS(0.98)PNALDR	7	2	1.567	0.711475	0.00123924	-1.06505	0.0113733	-1.77109	0.0012227
DAB2IP	A0A3B3ITG3	781	S	Disabled homolog 2-interacting protein	1	1.84e-43	132.96	SFQNPVYQMAAGLPLSPRGLGDSGSEGHSSL	RAGQTPTTPGTSEGAPGRPQLLAPLSFQNPVYQMAAGLPLS(1)PR	41	4	1.4916	0.0603908	NA	-0.397379	0.306511	0.020675	NA
DAB2IP	A0A3B3ITG3	686	S	Disabled homolog 2-interacting protein	0.99999	5.7e-09	119.25	ANEPDLQMANGGKSLSMVDLQDARTLDGEAG	SLS(1)MVDLQDAR	3	2	0.78172	0.358986	0.0191758	0.134806	0.264405	-0.291752	0.127742
DAB2IP	A0A3B3ITG3	667	S	Disabled homolog 2-interacting protein	0.769499	3.62e-05	103.6	VTRSSGVQPSPARSSSYSEANEPDLQMANGG	S(0.081)S(0.081)S(0.769)Y(0.063)S(0.005)EANEPDLQMANGGK	3	2	0.72878	0.0903115	NA	0.449957	NA	0.333882	NA
EIF2B5	A0A3B3ITG6	500	S	Translation initiation factor eIF-2B subunit epsilon	1	9.54e-80	219.31	SEQSMDSEEPDSRGGSPQMDDIKVFQNEVLG	GGS(1)PQMDDIKVFQNEVLGTLQR	3	2	1.9706	0.056716	0.539454	0.0296904	0.741401	0.0355089	0.693058
IMPACT	J3QQU0	59	S	Protein IMPACT	0.9999	4.07e-10	160.51	NNCARNILVEKNYTNSPEESSKALGKNKKMG	NYTNS(1)PEESSK	5	2	-1.5573	0.301754	0.0704715	0.147797	0.246953	-0.153581	0.109529
PGM1	A0A3B3ITK7	117	S	Phosphoglucomutase-1	0.999905	2.83e-134	241.92	IIRKIKAIGGIILTASHNPGGPNGDFGIKFN	AIGGIILTAS(1)HNPGGPNGDFGIK	10	2	-0.15273	0.0289299	0.844463	-0.171241	0.100891	-0.202941	0.224183
INPP5F	A0A3B3ITL0	839	S	Phosphatidylinositide phosphatase SAC2	0.998359	2.55e-07	79.992	EITVAHGSGLGKGQESPLKKSPSAGDVHILT	GQES(0.998)PLKKS(0.339)PS(0.663)AGDVHILTGFAK	4	3	1.392	-0.226599	0.0516334	-0.552053	0.0147065	-0.253567	0.238042
INPP5F	A0A3B3ITL0	844	S	Phosphatidylinositide phosphatase SAC2	0.802705	1.5e-05	73.915	HGSGLGKGQESPLKKSPSAGDVHILTGFAKP	GQES(0.004)PLKKS(0.803)PS(0.193)AGDVHILTGFAK	9	4	0.47344	-0.346482	NA	-0.643481	NA	-0.313883	NA
INPP5F	A0A3B3ITL0	846	S	Phosphatidylinositide phosphatase SAC2	0.996818	8.73e-13	108.97	SGLGKGQESPLKKSPSAGDVHILTGFAKPMD	KS(0.003)PS(0.997)AGDVHILTGFAK	4	3	-0.34227	0.0245734	0.787686	0.0108589	0.932706	-0.026294	0.741725
INPP5F	A0A3B3ITL0	27	S	Phosphatidylinositide phosphatase SAC2	0.999973	5.38e-05	87.234	KKHHFGINKPEKIIPSPDDSKFLLKTFTHIK	IIPS(1)PDDSKFLLK	4	3	-0.096893	-0.285442	0.0885595	-0.0600576	0.615088	0.248949	0.143807
INPP5F	A0A3B3ITL0	734	S	Phosphatidylinositide phosphatase SAC2	0.786576	4.48e-08	112.4	FLKPNLKVNLWKSDSSLETMENTGVMDKVQA	S(0.002)DS(0.211)S(0.787)LETMENTGVMDK	4	2	-0.83431	1.00713	NA	0.935032	NA	-0.0861905	NA
INPP5F	A0A3B3ITL0	811	S	Phosphatidylinositide phosphatase SAC2	0.999731	3.11e-27	128.06	CGIIASAPRLGSRSQSLSSTDSSVHAPSEIT	SQS(1)LSSTDSSVHAPSEITVAHGSGLGK	3	3	-0.079962	0.253943	0.222752	1.2218	0.00649361	1.00303	0.0640522
INPP5F	A0A3B3ITL0	813	S	Phosphatidylinositide phosphatase SAC2	0.988557	4.84e-07	77.995	IIASAPRLGSRSQSLSSTDSSVHAPSEITVA	S(0.163)QS(0.836)LS(0.989)S(0.752)T(0.211)DS(0.024)S(0.026)VHAPS(0.001)EITVAHGSGLGK	5	3	-1.0826	-0.101291	NA	0.326767	NA	0.32302	NA
INPP5F	A0A3B3ITL0	814	S	Phosphatidylinositide phosphatase SAC2	0.751865	4.84e-07	77.995	IASAPRLGSRSQSLSSTDSSVHAPSEITVAH	S(0.163)QS(0.836)LS(0.989)S(0.752)T(0.211)DS(0.024)S(0.026)VHAPS(0.001)EITVAHGSGLGK	6	3	-1.0826	-0.101291	NA	0.326767	NA	0.32302	NA
INPP5F	A0A3B3ITL0	1007	S	Phosphatidylinositide phosphatase SAC2	1	3.18e-42	166.78	GLTHGINFAVSKVQKSPPEPEIINQVQQNEL	VQKS(1)PPEPEIINQVQQNELKK	4	4	-0.64106	-0.03041	0.734195	-0.312936	0.0238887	-0.240477	0.0417414
	A0A3B3ITQ7	505	S		0.771035	9.52e-06	81.113	RGGHGPVNASSAPDTSPPRHPRRWVSQQRQR	GGHGPVNASS(0.001)APDT(0.228)S(0.771)PPRHPR	15	4	-0.068923	-0.449099	0.0387638	-0.297867	0.282288	0.0502919	0.698363
DARS2	A0A3B3ITS3	242	S	Aspartate--tRNA ligase, mitochondrial	0.894198	0.0008602	55.552	LVPSREPGKFYSLPQSPQQFKQLLMVGGLDR	EFLVPS(0.035)REPGKFY(0.019)S(0.052)LPQS(0.894)PQQFK	18	3	2.4212	-0.726974	NA	0.592445	NA	1.33354	NA
POLA2	E9PIQ6	101	S	DNA polymerase alpha subunit B	0.999425	2.07e-39	161.58	STPETPLTKRSVSTRSPHQLLSPSSFSPSAT	S(0.999)PHQLLS(0.001)PS(0.038)S(0.032)FS(0.917)PS(0.012)AT(0.001)PSQK	1	3	-0.46293	0.0718326	NA	-0.13533	NA	-0.165861	NA
POLA2	E9PIQ6	112	S	DNA polymerase alpha subunit B	0.958895	2.18e-64	209.95	VSTRSPHQLLSPSSFSPSATPSQKYNSRSNR	SPHQLLSPS(0.004)S(0.013)FS(0.959)PS(0.023)AT(0.002)PSQK	12	3	0.078777	-0.344473	0.0133192	-0.28374	0.0433202	0.1928	0.10094
RAB12	A0A3B3ITT1	117	S	Ras-related protein Rab-12	1	2.51e-49	163.7	ALQRRAGGGGGLGAGSPALSGGQGRRRKQPP	AGGGGGLGAGS(1)PALSGGQGR	11	2	0.11305	0.5593	0.28194	-0.0948026	0.771427	-0.325211	0.581936
RPL29	A0A3B3ITT5	150	S	60S ribosomal protein L29	1	6.15e-11	125.43	AKAKDQTKAQAAAPASVPAQAPKRTQAPTKA	AQAAAPAS(1)VPAQAPK	8	2	0.23256	-0.0869017	0.566324	-0.139924	0.171061	-0.172247	0.194618
RPL29	A0A3B3ITT5	39	S	60S ribosomal protein L29	0.999997	0.00405857	47.552	WHRNGIKKPRSQRYESLKGVDPKFLRNMRFA	YES(1)LKGVDPK	3	2	-0.19758	0.165348	NA	0.453217	NA	0.473174	NA
FANCE	A0A3B3ITU7	249	S	Fanconi anemia group E protein	0.999849	5.58e-234	344.64	PEHKSLESLADGGSASPIKDQPVMAVKTGED	SLESLADGGSAS(1)PIKDQPVMAVK	12	2	0.51894	0.0388947	0.654347	-0.146052	0.21773	-0.115834	0.190402
TAF11	A0A3B3ITY8	7	S	Transcription initiation factor TFIID subunit 11	0.995516	0.00355391	74.26	_________MDDAHESPSDKGGETGESDETA	MDDAHES(0.996)PS(0.004)DK	7	2	1.0319	-0.163688	NA	0.226139	NA	0.371169	NA
BET1;DKFZp781C0425	A0A3B3IU16	50	S	BET1 homolog	0.999994	1.37e-06	110.93	LTESLRSKVTAIKSLSIEIGHEVKTQNKLLA	SLS(1)IEIGHEVK	3	2	-1.0545	0.944813	0.00961127	1.68592	7.85923e-05	0.781938	0.00391629
FAM103A1	A0A3B3IU46	36	S	RNMT-activating mini protein	0.999954	9.22e-06	68.392	ENDKEYQEYLKRPPESPPIVEEWNSRAGGNQ	FTENDKEYQEYLKRPPES(1)PPIVEEWNSR	18	4	-0.86024	-0.128267	NA	0.177982	NA	0.300417	NA
EML1	G3V497	82	S	Echinoderm microtubule-associated protein-like 1	0.999888	1.56e-09	141.93	NNGTVLPKKPTGSLPSPSGVRKETAVPATKS	KPTGSLPS(1)PSGVR	8	2	1.8509	-0.609553	0.0111457	-0.438542	0.0105596	0.159299	0.182747
KTI12	A0A3B3IU88	47	S	Protein KTI12 homolog	1	2.86e-60	216.79	DVPKELEREESGAAESPALVTPDSEKSAKHG	EESGAAES(1)PALVTPDSEK	8	2	-0.35133	0.154759	0.144501	0.327808	0.0172293	0.165765	0.0934199
PDCD11	A0A3B3IUD7	36	S	Protein RRP5 homolog	0.815242	0.000282931	65.214	KAFQQSVEQDNLFDISTEEGSTKRKKSQKGP	AFQQSVEQDNLFDIS(0.815)T(0.168)EEGS(0.008)T(0.008)KR	15	3	-0.27148	0.533298	NA	-0.184002	NA	-0.687226	NA
PDCD11	A0A3B3IUD7	1498	S	Protein RRP5 homolog	0.99998	1.84e-08	121.78	VSKKPKKAGLSEEDDSLVDVYYREGKEEAEE	KAGLSEEDDS(1)LVDVYYR	10	2	-1.7846	0.0216185	0.88904	-0.148742	0.294054	-0.168779	0.10691
PDCD11	A0A3B3IUD7	1138	S	Protein RRP5 homolog	0.898548	6.83e-09	78.04	SELEDGHTALNTHSVSPMEKIKQYQAGQTVT	TIPELSVRPSELEDGHT(0.002)ALNT(0.011)HS(0.088)VS(0.899)PMEK	25	4	0.81272	0.439938	NA	0.131758	NA	-0.233189	NA
ARID1B	A0A3F2YNW7	1638	S	AT-rich interactive domain-containing protein 1B	0.999985	0.0103008	64.86	YQTPPSLPNHISRAPSPASFQRSLENRMSPS	APS(1)PASFQR	3	2	0.18193	0.0473988	NA	-0.907874	NA	-0.906575	NA
ARID1B	A0A3F2YNW7	1651	S	AT-rich interactive domain-containing protein 1B	0.999442	1.38e-14	107.29	APSPASFQRSLENRMSPSKSPFLPSMKMQKV	MS(0.999)PS(0.001)KSPFLPSMK	2	3	0.41013	-0.188677	0.081699	-0.377967	0.0181669	-0.228383	0.047609
ARID1B	A0A3F2YNW7	585	S	AT-rich interactive domain-containing protein 1B	0.999532	1.28e-08	92.677	SPAWAAAQQRSHPAMSPGTPGPTMGRSQGSP	SHPAMS(1)PGTPGPTMGR	6	2	-0.76232	-0.41902	0.0126254	-0.499367	0.00274926	-0.101281	0.259591
HMBS	F5H4X2	15	S	Porphobilinogen deaminase	1	7.45e-288	339.01	_MSGNGNAAATAEENSPKMRVIRVGTRKSQL	SGNGNAAATAEENS(1)PKMR	14	2	1.0042	-0.250135	0.0491584	-0.178626	0.101881	0.101899	0.265192
KIF18B	A0A494BYR6	413	S	Kinesin-like protein KIF18B	1	4.36e-29	157.55	VYEGGGQPPPQDLPGSPKSGPPPEHLPSSPL	LQVYEGGGQPPPQDLPGS(1)PK	18	2	1.2245	-0.139139	0.209514	-0.0393849	0.680979	0.0789784	0.476408
KIF18B	A0A494BYR6	683	S	Kinesin-like protein KIF18B	0.997484	9.49e-22	126.17	TKRQRQSFLPCLRRGSLPDTQPSQGPSTPKG	RGS(0.997)LPDT(0.003)QPSQGPSTPKGER	3	3	0.14501	0.559122	0.120322	0.336169	0.268883	-0.165008	0.729539
TACC3	A0A494BZT8	317	S	Transforming acidic coiled-coil-containing protein 3	1	3.24e-196	330.54	TAPTNHLVAGRAMTLSPQEEVAAGQMASSSR	AMTLS(1)PQEEVAAGQMASSSR	5	2	-0.32962	-0.0183789	0.845827	-0.0943971	0.288369	-0.0548041	0.559523
TACC3	A0A494BZT8	566	S	Transforming acidic coiled-coil-containing protein 3	0.999864	1.77e-05	64.278	RKQSLYLKFDPLLRDSPGRPVPVATETSSMH	FDPLLRDS(1)PGRPVPVATETSSMHGANETPSGRPR	8	5	1.395	-0.974404	NA	-1.84063	NA	-0.645074	NA
TACC3	A0A494BZT8	71	S	Transforming acidic coiled-coil-containing protein 3	0.999956	0.00047712	60.32	TFQTPLRDPQTHRILSPSMASKLEAPFTQDD	ILS(1)PSMASK	3	2	-0.18366	-0.0687917	0.499612	-0.0905458	0.290668	0.0386473	0.676695
TACC3	A0A494BZT8	434	S	Transforming acidic coiled-coil-containing protein 3	0.969084	1.25e-06	121.1	GGDTKSGCSEAQPPESPETRLGQPAAEQLHA	SGCSEAQPPES(0.969)PET(0.031)R	11	2	-1.1837	-0.285151	0.0283755	4.7201	4.81173e-06	5.05466	8.85748e-06
TACC3	A0A494BZT8	177	S	Transforming acidic coiled-coil-containing protein 3	0.999957	1.43e-29	156.24	GSSENQMVSPGKVSGSPEQAVEENLSSYSLD	VSGS(1)PEQAVEENLSSYSLDRR	4	3	-0.15089	-0.102634	0.339028	-0.0248877	0.782491	0.0102032	0.912314
MPRIP	Q6WCQ1-2	977	S	Myosin phosphatase Rho-interacting protein	0.999999	0	362.72	LKEQLKAATEALGEKSPDSATVSGYDIMKSK	AATEALGEKS(1)PDSATVSGYDIMK	10	2	0.43491	0.316221	0.0696092	0.297904	0.0531763	0.00465284	0.953367
	A0A494BZV2	289	S		0.998925	2.78e-05	73.676	KQDLKAEEQQLPPPLSPPSPSTPNHRYSCPE	TKQDLKAEEQQLPPPLS(0.999)PPS(0.945)PS(0.032)T(0.024)PNHR	17	4	0.7908	-0.0570304	0.764414	0.0069175	0.952621	0.181	0.242573
	A0A494BZV2	292	S		0.94487	2.78e-05	73.676	LKAEEQQLPPPLSPPSPSTPNHRYSCPESPS	TKQDLKAEEQQLPPPLS(0.999)PPS(0.945)PS(0.032)T(0.024)PNHR	20	4	0.7908	-0.0570304	0.764414	0.0069175	0.952621	0.181	0.242573
	A0A494BZV2	402	S		1	1.07e-05	105.13	FQVERRRLERRTRARSPGREEVARLFGNERR	ARS(1)PGREEVAR	3	3	1.3781	0.294175	0.028279	0.361309	0.0344315	0.0320572	0.788882
MPRIP	Q6WCQ1-2	365	S	Myosin phosphatase Rho-interacting protein	0.998675	1.41e-48	172.78	EAPPAPLPDASASPLSPHRRAKSLDRRSTEP	KRDFTNEAPPAPLPDASAS(0.001)PLS(0.999)PHR	22	4	-0.23254	0.0357598	0.697197	-0.148883	0.175157	-0.143686	0.137185
MPRIP	Q6WCQ1-2	220	S	Myosin phosphatase Rho-interacting protein	0.953396	1.89e-06	55.546	QEEMRTKDQPDGSSLSPAQSPSQSQPPAASS	TKDQPDGS(0.011)S(0.032)LS(0.953)PAQS(0.956)PS(0.042)QS(0.006)QPPAASSLR	11	3	0.3206	-0.0614473	NA	0.0614257	NA	0.0968451	NA
MPRIP	Q6WCQ1-2	224	S	Myosin phosphatase Rho-interacting protein	0.955825	1.89e-06	65.727	RTKDQPDGSSLSPAQSPSQSQPPAASSLREP	TKDQPDGS(0.011)S(0.032)LS(0.953)PAQS(0.956)PS(0.042)QS(0.006)QPPAASSLR	15	3	0.3206	0.0691504	0.564406	0.0825805	0.35287	-0.0153025	0.88594
MPRIP	Q6WCQ1-2	619	S	Myosin phosphatase Rho-interacting protein	1	9.42e-26	138.89	GPGTEDAALRMEVDRSPGLPMSDLKTHNVHV	MEVDRS(1)PGLPMSDLK	6	3	-0.54986	0.164267	0.158416	0.0641645	0.457885	-0.0834944	0.434421
MPRIP	Q6WCQ1-2	1016	S	Myosin phosphatase Rho-interacting protein	1	7.33e-17	134.35	DRSCVTRQLRNIRSKSLKEGLTVQERLKLFE	S(1)LKEGLTVQER	1	2	0.38102	0.204263	0.0777368	0.017145	0.857491	-0.170259	0.143969
MPRIP	Q6WCQ1-2	993	S	Myosin phosphatase Rho-interacting protein	1	1.06e-10	133.64	PDSATVSGYDIMKSKSNPDFLKKDRSCVTRQ	S(1)NPDFLKKDR	1	3	-0.13301	0.119652	0.233082	-0.00129205	0.988251	-0.168823	0.120332
mkl1;MKL1	A0A494BZX7	485	S	MKL/myocardin-like protein 1	1	2.71e-05	87.32	KTELIERLRAYQDQISPVPGAPKAPAATSIL	LRAYQDQIS(1)PVPGAPK	9	3	-1.3902	-0.194349	0.452051	0.486705	0.0104149	0.688918	0.0144831
mkl1;MKL1	A0A494BZX7	549	S	MKL/myocardin-like protein 1	0.97806	7.83e-27	156.4	ATVASSGVVKFGSTGSTPPVSPTPSERSLLS	FGSTGS(0.978)T(0.022)PPVSPTPSER	6	2	-0.58809	-0.0621647	0.531311	0.345942	0.0773629	0.443124	0.0172804
mkl1;MKL1	A0A494BZX7	554	S	MKL/myocardin-like protein 1	0.998995	1.03e-12	128.82	SGVVKFGSTGSTPPVSPTPSERSLLSTGDEN	FGST(0.003)GS(0.942)T(0.056)PPVS(0.999)PT(0.001)PSER	11	2	-1.5509	-1.48524	5.63858e-05	-1.77376	4.30601e-05	-0.272835	0.0224882
mkl1;MKL1	A0A494BZX7	106	S	Phosphatase and actin regulator	0.999997	0.000297764	54.76	TREELVSQGIMPPLKSPAAFHEQRRSLERAR	TREELVSQGIMPPLKS(1)PAAFHEQRR	16	4	-1.5504	0.0255588	NA	0.682647	NA	0.678164	NA
mkl1;MKL1	A0A494BZX7	214	S	MKL/myocardin-like protein 1	0.876525	8.8e-42	144.43	IIVGQVNYPKVADSSSFDEDSSDALSPEQPA	VADS(0.004)S(0.119)S(0.877)FDEDSSDALSPEQPASHESQGSVPSPLEAR	6	3	1.5534	0.021958	0.841486	0.473516	0.00392719	0.607976	0.00516469
mkl1;MKL1	A0A494BZX7	256	S	MKL/myocardin-like protein 1	0.977783	8.5e-19	127.04	LEARVSEPLLSATSASPTQVVSQLPMGRDSR	VSEPLLSAT(0.001)S(0.01)AS(0.978)PT(0.01)QVVSQLPMGR	12	3	1.8369	0.0100392	0.922798	0.0506738	0.592985	0.0805664	0.48597
CARD14	I3L3F1	94	S	Caspase recruitment domain-containing protein 14	0.802387	0.00347649	27.016	AEKDILEQSLDEARGSRQELVERIHSLRERA	DILEQS(0.198)LDEARGS(0.802)R	13	2	-0.46571	0.454058	NA	0.758368	NA	0.289345	NA
METTL10	G3V238	17	S	Protein-lysine N-methyltransferase METTL10	0.818704	4.76e-09	127.61	SSGADGGGGAAVAARSDKGSPGEDGFVPSAL	S(0.819)DKGS(0.181)PGEDGFVPSALGTR	1	3	-0.37288	0.0561115	0.524461	0.110994	0.220052	0.0203251	0.79327
METTL10	G3V238	21	S	Protein-lysine N-methyltransferase METTL10	1	1.26e-166	292.22	DGGGGAAVAARSDKGSPGEDGFVPSALGTRE	SDKGS(1)PGEDGFVPSALGTR	5	2	-0.65042	0.04449	0.628824	0.210811	0.0518487	0.201902	0.0660753
TYMP	A0A494C1L9	23	S	Thymidine phosphorylase	0.969768	5.31e-12	71.121	GTGAPPAPGDFSGEGSQGLPDPSPEPKQLPE	AALMTPGTGAPPAPGDFS(0.029)GEGS(0.97)QGLPDPS(0.001)PEPK	22	3	-0.9015	0.943825	0.000547474	1.50243	2.88226e-05	0.783868	0.00537636
MYADM	A0A494C017	22	S	Myeloid-associated differentiation marker	0.860451	0.00283625	57.039	RTTITTTTTSSSGLGSPMIVGSPRALTQPLG	TTITTTTTS(0.002)S(0.027)S(0.093)GLGS(0.86)PMIVGS(0.017)PR	15	2	-2.1241	NA	NA	NA	NA	NA	NA
PRKAG2	A0A494C0H7	152	S	5'-AMP-activated protein kinase subunit gamma-2	0.995504	9.99e-13	135.43	KHEPERLENRIYASSSPPDTGQRFCPSSFQS	IYASS(0.004)S(0.996)PPDTGQR	6	2	-0.031753	0.0401517	0.728235	1.55211	0.219082	1.46347	0.251762
PRKAG2	A0A494C0H7	27	S	5'-AMP-activated protein kinase subunit gamma-2	0.995228	2.36e-14	117.93	GKHSSRKVDSPFGPGSPSKGFFSRGPQPRPS	KVDSPFGPGS(0.995)PS(0.005)KGFFSR	10	3	-0.75998	0.184697	0.208028	0.0229435	0.872233	-0.138919	0.379613
PRKAG2	A0A494C0H7	78	S	5'-AMP-activated protein kinase subunit gamma-2	0.999692	0.00204533	62.778	PFSYQESPPRSPRRMSFSGIFRSSSKESSPN	RMS(1)FSGIFR	3	2	1.1423	-0.0144004	0.916342	0.0780387	0.409676	0.0924072	0.446578
PGM3	D6RC77	92	S	Phosphoacetylglucosamine mutase	0.999951	2.96e-243	310	RSKQTKSTIGVMVTASHNPEEDNGVKLVDPL	STIGVMVTAS(1)HNPEEDNGVK	10	2	-1.0769	-0.0631912	0.54024	-0.0306478	0.727457	0.0607453	0.460672
ZNF827	A0A5F9ZGT0	209	S	Zinc finger protein 827	0.932006	0.00125998	66.995	KEHNHTKENTIRTTTSPFFSEDTFRQSPFTS	T(0.005)T(0.005)T(0.059)S(0.932)PFFSEDTFR	4	2	-1.139	-0.0409909	0.739829	-0.0325907	0.894287	-0.0436977	0.878554
NR3C1	D6RDA9	85	S	Glucocorticoid receptor	0.952862	0.00500347	21.789	VSNAQQPDLSKAVSLSMGLYMGETETKVMGN	AVS(0.002)LS(0.953)MGLY(0.904)MGET(0.079)ET(0.062)K	5	2	-2.6884	NA	NA	NA	NA	NA	NA
PARN	O95453	619	S	Poly(A)-specific ribonuclease PARN	1	5.16e-50	154.42	GRKKAKKLKRMKKELSPAGSISKNSPATLFE	ELS(1)PAGSISK	3	1	-1.6097	-0.239897	0.0680549	-0.202539	0.0580095	0.0325091	0.759784
PARN	O95453	587	S	Poly(A)-specific ribonuclease PARN	0.814407	4.81e-41	136.36	SQEEAGLEDGVSGEISDTELEQTDSCAEPLS	NLSPSQEEAGLEDGVS(0.003)GEIS(0.814)DT(0.182)ELEQTDSCAEPLSEGR	20	3	-3.416	NA	NA	NA	NA	NA	NA
PARN	O95453	557	S	Poly(A)-specific ribonuclease PARN	1	3.48e-18	165.95	QCIPYTLQNHYYRNNSFTAPSTVGKRNLSPS	NNS(1)FTAPSTVGKR	3	2	0.65739	0.016287	0.944249	1.34965	0.0242983	1.18932	0.00204788
PARN	O95453	163	S	Poly(A)-specific ribonuclease PARN	0.984287	2.07e-86	219.2	EKRSQANGAGALSYVSPNTSKCPVTIPEDQK	RSQANGAGALS(0.003)Y(0.002)VS(0.984)PNT(0.005)S(0.005)K	14	3	3.6061	0.0737829	0.524156	-0.304184	0.0370717	-0.402903	0.00524192
CLUH	K7EIG1	1246	S	Clustered mitochondria protein homolog	0.855693	0.000452561	42.653	APGDLGSQPPAAKDPSPSVQG__________	DRAEEPMATEPAPAGAPGDLGS(0.006)QPPAAKDPS(0.856)PS(0.138)VQG	31	3	1.6295	0.167872	NA	-0.267653	NA	-0.432493	NA
CLUH	K7EIG1	215	S	Clustered mitochondria protein homolog	0.999999	0.000198226	76.249	YLNQSTAYHFNPKPASPRFLSHSLVELLNQI	GFYLNQSTAYHFNPKPAS(1)PR	18	3	-0.51236	0.377068	NA	0.0912598	NA	-0.2659	NA
CLUH	K7EIG1	605	S	Clustered mitochondria protein homolog	0.999996	7.19e-154	281.92	SLESKSEDPPGQEAGSEEEGSSASGLAKVKE	SEDPPGQEAGS(1)EEEGSSASGLAK	11	2	-0.41856	0.053707	0.538917	0.109668	0.216357	0.0744833	0.364303
	A0A494C0S0	14	S		0.90508	0.00570988	49.784	__MHPDATDSGGAGPSPARAAGAGGRPVSGF	MHPDAT(0.024)DS(0.071)GGAGPS(0.905)PAR	14	2	-0.48626	-0.443811	NA	0.592923	NA	1.05144	NA
	A0A494C0S0	144	S		0.999989	2.52e-20	126.53	WSRLAATSAARRPPGSPVYGNSHESAQSRRV	RPPGS(1)PVYGNSHESAQSR	5	3	-1.5165	0.301474	0.136327	0.370162	0.109867	-0.006162	0.958643
MZT2B;MZT2A	H7BZ50	102	S	Mitotic-spindle organizing protein 2B;Mitotic-spindle organizing protein 2A	0.999816	0.000137041	88.026	RSSREGSSQRMPRQPSATRLPKGGGPGKSPT	QPS(1)ATRLPK	3	2	0.26359	-0.0406579	0.647314	-0.119319	0.318195	0.0622739	0.53097
KRI1	A0A494C108	177	S	Protein KRI1 homolog	1	0	393.03	EQKQLKESFRAFVEDSEDEDGAGEGGSSLLQ	AFVEDS(1)EDEDGAGEGGSSLLQKR	6	2	0.65504	0.203304	0.169761	0.059999	0.577242	-0.0749676	0.366072
KRI1	A0A494C108	142	S	Protein KRI1 homolog	1	0	374.02	KVILEKAGKYVDEENSDGETSNHRLQETSSQ	AGKYVDEENS(1)DGETSNHR	10	2	-1.5162	-0.0435811	0.721942	-0.0404913	0.677283	0.011631	0.887693
KRI1	A0A494C108	628	S	Protein KRI1 homolog	0.964359	2.69e-37	151.07	RDEAGPQRQLPALDGSLMGPESPPAQEEEAP	QLPALDGS(0.964)LMGPES(0.036)PPAQEEEAPVS(1)PHKKPAPQKR	8	3	2.0499	-0.0841802	0.543894	-0.120919	0.57968	-0.0138216	0.911219
KRI1	A0A494C108	634	S	Protein KRI1 homolog	1	1.73e-138	244.81	QRQLPALDGSLMGPESPPAQEEEAPVSPHKK	QLPALDGSLMGPES(1)PPAQEEEAPVSPHKKPAPQKR	14	4	0.62537	-0.132711	0.372284	-0.215751	0.13805	-0.0741083	0.39312
KRI1	A0A494C108	645	S	Protein KRI1 homolog	1	1.61e-65	172.24	MGPESPPAQEEEAPVSPHKKPAPQKRRRAKK	QLPALDGSLMGPES(1)PPAQEEEAPVS(1)PHKKPAPQKR	25	4	-0.16953	-0.196779	0.25704	-0.2767	0.0303982	-0.0674714	0.522686
CAMK1G	A0A494C109	153	S	Calcium/calmodulin-dependent protein kinase type 1G	0.956739	0.00333163	31.163	GYYEFESPFWDDISESAKDFICHLLEKDPNE	IKEGYYEFESPFWDDIS(0.043)ES(0.957)AK	19	2	2.4489	2.54394	NA	0.78927	NA	-1.72428	NA
MAX	A0A494C130	2	S	Protein max	1	9.31e-80	224.42	______________MSDNDDIEVESDADKRA	S(1)DNDDIEVES(1)DADKRAHHNALER	1	3	0.54406	0.0860496	0.476619	-0.0440785	0.585034	-0.146483	0.200126
MAX	A0A494C130	11	S	Protein max	1	9.31e-80	224.42	_____MSDNDDIEVESDADKRAHHNALERKR	S(1)DNDDIEVES(1)DADKRAHHNALER	10	3	0.54406	-0.068338	0.468357	-0.13504	0.214565	-0.0710714	0.598415
BARD1	A0A494C142	134	S	BRCA1-associated RING domain protein 1	0.988178	2.92e-99	216.79	KDASAQQDSYEFVSPSPPADVSERAKKASAR	DASAQQDSYEFVS(0.011)PS(0.988)PPADVS(0.001)ER	15	2	-1.8886	-1.36318	NA	-1.34335	NA	0.00269166	NA
BARD1	A0A494C142	278	S	BRCA1-associated RING domain protein 1	0.999801	0.00481926	14.148	PLENNGKRGHHNRLSSPISKRCRTSILSTSG	LSS(1)PISK	3	2	0.90478	0.130365	0.250302	-0.187397	0.165395	-0.25904	0.143875
BARD1	A0A494C142	358	S	BRCA1-associated RING domain protein 1	0.788187	0.00358358	73.575	PPSTLSSSSYRRVMSSPSAMKLLPNMAVKRN	VMS(0.195)S(0.788)PS(0.017)AMK	4	2	0.51222	0.641125	0.00810475	0.393881	0.0607747	-0.276946	0.0336901
DEK	A0A494C198	32	S	Protein DEK	1	0	552.53	PASEKEPEMPGPREESEEEEDEDDEEEEEEE	EPEMPGPREES(1)EEEEDEDDEEEEEEEKEK	11	3	0.33105	-0.0402519	0.692808	-0.0730195	0.387145	-0.104261	0.249108
DEK	A0A494C198	51	S	Protein DEK	1	1.44e-122	237.42	EDEDDEEEEEEEKEKSLIVEGKREKKKVERL	S(1)LIVEGKR	1	2	-0.21623	-0.0161212	0.91167	0.722899	0.123607	0.687774	0.21042
DEK	A0A494C198	229	S	Protein DEK	1	6.72e-05	104.21	DSSTTKKNQNSSKKESESEDSSDDEPLIKKL	KES(1)ES(1)EDS(1)S(1)DDEPLIKK	3	2	-0.19695	-0.216167	0.050955	-0.253589	0.101514	-0.0816342	0.455775
DEK	A0A494C198	231	S	Protein DEK	1	6.72e-05	104.21	STTKKNQNSSKKESESEDSSDDEPLIKKLKK	KES(1)ES(1)EDS(1)S(1)DDEPLIKK	5	2	-0.19695	-0.216167	0.050955	-0.253589	0.101514	-0.0816342	0.455775
DEK	A0A494C198	234	S	Protein DEK	1	6.72e-05	104.21	KKNQNSSKKESESEDSSDDEPLIKKLKKPPT	KES(1)ES(1)EDS(1)S(1)DDEPLIKK	8	2	-0.19695	-0.216167	0.050955	-0.253589	0.101514	-0.0816342	0.455775
DEK	A0A494C198	235	S	Protein DEK	1	6.72e-05	104.21	KNQNSSKKESESEDSSDDEPLIKKLKKPPTD	KES(1)ES(1)EDS(1)S(1)DDEPLIKK	9	2	-0.19695	-0.216167	0.050955	-0.253589	0.101514	-0.0816342	0.455775
NUP214	A0A494C1F2	1069	S	Nuclear pore complex protein Nup214	0.997087	8.55e-25	155.5	DSTMLATKTVKHGAPSPSHPISAPQAAAAAA	HGAPS(0.997)PS(0.003)HPISAPQAAAAAALRR	5	3	3.6659	-0.518563	0.00501421	-0.87401	0.000741495	-0.286739	0.115051
NUP214	A0A494C1F2	666	S	Nuclear pore complex protein Nup214	1	2.01e-07	107.48	VQKSPRITPPAAKPGSPQAKSLQPAVAEKQG	S(0.044)PRIT(0.956)PPAAKPGS(1)PQAK	13	3	0.27124	-0.355987	0.0126542	-0.172674	0.0882298	0.157032	0.156553
NUP214	A0A494C1F2	645	S	Nuclear pore complex protein Nup214	0.997359	1.13e-23	153.28	SVLPSPSGRSAQGSSSPVPSMVQKSPRITPP	SAQGSS(0.003)S(0.997)PVPSMVQK	7	2	-0.18408	0.016295	0.854891	0.0276117	0.733267	0.017571	0.831647
NUP214	A0A494C1F2	654	S	Nuclear pore complex protein Nup214	0.999869	1.58e-09	126.52	SAQGSSSPVPSMVQKSPRITPPAAKPGSPQA	SAQGSSSPVPSMVQKS(1)PR	16	2	0.50697	-0.65591	0.00207508	-0.331458	0.0645852	0.412202	0.0101743
NUP214	A0A494C1F2	1033	S	Nuclear pore complex protein Nup214	0.921977	4.57e-05	81.763	PHAAPFAKSHLVHGSSPGVMGTSVATSASKI	SHLVHGS(0.078)S(0.922)PGVMGTSVATSASK	8	3	-1.3126	-0.661296	NA	-0.48916	NA	0.183455	NA
NUP214	A0A494C1F2	928	S	Nuclear pore complex protein Nup214	1	2.43e-11	151.41	IESHTKSLPKVPAKLSPMKQAQLRNFLAKRK	VPAKLS(1)PMKQAQLR	6	3	-0.94537	-0.18281	0.0831833	-0.129777	0.189929	0.0836915	0.414724
NUP214	A0A494C1F2	433	S	Nuclear pore complex protein Nup214	0.976768	1.53e-58	194.43	ERLSLEGERQPKSPGSTPTTPTSSQAPQKLD	SPGS(0.977)T(0.023)PTT(0.989)PT(0.01)S(0.001)SQAPQK	4	2	-0.45649	-0.271299	0.0717826	-0.429938	0.00863791	-0.163294	0.101628
NUP214	A0A494C1F2	634	S	Nuclear pore complex protein Nup214	0.865376	0.0134246	62.448	SAPPSSVPLKSSVLPSPSGRSAQGSSSPVPS	SSVLPS(0.865)PS(0.135)GR	6	2	-2.059	-0.131666	0.228207	-0.353264	0.00813747	-0.232501	0.0523417
LRBA	E9PEM5	10	S	Lipopolysaccharide-responsive and beige-like anchor protein	0.999912	1.35e-160	255.93	______MASEDNRVPSPPPTGDDGGGGGREE	ASEDNRVPS(1)PPPTGDDGGGGGR	9	2	-0.5387	-0.360696	0.0141129	-0.295426	0.0294025	-0.018517	0.830345
LRBA	E9PEM5	2485	S	Lipopolysaccharide-responsive and beige-like anchor protein	0.99999	7.32e-10	124.71	LLIEPHPPRGSAMQVSPLMFTDKAQQDVIMV	GSAMQVS(1)PLMFTDK	7	2	-1.9982	-0.0796325	0.494335	0.141576	0.148463	0.256366	0.0488794
LRBA	E9PEM5	2190	S	Lipopolysaccharide-responsive and beige-like anchor protein	1	0.0103256	57.581	GTSFGLPQTRRISLASPRQLFKASNMTQRWQ	ISLAS(1)PR	5	2	-0.37897	0.0489993	0.573171	-0.0203169	0.80031	0.0347626	0.68248
LRBA	E9PEM5	1767	S	Lipopolysaccharide-responsive and beige-like anchor protein	0.899634	8.32e-52	160.93	VSSVDSAQASDMGGESPGSRSSNAKLPSVPT	SAVSPSTFNTSIPTNAVSVVSSVDSAQAS(0.001)DMGGES(0.9)PGS(0.1)R	35	3	1.6508	-0.0730733	0.580238	0.0486593	0.728015	0.165124	0.15874
LRBA	E9PEM5	1261	S	Lipopolysaccharide-responsive and beige-like anchor protein	1	3.8e-22	133.17	VSNVATDTERLELKASPNVEAPQPHRHVLEI	LELKAS(1)PNVEAPQPHR	6	3	0.10879	-0.434297	0.0120054	-0.100777	0.826694	0.187533	0.631277
LRBA	E9PEM5	1787	S	Lipopolysaccharide-responsive and beige-like anchor protein	0.987328	1.02e-79	205.07	SSNAKLPSVPTVDSVSQDPVSNMSITERLEH	LPSVPTVDS(0.013)VS(0.987)QDPVSNMSITER	11	2	0.10475	-0.269308	0.31437	0.1154	0.286013	0.327235	0.201203
LRBA	E9PEM5	1488	S	Lipopolysaccharide-responsive and beige-like anchor protein	0.999973	9.08e-09	104.54	KPMHSLIPLGKSAAKSPVDIVTGGISPVRDL	SAAKS(1)PVDIVTGGISPVRDLDR	5	3	-0.71616	-0.481351	0.0586264	-0.12349	0.549585	0.377986	0.0113141
LRBA	E9PEM5	1498	S	Lipopolysaccharide-responsive and beige-like anchor protein	0.99994	5.5e-48	176.77	KSAAKSPVDIVTGGISPVRDLDRLLQDMDIN	SPVDIVTGGIS(1)PVRDLDR	11	3	-0.44926	-0.43654	0.00429044	-0.223726	0.0577003	0.178665	0.119255
LRBA	E9PEM5	2053	S	Lipopolysaccharide-responsive and beige-like anchor protein	0.767412	2.09e-08	87.171	NSENEILLEGDDDTLSSVDEKDLENLAGPVS	SQALGNQNSENEILLEGDDDT(0.051)LS(0.767)S(0.181)VDEK	23	3	-3.0263	0.339935	NA	-0.0437351	NA	-0.343897	NA
LRBA	E9PEM5	1118	S	Lipopolysaccharide-responsive and beige-like anchor protein	0.82052	9.64e-14	114.3	EEEEDDDYVELKVEGSPTEEANLPTELQDNS	VEGS(0.821)PT(0.179)EEANLPTELQDNSLSPAASEAGEK	4	3	0.055352	-0.0475861	0.590875	-0.217194	0.0452033	-0.127404	0.175567
GTF3C3	A0A494C1S7	43	S	General transcription factor 3C polypeptide 3	1	0	439.59	RKTREKKSLQEKGKLSAEENPDDSEVPSSSG	GKLS(1)AEENPDDSEVPSSSGINSTK	4	2	-0.13573	-0.110801	0.30891	0.0135176	0.88234	0.133461	0.145414
GTF3C3	A0A494C1S7	282	S	General transcription factor 3C polypeptide 3	0.982018	0.00229933	84.224	HKMAMDGYRRILNLLSPSDGERFMQLARDMA	ILNLLS(0.982)PS(0.018)DGER	6	2	0.56505	NA	NA	NA	NA	NA	NA
GTF3C3	A0A494C1S7	5	S	General transcription factor 3C polypeptide 3	0.877599	1.92e-05	90.069	___________MSGFSPELIDYLEGKISFEE	S(0.122)GFS(0.878)PELIDYLEGK	4	2	0.014677	-0.152019	NA	0.0164963	NA	0.183201	NA
GTF3C3	A0A494C1S7	75	S	General transcription factor 3C polypeptide 3	0.875716	0.00857978	48.944	NSTKSQDKDVNEGETSDGVRKSVHKVFASML	SQDKDVNEGET(0.124)S(0.876)DGVRK	12	3	-2.0554	NA	NA	NA	NA	NA	NA
FAM83H	J3KPS2	240	S	Protein FAM83H	0.93028	4.55e-08	76.799	PELGPDGHQRLDYVPSSASREVRHGSDPAFA	LDY(0.031)VPS(0.93)S(0.199)AS(0.84)REVR	6	2	-0.5099	0.53719	0.0131513	0.777156	0.0177789	0.185304	0.235428
FAM83H	J3KPS2	243	S	Protein FAM83H	0.840183	4.24e-05	66.522	GPDGHQRLDYVPSSASREVRHGSDPAFAPGP	LDY(0.031)VPS(0.93)S(0.199)AS(0.84)REVR	9	2	-0.5099	0.260869	NA	0.432746	NA	0.190931	NA
FAM83H	J3KPS2	752	S	Protein FAM83H	0.928606	1.77e-10	97.901	TEAATEERGPRARLSSATANALYSSNLRDDT	LS(0.071)S(0.929)ATANALYSSNLRDDTK	3	2	2.9611	1.4756	NA	1.78998	NA	0.328262	NA
FAM83H	J3KPS2	795	S	Protein FAM83H	0.992648	5.52e-19	92.447	KHRAVPAPSPGPTHNSPELGRPPAAGVLAPD	AVPAPS(0.001)PGPT(0.006)HNS(0.993)PELGRPPAAGVLAPDMSDKDK	13	4	-0.6569	-0.192092	0.191473	-0.494042	0.00649457	-0.295756	0.030129
FAM83H	J3KPS2	250	S	Protein FAM83H	1	6.17e-13	140.39	LDYVPSSASREVRHGSDPAFAPGPRGLEPSG	HGS(1)DPAFAPGPR	3	2	0.041604	0.293675	0.0605655	-0.0270735	0.874069	-0.277992	0.0643775
FAM83H	J3KPS2	663	S	Protein FAM83H	0.999661	6.14e-76	260.09	ERRSSPVPPVPERRGSLTLTISGESPKAGPA	RGS(1)LTLTISGESPK	3	2	0.41685	0.52337	0.00394013	0.505946	0.027961	-0.0243374	0.857407
FAM83H	J3KPS2	608	S	Protein FAM83H	1	9.49e-12	165.51	ESKGSPTSAYPERKGSPTPGFSTRRGSPTTG	KGS(1)PTPGFSTR	3	2	-0.053129	0.350589	0.0227873	0.0210997	0.863611	-0.258629	0.0382206
FAM83H	J3KPS2	701	S	Protein FAM83H	1	0.00617651	22.482	MEVLRKGSLRLRQLLSPKGERRMEDEGGFPV	LRQLLS(1)PK	6	2	-0.039915	0.227427	0.0451148	0.314493	0.0954334	0.105873	0.533592
FAM83H	J3KPS2	619	S	Protein FAM83H	0.999593	2.44e-257	340.71	ERKGSPTPGFSTRRGSPTTGFIEQKGSPTSA	RGS(1)PTTGFIEQKGS(0.98)PT(0.02)SAYPER	3	2	0.070365	0.70963	0.0552005	0.109416	0.293605	-0.630683	0.133212
FAM83H	J3KPS2	630	S	Protein FAM83H	0.994569	2.44e-257	340.71	TRRGSPTTGFIEQKGSPTSAYPERRGSPVPP	RGS(0.992)PT(0.008)TGFIEQKGS(0.995)PT(0.005)SAYPER	14	2	-0.44715	-0.0487965	0.842134	0.149169	0.425124	0.402353	0.00525869
FAM83H	J3KPS2	641	S	Protein FAM83H	1	1.26e-06	96.303	EQKGSPTSAYPERRGSPVPPVPERRSSPVPP	RGS(1)PVPPVPERR	3	3	0.8458	-0.19691	0.347133	-0.565686	0.0345384	-0.349019	0.0197498
FAM83H	J3KPS2	730	S	Protein FAM83H	0.999999	1.25e-39	127.98	PVPQENGQPESPRRLSLGQGDSTEAATEERG	RLS(1)LGQGDSTEAATEERGPR	3	2	-0.017418	0.357234	0.0141943	0.144995	0.277931	-0.167099	0.218526
FAM83H	J3KPS2	725	S	Protein FAM83H	1	7.7e-05	75.851	DEGGFPVPQENGQPESPRRLSLGQGDSTEAA	RMEDEGGFPVPQENGQPES(1)PRR	19	3	1.2159	0.422457	0.305138	-0.17569	0.352795	-0.614553	0.19238
FAM83H	J3KPS2	652	S	Protein FAM83H	0.980987	7.78e-05	90.948	ERRGSPVPPVPERRSSPVPPVPERRGSLTLT	RS(0.019)S(0.981)PVPPVPER	3	2	-1.5006	-0.0716671	0.542272	-0.298024	0.122405	-0.228122	0.0854026
SART3	A0A499FI31	8	S	Squamous cell carcinoma antigen recognized by T-cells 3	0.999853	5.2e-86	252.68	________MATAAETSASEPEAESKAGPKAD	ATAAETS(1)ASEPEAESK	7	2	-0.2841	-0.0356492	0.687882	-0.0251617	0.793643	0.0146396	0.891942
SART3	A0A499FI31	10	S	Squamous cell carcinoma antigen recognized by T-cells 3	0.999999	1.01e-85	241.17	______MATAAETSASEPEAESKAGPKADGE	ATAAET(0.384)S(0.616)AS(1)EPEAESKAGPK	9	2	-0.41818	-0.13858	0.165097	-0.196906	0.0920853	-0.0297708	0.706248
PDIA4	A0A499FI48	471	S	Protein disulfide-isomerase A4	0.999986	2.37e-114	239.16	EEDYAGEVKDLGLSESGEDVNAAILDESGKK	DLGLSES(1)GEDVNAAILDESGKK	7	2	0.95385	0.0957966	0.370382	0.00694183	0.935627	-0.0912981	0.427291
DKFZp686E14208;MKNK1	Q7Z319	324	S	MAP kinase-interacting serine/threonine-protein kinase 1	0.999925	0.000648139	98.984	ARRRALAQAGRGEDRSPPTAL__________	GEDRS(1)PPTAL	5	2	0.54684	-0.28511	0.0435692	-0.350453	0.0212996	-0.110945	0.333291
ESYT2	A0A499FIX8	679	S	Extended synaptotagmin-2	0.987634	1.08e-67	193.55	LLASPGHISVKEPTPSIASDISLPIATQELR	SSSSLLASPGHISVKEPT(0.013)PS(0.988)IAS(1)DIS(0.982)LPIAT(0.018)QELR	20	3	0.93418	0.442823	0.0465629	0.451204	0.0213207	-0.0537884	0.810246
ESYT2	A0A499FIX8	682	S	Extended synaptotagmin-2	0.999936	3.12e-227	287.7	SPGHISVKEPTPSIASDISLPIATQELRQRL	SSSSLLASPGHISVKEPTPSIAS(1)DISLPIATQELR	23	3	0.25075	0.252594	0.125869	0.17431	0.315062	-0.12546	0.606058
ESYT2	A0A499FIX8	685	S	Extended synaptotagmin-2	0.999984	5.1e-180	268.06	HISVKEPTPSIASDISLPIATQELRQRLRQL	EPT(0.978)PS(0.021)IAS(0.001)DIS(1)LPIATQELR	11	2	-0.20511	-0.125201	0.263429	-0.172316	0.126968	-0.170052	0.212789
ESYT2	A0A499FIX8	593	S	Extended synaptotagmin-2	0.798774	0.000588914	64.849	VLHLEKRERPPDHQHSAQVKRPSVSKEGRKT	ERPPDHQHS(0.799)AQVKRPS(0.196)VS(0.005)K	9	4	-1.215	0.796016	NA	0.687419	NA	-0.106917	NA
ESYT2	A0A499FIX8	600	S	Extended synaptotagmin-2	0.930603	0.000214462	67.353	ERPPDHQHSAQVKRPSVSKEGRKTSIKSHMS	ERPPDHQHS(0.001)AQVKRPS(0.931)VS(0.068)K	16	5	0.5528	0.236602	NA	0.805491	NA	0.583727	NA
ESYT2	A0A499FIX8	615	S	Extended synaptotagmin-2	0.968997	2.9e-22	118.47	SVSKEGRKTSIKSHMSGSPGPGGSNTAPSTP	S(0.029)HMS(0.969)GS(0.994)PGPGGS(0.004)NT(0.004)APSTPVIGGSDKPGMEEK	4	3	0.5396	-0.104781	0.599988	-0.183474	0.142561	-0.0361478	0.894835
ESYT2	A0A499FIX8	617	S	Extended synaptotagmin-2	0.993966	5.25e-43	142.05	SKEGRKTSIKSHMSGSPGPGGSNTAPSTPVI	S(0.029)HMS(0.969)GS(0.994)PGPGGS(0.004)NT(0.004)APSTPVIGGSDKPGMEEK	6	3	0.5396	0.0741144	0.53446	-1.27277	0.000162265	-1.24183	0.000147786
ESYT2	A0A499FIX8	2	S	Extended synaptotagmin-2	1	1.86e-09	103.25	______________MSGARGEGPEAGAGGAG	S(1)GARGEGPEAGAGGAGGR	1	2	-0.48424	-0.533709	0.0628018	-0.175133	0.414656	0.238984	0.0540065
ESYT2	A0A499FIX8	667	S	Extended synaptotagmin-2	0.999935	3.39e-17	116.53	QGLHDLGRSSSSLLASPGHISVKEPTPSIAS	SSSSLLAS(1)PGHISVK	8	2	-0.11129	-0.303151	NA	-0.112865	NA	0.178735	NA
ESYT2	A0A499FIX8	359	S	Extended synaptotagmin-2	1	0.00127139	77.486	VGNQIFQSRVIKENLSPKWNEVYEALVYEHP	VIKENLS(1)PK	7	2	-0.67683	0.0261601	0.775869	0.205204	0.0952215	0.330302	0.123702
WDR26	H0Y917	113	S	WD repeat-containing protein 26	1	3.7e-41	157.18	ATPELGSSLKKKKRLSQSDEDVIRLIGQHLN	RLS(1)QSDEDVIR	3	2	-0.7662	-0.248761	0.0547355	-0.14705	0.160742	0.108828	0.279676
WDR26	H0Y917	115	S	WD repeat-containing protein 26	0.999971	0.00602617	53.583	PELGSSLKKKKRLSQSDEDVIRLIGQHLNGL	LSQS(1)DEDVIR	4	2	-2.3855	0.654699	0.0676991	-0.243973	0.145025	-0.882452	0.0796336
MYCBP2	A0A499FJI4	2947	S	E3 ubiquitin-protein ligase MYCBP2	1	3.96e-37	188.22	SIGKAPLKDEQEMRASPKISRKCANRHTRPK	APLKDEQEMRAS(1)PK	12	2	1.3057	-0.204115	0.17423	-0.531487	0.00241613	-0.376959	0.0278418
MYCBP2	A0A499FJI4	2649	S	E3 ubiquitin-protein ligase MYCBP2	0.965441	1e-14	124.93	DEQALLDQNSQTPPPSPFSVQAFNKGASCSA	HEDEQALLDQNS(0.032)QT(0.968)PPPS(0.965)PFS(0.035)VQAFNK	18	3	1.4815	-0.694532	NA	-0.271755	NA	0.432831	NA
MYCBP2	A0A499FJI4	2315	S	E3 ubiquitin-protein ligase MYCBP2	0.99997	9.23e-17	101.42	TAASSNTDMTYGGLASPKLDVSYEPMIVKEA	KPQRIPGSPAVTAASSNTDMTYGGLAS(1)PK	27	3	1.1586	-0.259547	NA	0.208642	NA	0.674913	NA
MYCBP2	A0A499FJI4	3052	S	E3 ubiquitin-protein ligase MYCBP2	0.997298	6.07e-13	105.82	QQPTEEKETKLKNRHSLEISSALNMFNIAPH	NRHS(0.997)LEIS(0.003)SALNMFNIAPHGPDISK	4	4	2.7789	-0.0180826	0.85461	0.280893	0.0585885	0.378601	0.0529599
MYCBP2	A0A499FJI4	140	S	E3 ubiquitin-protein ligase MYCBP2	0.989308	4.85e-06	73.413	KKEISLAAASKNSVQSGESDSDEEEESKEPP	NS(0.012)VQS(0.989)GES(0.999)DS(1)DEEEESKEPPIKLPK	5	3	-0.17202	-0.240428	NA	-0.420182	NA	-0.239747	NA
MYCBP2	A0A499FJI4	143	S	E3 ubiquitin-protein ligase MYCBP2	0.999048	4.85e-06	73.413	ISLAAASKNSVQSGESDSDEEEESKEPPIKL	NS(0.012)VQS(0.989)GES(0.999)DS(1)DEEEESKEPPIKLPK	8	3	-0.17202	-0.240428	NA	-0.420182	NA	-0.239747	NA
MYCBP2	A0A499FJI4	145	S	E3 ubiquitin-protein ligase MYCBP2	0.999639	4.85e-06	73.413	LAAASKNSVQSGESDSDEEEESKEPPIKLPK	NS(0.012)VQS(0.989)GES(0.999)DS(1)DEEEESKEPPIKLPK	10	3	-0.17202	-0.240428	NA	-0.420182	NA	-0.239747	NA
MYCBP2	A0A499FJI4	1586	S	E3 ubiquitin-protein ligase MYCBP2	0.823722	4.08e-18	133.26	AYDGEVLLRSIVKQVSTENDSTLVHRFPLLV	QVS(0.824)T(0.176)ENDSTLVHRFPLLVAHMEK	3	3	3.4063	0.189999	NA	0.564026	NA	0.355388	NA
MYCBP2	A0A499FJI4	3467	S	E3 ubiquitin-protein ligase MYCBP2	1	1.67e-79	207.59	ILPARVKAIPRRRVNSGDTEVGSSLLRHPSP	VNS(1)GDTEVGSSLLR	3	2	0.56869	-0.0548487	0.640999	0.121388	0.364908	0.161549	0.221909
MYCBP2	A0A499FJI4	2749	S	E3 ubiquitin-protein ligase MYCBP2	0.999988	0.000541823	80.389	LKSDAAKLRSDSHSRSLSPNHNTLQTLKSDG	S(1)LS(1)PNHNTLQTLK	1	2	-0.025274	-0.0499374	0.688493	-0.123748	0.195895	-0.0520826	0.6129
MYCBP2	A0A499FJI4	2751	S	E3 ubiquitin-protein ligase MYCBP2	0.999974	1.91e-16	144.69	SDAAKLRSDSHSRSLSPNHNTLQTLKSDGRM	S(1)LS(1)PNHNTLQTLK	3	2	-0.025274	-0.21216	0.0604214	-0.258455	0.0334901	-0.0442869	0.605027
MYCBP2	A0A499FJI4	2833	S	E3 ubiquitin-protein ligase MYCBP2	0.999995	1.56e-105	192.07	APVKTKLDPPRERSKSDSYTLDPDTLRKKKM	SKS(1)DSYTLDPDTLR	3	2	-0.4334	0.081359	0.404943	0.0107873	0.891061	0.0166574	0.837475
MYCBP2	A0A499FJI4	2806	S	E3 ubiquitin-protein ligase MYCBP2	0.998859	0.000509857	78.344	ANRSSPSGASSPRSSSPHDKNLPQKSTAPVK	SS(0.001)S(0.999)PHDKNLPQK	3	3	-0.25028	-0.232253	0.107687	-0.20265	0.0822837	0.0147702	0.920554
IKBKB	A0A499FJS7	606	S	Inhibitor of nuclear factor kappa-B kinase subunit beta	0.881727	0.00606786	58.128	WNLLKIACSKVRGPVSGSPDSMNASRLSQPG	VRGPVS(0.882)GS(0.112)PDS(0.004)MNAS(0.002)R	6	2	-0.7817	-0.481807	NA	-0.091141	NA	0.387363	NA
IKBKB	A0A499FJS7	608	S	Inhibitor of nuclear factor kappa-B kinase subunit beta	0.999859	1.47e-62	213.09	LLKIACSKVRGPVSGSPDSMNASRLSQPGQL	GPVSGS(1)PDSMNASR	6	2	-2.3271	-0.0995621	0.379065	-0.071487	0.523084	0.058293	0.568208
ACD	R4GNJ5	24	S	Adrenocortical dysplasia protein homolog	0.750462	1.94e-24	201.06	LRPWIRELILGSETPSSPRAGQLLEDAEAAV	ELILGSET(0.098)PS(0.75)S(0.151)PR	10	2	0.11591	-0.127743	NA	-0.127029	NA	0.0335081	NA
ACD	R4GNJ5	25	S	Adrenocortical dysplasia protein homolog	0.814034	1.94e-24	201.06	RPWIRELILGSETPSSPRAGQLLEDAEAAVA	ELILGSETPS(0.186)S(0.814)PR	11	2	0.53635	0.106673	NA	0.219589	NA	0.147795	NA
ATR	A0A590UJ01	32	S	Serine/threonine-protein kinase ATR	0.988558	2.78e-08	121.42	LSSNSDGISPKRRRLSSSLNPSKRAPKQTEE	RLS(0.989)S(0.01)S(0.001)LNPSKR	3	2	-0.27509	-0.0806463	0.492037	0.353698	0.0122754	0.385457	0.033806
ERCC6L2	H0Y3T7	750	S	DNA excision repair protein ERCC-6-like 2	0.99799	0.00171855	53.444	RFPDNSIRFKPPLEGSEDSETEHTVKTRNND	FKPPLEGS(0.998)EDS(0.434)ET(0.556)EHT(0.012)VK	8	3	0.095273	0.183569	NA	1.05649	NA	0.998354	NA
ERCC6L2	H0Y3T7	783	S	DNA excision repair protein ERCC-6-like 2	0.999992	0.000345424	35.782	RNTDDKRNGIISKKLSPENTTLKSILKRKGT	KLS(1)PENTTLK	3	2	0.78621	-0.226713	0.0432223	-0.1632	0.0970685	0.0834776	0.322798
CSNK1A1	U3KPX3	4	S	Casein kinase I isoform alpha	0.821866	1.72e-06	109.52	____________MASSSGSKAEFIVGGKYKL	AS(0.153)S(0.822)S(0.014)GS(0.01)KAEFIVGGK	3	2	-3.0705	0.636304	0.00185889	0.877459	0.00994819	0.259136	0.387935
CSNK1A1	U3KPX3	7	S	Casein kinase I isoform alpha	0.846973	0.000942369	46.225	_________MASSSGSKAEFIVGGKYKLVRK	AS(0.009)S(0.079)S(0.065)GS(0.847)KAEFIVGGK	6	2	-0.42051	0.381062	NA	0.790522	NA	0.491289	NA
DOCK4	A0A590UJM5	494	S	Dedicator of cytokinesis protein 4	0.952275	0.000515065	85.508	NGSPRVCRNSAPASVSPDGTRVIPRRSPLSY	NSAPASVS(0.952)PDGT(0.047)R	8	2	0.054086	-0.649841	0.0010205	-0.5739	0.00251401	0.0843758	0.352657
KANSL3	A0A590UJ53	515	S	KAT8 regulatory NSL complex subunit 3	0.813816	2.09e-18	90.301	RDLAFEVPERGSRPASPAAKLPASPSGSEDL	GS(0.184)RPAS(0.814)PAAKLPAS(0.002)PSGSEDLSSVSSSPTSSPK	6	3	1.5448	-0.270121	NA	-1.18387	NA	-0.385413	NA
KANSL3	A0A590UJ53	523	S	KAT8 regulatory NSL complex subunit 3	0.995125	2.83e-52	197.6	ERGSRPASPAAKLPASPSGSEDLSSVSSSPT	LPAS(0.995)PS(0.005)GSEDLSSVSSSPTSSPK	4	2	0.921	0.103263	NA	-0.389999	NA	-0.509512	NA
KANSL3	A0A590UJ53	536	S	KAT8 regulatory NSL complex subunit 3	0.984504	8.85e-251	302.82	PASPSGSEDLSSVSSSPTSSPKTKVTTVTSA	LPASPSGSEDLSSVSS(0.012)S(0.985)PT(0.02)S(0.734)S(0.25)PK	17	2	-0.056539	0.162237	0.16196	0.368925	0.0256469	0.0995765	0.3185
KANSL3	A0A590UJ53	540	S	KAT8 regulatory NSL complex subunit 3	0.916768	2.39e-79	192.09	SGSEDLSSVSSSPTSSPKTKVTTVTSAQKSS	LPASPSGSEDLSSVS(0.002)S(0.087)S(0.911)PT(0.001)S(0.082)S(0.917)PK	21	2	-0.43301	-0.347641	0.0192288	-0.474015	0.0208619	-0.139702	0.309204
TSNARE1	E5RI41	112	S	t-SNARE domain-containing protein 1	0.934639	2.41e-07	117.52	PGVAPEGSRMPEPTSSPTIGPRKDSAAGPHG	MPEPTS(0.039)S(0.935)PT(0.027)IGPR	7	2	1.4102	0.371169	NA	-0.49598	NA	-0.835342	NA
MYSM1	A0A590UK32	201	S	Histone H2A deubiquitinase MYSM1	1	0	424.27	GRADPNLNAVKIEKLSDDEEVDITDEVDELS	IEKLS(1)DDEEVDITDEVDELSSQTPQK	5	2	-0.93964	0.0189574	0.829271	-0.0743792	0.374865	-0.0828047	0.319961
MYSM1	A0A590UK32	93	S	Histone H2A deubiquitinase MYSM1	0.999348	4.05e-17	142.51	KYMKSLQKTAKIMVHSPTKPASYSVKWTIEE	IMVHS(0.999)PT(0.001)KPASYSVK	5	3	-1.1987	-0.349267	0.0170326	0.451443	0.305466	0.861312	0.0936718
KCNAB2	Q13303-5	9	S	Voltage-gated potassium channel subunit beta-2	0.994565	4.51e-05	91.128	_______MYPESTTGSPARLSLRQTGSPGMI	MYPESTT(0.005)GS(0.995)PAR	9	2	0.7441	-0.125065	0.198832	-0.177995	0.276872	-0.0546819	0.62319
SLMAP	A0A590UJP6	106	S	Sarcolemmal membrane-associated protein	0.999383	5.76e-151	247.77	ENQTRAKESDFSDTLSPSKEKSSDDTT____	AKESDFSDTLS(0.999)PSKEK	11	2	-3.6445	0.222458	0.0644973	0.190754	0.0811047	0.0889811	0.53118
RAPGEF5	C9JBS6	113	S	Rap guanine nucleotide exchange factor 5	1	0.00227672	107.55	EYSPQKKNKALFHQFSLKENWLQHRGTVTET	ALFHQFS(1)LK	7	2	0.95572	-0.139967	NA	0.238909	NA	0.43808	NA
NIPBL	A0A590UJS4	350	S	Nipped-B-like protein	0.963417	7.95e-54	188.95	EKEQSEKAAMYDIISSPSKDSTKLTLRLSRV	AAMYDIIS(0.018)S(0.963)PS(0.018)KDSTKLTLR	9	3	-0.44703	0.226653	0.109854	-0.121253	0.298944	-0.336228	0.0442773
NIPBL	A0A590UJS4	2609	S	Nipped-B-like protein	1	2.42e-37	204.52	TNARNKAITSLLGGGSPKNNTAAETEDDESD	AITSLLGGGS(1)PK	10	1	0.40846	-0.121511	0.219686	-0.0662978	0.457037	0.0225224	0.802569
NIPBL	A0A590UJS4	318	S	Nipped-B-like protein	1	2.39e-11	115.21	PCSSPRDVPPDILLDSPERKQKKQKKMKLGK	DVPPDILLDS(1)PERK	10	2	0.33851	-0.262684	0.0370091	-0.240606	0.0306637	-0.000180606	0.998227
NIPBL	A0A590UJS4	255	S	Nipped-B-like protein	0.951281	7.72e-06	89.553	RHGSSEDYLHMVHRLSSDDGDSSTMRNAASF	HGSSEDYLHMVHRLS(0.951)S(0.048)DDGDSSTMR	15	4	-1.3745	0.535462	NA	1.02463	NA	0.488821	NA
NIPBL	A0A590UJS4	256	S	Nipped-B-like protein	0.96007	0.000711767	54.729	HGSSEDYLHMVHRLSSDDGDSSTMRNAASFP	LS(0.035)S(0.96)DDGDS(0.004)S(0.001)TMR	3	2	2.8363	0.266876	NA	1.03041	NA	0.800413	NA
NIPBL	A0A590UJS4	150	S	Nipped-B-like protein	0.781513	5.97e-12	115.15	SSPASSNYQQTTISHSPSSRFVPPQTSSGNR	LSQNSMHSSPASSNYQQT(0.001)T(0.002)IS(0.008)HS(0.782)PS(0.168)S(0.039)R	23	3	-0.094112	-0.741469	NA	-0.455989	NA	0.282855	NA
NIPBL	A0A590UJS4	2623	S	Nipped-B-like protein	1	4.1e-226	311.69	GSPKNNTAAETEDDESDGEDRGGGTSGVRRR	NNTAAETEDDES(1)DGEDRGGGTSGVR	12	2	1.2077	-0.160625	0.281872	-0.172766	0.258151	-0.0357485	0.843451
NIPBL	A0A590UJS4	367	S	Nipped-B-like protein	0.762667	1.19e-08	98.023	SKDSTKLTLRLSRVRSSDMDQQEDMISGVEN	VRS(0.763)S(0.237)DMDQQEDMISGVENSNVSENDIPFNVQYPGQTSK	3	3	-0.87251	0.33308	NA	0.456701	NA	0.0792928	NA
TERF2IP	Q9NYB0	36	S	Telomeric repeat-binding factor 2-interacting protein 1	1	8.03e-54	205.84	FVRDDGSSMSFYVRPSPAKRRLSTLILHGGG	DDGSSMSFYVRPS(1)PAK	13	2	-1.4549	-0.147819	0.151996	-0.542444	0.0396701	-0.254371	0.049994
TERF2IP	Q9NYB0	203	S	Telomeric repeat-binding factor 2-interacting protein 1	0.998835	0	388.04	LRGQEHKYLLGDAPVSPSSQKLKRKAEEDPE	GQEHKYLLGDAPVS(0.999)PS(0.001)SQK	14	2	-1.6555	-0.464891	0.0991025	-0.620055	0.0275287	-0.110425	0.233793
TERF2IP	Q9NYB0	43	S	Telomeric repeat-binding factor 2-interacting protein 1	0.849681	0.000631424	52.44	SMSFYVRPSPAKRRLSTLILHGGGTVCRVQE	RLS(0.85)T(0.15)LILHGGGTVCR	3	3	0.47755	-0.127171	NA	0.475639	NA	0.624471	NA
NFIA	A0A590UJU2	104	S	Nuclear factor 1 A-type;Nuclear factor 1	0.939183	1.2e-18	123.42	AFTQHHRPVITGPRASPHATPSTLHFPTSPI	AS(0.939)PHAT(0.025)PS(0.005)T(0.031)LHFPTSPIIQQPGPYFSHPAIR	2	4	-2.223	-0.396267	0.0515726	-0.312219	0.0372908	0.211821	0.169526
NFIA	A0A590UJU2	117	S	Nuclear factor 1 A-type;Nuclear factor 1	0.784331	4.04e-18	120.6	RASPHATPSTLHFPTSPIIQQPGPYFSHPAI	ASPHATPSTLHFPT(0.215)S(0.784)PIIQQPGPYFSHPAIR	15	3	-0.8044	NA	NA	NA	NA	NA	NA
NFIA	A0A590UJU2	24	S	Nuclear factor 1 A-type;Nuclear factor 1	1	9.35e-155	284.96	SLPSTSSTSSTKRLKSVEDEMDSPGEEPFYT	LKS(1)VEDEMDS(1)PGEEPFYTGQGR	3	2	2.7337	0.0691886	0.441905	0.54582	0.079763	0.509811	0.128798
NFIA	A0A590UJU2	31	S	Nuclear factor 1 A-type;Nuclear factor 1	1	3.25e-267	344.91	TSSTKRLKSVEDEMDSPGEEPFYTGQGRSPG	SVEDEMDS(1)PGEEPFYTGQGR	8	2	-1.0718	0.110363	0.346895	0.0698673	0.473832	-0.136961	0.485005
NFIA	A0A590UJU2	79	S	Nuclear factor 1 A-type;Nuclear factor 1	0.999378	7.02e-33	157.55	PTTLKKSEKSGFSSPSPSQTSSLGTAFTQHH	SGFSSPS(0.999)PSQTSSLGTAFTQHHRPVITGPR	7	4	0.36815	-1.12101	NA	-1.20452	NA	-0.10607	NA
AMPD2	A0A590UJX5	64	S	AMP deaminase 2	0.82005	5.35e-05	94.693	GPAPCLKHFPLDLRTSMDGKCKEIAEELFTR	HFPLDLRT(0.18)S(0.82)MDGK	9	2	-1.4358	0.852697	0.0103442	1.55828	0.00496021	0.76169	0.173386
AMPD2	A0A590UJX5	114	S	AMP deaminase 2	1	1.81e-146	237.07	IEQLEERRQRLERQISQDVKLEPDILLRAKQ	QIS(1)QDVKLEPDILLR	3	2	1.04	0.223997	0.296728	0.530575	0.0251541	0.277721	0.291981
GAS2L1	A0A5E8	316	S	GAS2-like protein 1	0.999996	8.64e-06	83.781	SPRPASPVPGSERRGSRPEMTPVSLRSTKEG	RGS(1)RPEMTPVSLR	3	3	0.23925	0.409256	0.0632629	0.320704	0.0290275	-0.101999	0.604777
GAS2L1	A0A5E8	306	S	GAS2-like protein 1	0.998519	7.6e-27	142.74	FSPQRVSPTTSPRPASPVPGSERRGSRPEMT	VSPTTSPRPAS(0.999)PVPGSER	11	2	-0.056398	-0.272758	0.0746773	-0.441786	0.00858521	0.027474	0.815391
GAS2L1	A0A5E8	490	S	GAS2-like protein 1	0.980458	8.22e-34	159.95	PRARSPAAPRLSRVSSPSPELGTTPASIFRT	VS(0.008)S(0.98)PS(0.012)PELGTTPASIFR	3	2	0.01302	-0.00530951	0.955524	-0.205718	0.0614519	-0.146212	0.129593
GAS2L1	A0A5E8	492	S	GAS2-like protein 1	0.911396	0.0107053	46.655	ARSPAAPRLSRVSSPSPELGTTPASIFRTPL	VS(0.431)S(0.657)PS(0.911)PELGTTPASIFR	5	2	-0.48389	-0.677732	NA	-0.371858	NA	0.316223	NA
TGOLN2	A0A5F9UY30	224	S	Trans-Golgi network integral membrane protein 2	1	5.55e-128	262.61	KSGAEKQTPKDGSNKSGAEEQGPIDGPSKSG	DGSNKS(1)GAEEQGPIDGPSK	6	2	0.20604	-0.539623	0.0461863	-0.944349	0.00104468	-0.317343	0.145281
TGOLN2	A0A5F9UY30	70	S	Trans-Golgi network integral membrane protein 2	0.835165	8.76e-190	298.04	KSHPEPQTPKDSPSKSSAEAQTPEDTPNKSG	SHPEPQTPKDS(0.001)PS(0.053)KS(0.835)S(0.11)AEAQTPEDTPNKSGAEAK	15	4	-0.099076	-0.174716	0.150522	0.0797823	0.820466	0.424125	0.440416
TGOLN2	A0A5F9UY30	71	S	Trans-Golgi network integral membrane protein 2	0.99727	2.04e-297	388.39	SHPEPQTPKDSPSKSSAEAQTPEDTPNKSGA	DSPSKS(0.003)S(0.997)AEAQTPEDTPNK	7	2	0.16752	-0.131582	0.254921	-0.193362	0.101128	-0.0696698	0.459076
TGOLN2	A0A5F9UY30	298	S	Trans-Golgi network integral membrane protein 2	0.998544	1.02e-204	333.66	LADKGKLSPHAFKTESGEETDLISPPQEEVK	T(0.001)ES(0.999)GEETDLISPPQEEVK	3	2	-0.33599	-0.192308	0.24949	-0.365702	0.0461549	-0.280047	0.0197094
	A0A5F9ZGS6	13	S		1	3.15e-45	172.95	___MPARSRHRPRLHSGSPPRAPPPPLEALH	LHS(1)GS(1)PPRAPPPPLEALHSGEAGR	3	4	0.29143	-0.264068	0.0372386	-0.675021	0.077025	-0.45611	0.134681
	A0A5F9ZGS6	15	S		1	3.15e-45	172.95	_MPARSRHRPRLHSGSPPRAPPPPLEALHSG	LHS(1)GS(1)PPRAPPPPLEALHSGEAGR	5	4	0.29143	-0.127364	0.44085	0.189759	0.221493	0.214782	0.0688981
ALDH3A2	J3QS00	104	S	Fatty aldehyde dehydrogenase	1	0.00148561	75.337	DYERIINLRHFKRILSLLEGQKIAFGGETDE	ILS(1)LLEGQK	3	2	-0.38482	-0.306252	0.0186643	-0.153612	0.109349	0.221351	0.0953713
BRPF1	A0A5F9ZH11	924	S	Peregrin	0.875662	4.23e-07	93.568	PPKNRESQMTPSHGGSPVGPPQLPIMSSLRQ	ES(0.046)QMT(0.046)PS(0.033)HGGS(0.876)PVGPPQLPIMSSLR	11	3	-0.84209	-0.122196	0.413719	0.0505924	0.604251	0.112472	0.540274
BRPF1	A0A5F9ZH11	118	S	Peregrin	1	3.35e-100	216.59	GRVHRISIFDNLDVVSEDEEAPEEAPENGSN	ISIFDNLDVVS(1)EDEEAPEEAPENGSNKENTETPAATPK	11	3	0.1829	0.217845	NA	0.207768	NA	-0.00280197	NA
BRPF1	A0A5F9ZH11	236	S	Peregrin	0.990346	5.97e-06	77.978	IWLDIMNERRKTEGVSPIPQEIFEYLMDRLE	RKT(0.01)EGVS(0.99)PIPQEIFEYLMDR	7	3	2.1542	-0.168839	0.164191	-0.197533	0.136789	-0.0524119	0.58269
BRPF1	A0A5F9ZH11	73	S	Peregrin	0.999476	6.92e-42	160.44	KHKKKGRQSRPANKQSPSPSEVSQSPGREVM	QSRPANKQS(0.999)PS(0.001)PSEVSQSPGR	9	3	0.26903	-0.380143	0.301938	-0.361301	0.297718	-0.0386585	0.699403
ARHGEF35	A0A5F9ZH52	445	S	Rho guanine nucleotide exchange factor 35	1	3.64e-57	203.96	TQIPGTQTESRAEELSPAALSPLLEPIRCSH	AEELS(1)PAALS(1)PLLEPIR	5	2	0.76445	-0.468266	NA	0.0662665	NA	0.526195	NA
ARHGEF35	A0A5F9ZH52	450	S	Rho guanine nucleotide exchange factor 35	1	1.78e-64	213.12	TQTESRAEELSPAALSPLLEPIRCSHQPISL	AEELS(1)PAALS(1)PLLEPIR	10	2	0.76445	-0.0614416	0.637586	0.406119	0.0107356	0.347798	0.0509807
ATXN2	A0A5F9ZHH4	394	S		1	7.58e-08	145.92	SGSDQRVVNGGPPRMSPKAQRHPRNHRVSAG	VVNGGPPRMS(1)PK	10	2	2.0439	-0.0577724	0.542319	-0.33506	0.016057	-0.332198	0.0148093
PLEKHG5	A0A7I2PMD6	904	S	Pleckstrin homology domain-containing family G member 5	0.959697	0.00088342	50.998	VAPGPMAELVPRAPESPRVPSPPPSPRLRRR	APES(0.96)PRVPS(0.041)PPPS(0.999)PR	4	3	0.071204	-0.366243	NA	-0.32525	NA	-0.0152721	NA
PLEKHG5	A0A7I2PMD6	909	S	Pleckstrin homology domain-containing family G member 5	0.996117	2.14e-06	87.288	MAELVPRAPESPRVPSPPPSPRLRRRTPVQL	APES(0.004)PRVPS(0.996)PPPS(1)PR	9	2	0.37226	-0.202325	0.131616	-0.460237	0.0114655	-0.245568	0.0422179
PLEKHG5	A0A7I2PMD6	913	S	Pleckstrin homology domain-containing family G member 5	1	2.14e-06	87.288	VPRAPESPRVPSPPPSPRLRRRTPVQLLSCP	APES(0.004)PRVPS(0.996)PPPS(1)PR	13	2	0.37226	-0.261115	0.0426951	-0.444779	0.0137794	-0.201315	0.0759063
PLEKHG5	A0A7I2PMD6	251	S	Pleckstrin homology domain-containing family G member 5	1	0.000154886	81.028	GPPALERVDAQSRRESLDILAPGRRRKNMSE	RES(1)LDILAPGRR	3	3	0.72871	-0.220971	0.114061	-0.222788	0.175934	-0.0259817	0.869239
PLEKHG5	A0A7I2PMD6	936	S	Pleckstrin homology domain-containing family G member 5	0.967428	3.26e-35	150.07	PVQLLSCPPHLLKSKSEASLLQLLAGAGTHG	S(0.029)KS(0.967)EAS(0.003)LLQLLAGAGTHGTPSAPSR	3	3	-1.2656	-0.241766	0.0669048	-0.0287481	0.863328	0.24153	0.0515511
PLEKHG5	A0A7I2PMD6	226	S	Pleckstrin homology domain-containing family G member 5	0.998964	1.71e-11	115.81	DEGKVEQGMKDSKSLSLPILRPAGTGPPALE	S(0.001)LS(0.999)LPILRPAGTGPPALER	3	3	0.42543	-0.343596	0.0107931	0.0488162	0.652152	0.323575	0.0671775
ARHGEF2	V9GYM8	741	S	Rho guanine nucleotide exchange factor 2	0.988059	8.54e-226	310.49	REPALPLEPDSGGNTSPGVTANGEARTFNGS	EPALPLEPDSGGNT(0.012)S(0.988)PGVTANGEAR	15	2	4.1019	-0.260339	0.0718657	0.0295571	0.739323	0.335987	0.0215201
ARHGEF2	V9GYM8	977	S	Rho guanine nucleotide exchange factor 2	1	8.28e-42	171.92	SVHRNFEDRERQELGSPEERLQDSSDPDTGS	QELGS(1)PEER	5	2	0.28066	-0.228184	0.071967	-0.120456	0.178465	0.0375725	0.661391
ARHGEF2	V9GYM8	219	S	Rho guanine nucleotide exchange factor 2	0.985126	6.25e-15	145.29	FNDESPLGLRRILSQSTDSLNMRNRTLSVES	ILSQS(0.985)T(0.014)DS(0.001)LNMR	5	2	-3.0592	0.314912	0.27502	0.66685	0.0332042	0.38859	0.0631399
ARHGEF2	V9GYM8	1005	S	Rho guanine nucleotide exchange factor 2	0.937931	5.89e-12	84.598	TGSEEEGSSRLSPPHSPRDFTRMQDIPEETE	LQDSS(0.001)DPDT(0.014)GS(0.17)EEEGS(0.257)S(0.292)RLS(0.326)PPHS(0.938)PRDFT(0.001)R	24	3	1.5538	NA	NA	NA	NA	NA	NA
ARHGEF2	V9GYM8	931	S	Rho guanine nucleotide exchange factor 2	1	2.64e-108	241.27	AEAPWARRPVDPRRRSLPAGDALYLSFNPPQ	S(1)LPAGDALYLSFNPPQPSR	1	2	0.20443	-0.258847	0.17687	0.0351448	0.689436	0.327305	0.095484
ARHGEF2	V9GYM8	690	S	Rho guanine nucleotide exchange factor 2	0.999987	7.93e-07	125.04	GMALPTLPRGLFRSESLESPRGERLLQDAIR	SES(1)LESPR	3	2	-0.50408	-0.274406	0.160459	0.219733	0.197164	0.574162	0.00413431
ARHGEF2	V9GYM8	693	S	Rho guanine nucleotide exchange factor 2	1	0.00303393	69.032	LPTLPRGLFRSESLESPRGERLLQDAIREVE	S(0.006)ES(0.994)LES(1)PRGER	6	2	0.35953	-0.358856	0.0118066	0.0329356	0.785919	0.398862	0.0263943
ARHGEF2	V9GYM8	196	S	Rho guanine nucleotide exchange factor 2	0.788363	4.36e-06	78.922	GSRRGRSSLSLAKSVSTTNIAGHFNDESPLG	S(0.119)VS(0.788)T(0.091)T(0.002)NIAGHFNDESPLGLRR	3	3	-0.33733	-0.0493972	NA	0.153805	NA	0.168899	NA
ARHGEF2	V9GYM8	208	S	Rho guanine nucleotide exchange factor 2	1	6.18e-07	91.902	KSVSTTNIAGHFNDESPLGLRRILSQSTDSL	SVSTTNIAGHFNDES(1)PLGLRR	15	3	1.4071	0.169822	0.577178	0.32588	0.141991	0.134006	0.661571
NELFB	A0A5H1ZRP4	605	S	Negative elongation factor B	0.999997	6.6e-170	277.05	SQLGEKLEQLDHRKPSPAQAAETPALELPLP	LEQLDHRKPS(1)PAQAAETPALELPLPSVPAPAPL	10	3	1.0861	-0.369964	0.0178627	-0.31205	0.0217664	0.143739	0.127534
CNKSR3	A0A5H1ZRR2	303	S	Connector enhancer of kinase suppressor of ras 3	0.999772	2.39e-16	121.04	SSKCKQPLPGPKGSESPNSFLDQESRRRRFT	GSES(1)PNSFLDQESR	4	2	-0.1009	0.182922	0.135978	-0.299186	0.0429448	-0.455315	0.02576
CNKSR3	A0A5H1ZRR2	386	S	Connector enhancer of kinase suppressor of ras 3	0.97058	0.0003003	70.786	RGHGRKGEDALCRYFSNERIPPIIEESSSPP	Y(0.029)FS(0.971)NERIPPIIEESSSPPYR	3	3	1.0382	0.125387	NA	-0.138966	NA	-0.263352	NA
PCM1	A0A5H1ZRS1	65	S	Pericentriolar material 1 protein	1	7.51e-156	259.7	KKFGVESDKRVTNDISPESSPGVGRRRTKTP	VTNDIS(1)PES(0.124)S(0.876)PGVGR	6	2	-0.00013826	-0.101158	0.414714	0.0056478	0.958469	0.133607	0.389215
PCM1	A0A5H1ZRS1	68	S	Pericentriolar material 1 protein	1	8.12e-28	168.02	GVESDKRVTNDISPESSPGVGRRRTKTPHTF	VTNDIS(1)PES(1)S(1)PGVGR	9	2	-1.2596	0.272597	0.0357818	0.19026	0.0996682	-0.0620121	0.632119
PCM1	A0A5H1ZRS1	69	S	Pericentriolar material 1 protein	0.999999	3.19e-28	175.17	VESDKRVTNDISPESSPGVGRRRTKTPHTFP	VTNDIS(1)PES(1)S(1)PGVGR	10	2	-1.2596	-0.045947	0.604445	-0.407367	0.00723493	-0.34278	0.0213522
PCM1	A0A5H1ZRS1	1722	S	Pericentriolar material 1 protein	1	1.77e-122	246.53	QSCAKEAKRILEDHGSPAGEIDDEDKDKDET	ILEDHGS(1)PAGEIDDEDKDKDETETVK	7	3	-3.9547	0.37356	0.0125143	-0.231743	0.0884851	-0.523242	0.0148146
PCM1	A0A5H1ZRS1	110	S	Pericentriolar material 1 protein	1	0.000511239	107.44	PEQAELEKLKQRINFSDLDQRSIGSDSQGRA	INFS(1)DLDQR	4	2	-0.071261	0.311217	0.0160068	-0.703238	0.00398176	-0.925058	0.00328755
PCM1	A0A5H1ZRS1	384	S	Pericentriolar material 1 protein	0.999636	1.57e-158	273.04	ESLSLTREVSQSRKPSASERLPDEKVELFSK	KPS(1)ASERLPDEKVELFSK	3	2	0.10075	0.122256	0.431553	0.308478	0.0310335	0.237523	0.110662
PCM1	A0A5H1ZRS1	1335	S	Pericentriolar material 1 protein	0.997707	0.00101207	63.177	SMSSTCEPCKSRNRHSAQTEEPVQAKVFSRK	NRHS(0.998)AQT(0.002)EEPVQAK	4	3	1.3651	NA	NA	NA	NA	NA	NA
PCM1	A0A5H1ZRS1	372	S	Pericentriolar material 1 protein	0.976533	0.00486387	81.094	QPPAVPDNRRQAESLSLTREVSQSRKPSASE	QAES(0.003)LS(0.977)LT(0.02)R	6	2	1.1627	0.0733676	0.517578	0.0337448	0.733247	-0.0462783	0.565193
PCM1	A0A5H1ZRS1	861	S	Pericentriolar material 1 protein	0.998499	2.08e-09	83.3	LMAEHQRRQGLAETASPVAVSLRSDGSENLC	QGLAET(0.001)AS(0.998)PVAVSLR	8	2	0.82917	-0.477804	0.158608	0.0209155	0.928395	0.435698	0.423376
PCM1	A0A5H1ZRS1	1257	S	Pericentriolar material 1 protein	0.999326	9.71e-15	113.63	NQLDTNGRRRQFDEESLESFSSMPDPVDPTT	RRQFDEES(0.999)LES(0.919)FS(0.069)S(0.013)MPDPVDPTTVTK	8	3	-0.90312	-0.00758112	0.955922	-0.0715766	0.623482	-0.045386	0.85424
PCM1	A0A5H1ZRS1	1260	S	Pericentriolar material 1 protein	0.959222	4.61e-05	73.744	DTNGRRRQFDEESLESFSSMPDPVDPTTVTK	RQFDEES(0.992)LES(0.959)FS(0.53)S(0.501)MPDPVDPT(0.006)T(0.006)VT(0.006)K	10	3	0.45769	0.00229391	0.986737	-0.184676	0.152375	-0.171938	0.414943
PCM1	A0A5H1ZRS1	1188	S	Pericentriolar material 1 protein	0.824925	3.93e-79	198.7	KTEYMAFPKPFESSSSIGAEKPRNKKLPEEE	TEYMAFPKPFES(0.002)S(0.005)S(0.169)S(0.825)IGAEKPR	15	3	-1.7713	1.79121	NA	1.81073	NA	-0.153938	NA
PCM1	A0A5H1ZRS1	1231	S	Pericentriolar material 1 protein	0.99913	0.00146777	60.87	EGEVEKPFIKTGFSVSVEKSTSSNRKNQLDT	TGFS(0.001)VS(0.999)VEK	6	2	-0.037063	0.0421524	0.730287	-0.28048	0.0340305	-0.342644	0.011327
PCM1	A0A5H1ZRS1	93	S	Pericentriolar material 1 protein	0.999986	9e-08	99.849	KTPHTFPHSRYMSQMSVPEQAELEKLKQRIN	YMSQMS(1)VPEQAELEKLK	6	2	0.16547	0.158988	0.276607	0.725997	0.00649521	0.519026	0.0326258
CPEB2	Q7Z5Q1-9	526	S	Cytoplasmic polyadenylation element-binding protein 2	0.926672	2.14e-10	115.18	QPPPPAAPQQPQSRRSPVSPQLQQQHQAAAA	RS(0.927)PVS(0.073)PQLQQQHQAAAAAFLQQR	2	3	-2.565	-0.112256	NA	NA	NA	NA	NA
NF2	A0A5K1VW66	324	S	Merlin	1	5.4e-09	123.59	DSLSFDFKDTDMKRLSMEIEKEKVEYMEKSK	RLS(1)MEIEKEK	3	3	2.9511	0.133234	0.190447	0.0477764	0.566121	-0.0509506	0.547978
PRIMPOL	A0A5S6SZ32	126	S	DNA-directed primase/polymerase protein	1	4.03e-13	136.61	EESWTSNSKKLERLGSAEQSSPDLSFLVVKN	LGS(1)AEQSSPDLSFLVVK	3	2	0.50211	0.256112	0.201488	0.455515	0.0414553	0.117705	0.506356
ATP1A4	A0A669K9X0	113	S	Sodium/potassium-transporting ATPase subunit alpha-4	0.999955	6.7e-05	104.59	ILPIAKRATTGDASESALLKFIEQSYSSVAE	ATTGDASES(1)ALLK	9	2	-2.713	-4.11644	0.000222912	-1.66117	0.000162853	2.47883	0.00802542
CUL4B	A0A7P0TAQ3	128	S	Cullin-4B	0.999831	0	406.78	DAKMAEESSSSSSSSSPTAATSQQQQLKNKS	MAEESSSSSSSSS(1)PTAATSQQQQLK	13	2	1.2191	0.384068	0.014242	0.0121035	0.92511	-0.0587972	0.501023
CUL4B	A0A7P0TAQ3	8	S	Cullin-4B	0.783126	6.53e-19	132.51	________MFPTGFSSPSPSAAAAAQEVRSA	MFPT(0.003)GFS(0.12)S(0.783)PS(0.071)PS(0.023)AAAAAQEVR	8	2	-3.8985	-0.393844	NA	-0.395436	NA	-0.0143919	NA
CUL4B	A0A7P0TAQ3	10	S	Cullin-4B	0.969878	8.63e-67	176.27	______MFPTGFSSPSPSAAAAAQEVRSATD	MFPTGFS(0.002)S(0.021)PS(0.97)PS(0.007)AAAAAQEVR	10	2	-1.7493	0.017592	0.8488	-0.0339616	0.750548	0.00650455	0.952739
CUL4B	A0A7P0TAQ3	35	S	Cullin-4B	0.991124	8.8e-26	157.44	VRSATDGNTSTTPPTSAKKRKLNSSSSSSSN	SATDGNTS(0.003)T(0.017)T(0.961)PPT(0.028)S(0.991)AKKR	14	2	-0.29694	-0.782252	0.00194681	-0.804901	0.000536141	-0.00924035	0.936494
CTNND1	O60716-13	234	S	Catenin delta-1	1	1.25e-85	199.43	HRFHPEPYGLEDDQRSMGYDDLDYGMMSDYG	S(1)MGYDDLDYGMMSDYGTAR	1	2	-0.5695	0.553896	0.0270701	0.889291	0.00452129	0.313018	0.0472256
CTNND1	O60716-13	292	S	Catenin delta-1	1	0.000296124	83.547	SDQYYWAPLAQHERGSLASLDSLRKGGPPPP	GS(1)LAS(1)LDS(1)LRK	2	2	-0.13752	-0.110551	0.242788	0.031527	0.881532	0.158175	0.406351
CTNND1	O60716-13	295	S	Catenin delta-1	1	9.79e-12	165.09	YYWAPLAQHERGSLASLDSLRKGGPPPPNWR	GS(1)LAS(1)LDS(1)LRK	5	2	-0.13752	-0.0297918	0.809568	0.00868386	0.929013	0.0435729	0.768798
CTNND1	O60716-13	298	S	Catenin delta-1	1	6.33e-05	100.03	APLAQHERGSLASLDSLRKGGPPPPNWRQPE	GS(1)LAS(1)LDS(1)LRK	8	2	-0.13752	0.337154	0.191389	0.689286	0.0296287	0.35223	0.426255
CTNND1	O60716-13	176	S	Catenin delta-1	0.955566	1.67e-48	171.06	RHYEDGYPGGSDNYGSLSRVTRIEERYRPSM	HYEDGYPGGSDNYGS(0.956)LS(0.044)R	15	2	-3.2993	0.572502	NA	0.310805	NA	-0.261863	NA
CTNND1	O60716-13	266	S	Catenin delta-1	0.99925	1.47e-11	105.24	ARRTGTPSDPRRRLRSYEDMIGEEVPSDQYY	LRS(0.999)Y(0.001)EDMIGEEVPSDQYYWAPLAQHER	3	3	-0.71657	-0.152113	0.173651	0.116693	0.370116	0.270286	0.0622625
CTNND1	O60716-13	787	S	Catenin delta-1	1	0.00685714	61.648	YKELRKPLEKEGWKKSDFQVNLNNASRSQSS	S(1)DFQVNLNNASR	1	2	0.9086	0.250113	NA	-0.0201356	NA	-0.278969	NA
CTNND1	O60716-13	860	S	Catenin delta-1	1	2.62e-196	317.1	STPNERGDHNRTLDRSGDLGDMEPLKGTTPL	S(1)GDLGDMEPLKGTTPLMQKI	1	2	3.0827	-0.297075	0.0535003	-0.095163	0.279505	0.246265	0.129404
CTNND1	O60716-13	839	S	Catenin delta-1	1	1.25e-12	113.74	DREEIQMSNMGSNTKSLDNNYSTPNERGDHN	S(1)LDNNYSTPNER	1	2	0.14727	-0.388284	0.0198939	0.16024	0.24628	0.499904	0.0206586
CTNND1	O60716-13	801	S	Catenin delta-1	0.98006	7.76e-14	117.48	KSDFQVNLNNASRSQSSHSYDDSTLPLIDRN	S(0.016)QS(0.98)S(0.005)HS(0.997)Y(0.001)DDSTLPLIDR	3	2	0.19689	-0.00524301	0.953791	0.440511	0.0209473	0.485103	0.0332544
CTNND1	O60716-13	804	S	Catenin delta-1	0.999995	2.52e-138	277.14	FQVNLNNASRSQSSHSYDDSTLPLIDRNQKS	SQSSHS(1)YDDSTLPLIDR	6	2	-0.87918	0.0480045	0.621494	0.199123	0.0770746	0.223899	0.041785
CTNND1	O60716-13	214	S	Catenin delta-1	1	2.18e-05	116.41	RQDVYGPQPQVRVGGSSVDLHRFHPEPYGLE	VGGS(1)S(1)VDLHR	4	2	-0.26322	0.242461	0.167285	0.42046	0.19996	0.168817	0.650667
CTNND1	O60716-13	215	S	Catenin delta-1	1	0.000407793	86.889	QDVYGPQPQVRVGGSSVDLHRFHPEPYGLED	VGGS(1)S(1)VDLHR	5	2	-0.26322	0.63935	0.00741855	0.84389	0.00723499	0.267548	0.118007
GBF1	A0A7I2YQ65	1678	S	Golgi-specific brefeldin A-resistance guanine nucleotide exchange factor 1	0.989431	1.66e-19	139.16	ACDFEKPESPRAASSSSPGSPVASSPSRLSP	AASS(0.002)S(0.989)S(0.009)PGSPVASSPSR	5	2	0.61784	-0.0736816	0.430307	0.423482	0.00427089	0.52242	0.00260355
GBF1	A0A7I2YQ65	1679	S	Golgi-specific brefeldin A-resistance guanine nucleotide exchange factor 1	0.993548	2.05e-19	123.72	CDFEKPESPRAASSSSPGSPVASSPSRLSPT	AASSS(0.006)S(0.994)PGSPVASSPSR	6	2	0.7396	2.99197	1.54883e-05	2.90981	8.59155e-06	-0.064314	0.5429
GBF1	A0A7I2YQ65	1682	S	Golgi-specific brefeldin A-resistance guanine nucleotide exchange factor 1	0.999993	4.82e-57	209.23	EKPESPRAASSSSPGSPVASSPSRLSPTPDG	AASSSSPGS(1)PVASSPSR	9	2	0.025106	-0.168547	0.112633	0.304792	0.0239366	0.491161	0.00925793
GBF1	A0A7I2YQ65	1200	S	Golgi-specific brefeldin A-resistance guanine nucleotide exchange factor 1	0.999995	0	404.39	LQATARADAPDAGAQSDSELPSYHQNDVSLD	ADAPDAGAQS(1)DSELPSYHQNDVSLDR	10	2	0.66416	-0.170721	0.100185	-0.20568	0.055813	0.0498272	0.560669
GBF1	Q92538	1475	S	Golgi-specific brefeldin A-resistance guanine nucleotide exchange factor 1	1	1.23e-104	215.08	RRPRTSSQHASRGGQSDDDEDEGVPASYHTV	GGQS(1)DDDEDEGVPASYHTVSLQVSQDLLDLMHTLHTR	4	4	-1.2295	-0.132564	0.244486	0.0467314	0.611385	0.179655	0.0824453
GBF1	A0A7I2YQ65	1220	S	Golgi-specific brefeldin A-resistance guanine nucleotide exchange factor 1	0.999841	2.03e-101	243.83	PSYHQNDVSLDRGYTSDSEVYTDHGRPGKIH	GYTS(1)DSEVYTDHGRPGK	4	2	0.0019994	-0.0533953	0.673593	-0.0211702	0.811348	0.0138405	0.899964
EP300	A0A669KB12	1012	S	Histone acetyltransferase p300	0.818864	1.67e-63	177.45	IKEEEDQPSTSATQSSPAPGQSKKKIFKPEE	STELKTEIKEEEDQPSTS(0.001)AT(0.005)QS(0.175)S(0.819)PAPGQSK	23	3	0.42507	-0.106539	0.470782	-0.00731745	0.942268	0.161896	0.490743
CXXC1	K7EQZ1	215	S		0.999997	4.58e-10	138.64	RQKCRLRQCQLRARLSPVTPSESLPRPRRPL	ARLS(1)PVTPSESLPRPR	4	3	-0.5846	-0.20757	0.0600108	-0.430052	0.00549682	-0.20476	0.0509932
CXXC1	K7EQ21	6	S	CXXC-type zinc finger protein 1	1	9.32e-05	86.475	__________MEGDGSDPEPPDAGEDSKSEN	MEGDGS(1)DPEPPDAGEDSK	6	2	0.11658	0.37128	NA	0.130931	NA	-0.247662	NA
STAT1	A0A669KB68	725	S	Signal transducer and activator of transcription 1-alpha/beta	1	1.08e-127	244.9	VHPSRLQTTDNLLPMSPEEFDEVSRIVGSVE	LQTTDNLLPMS(1)PEEFDEVSR	11	2	-1.6696	-0.190975	0.0775872	0.224832	0.0519224	0.41832	0.00619475
MAP2	A0A669KB77	1318	S	Microtubule-associated protein 2	0.849871	8.6e-05	98.646	LTMESLKADEGKKETSPESSLIQDEIAVKLS	ET(0.149)S(0.85)PES(0.001)SLIQDEIAVK	3	2	0.29932	-0.412904	NA	-0.374991	NA	0.0144981	NA
MAP2	A0A669KB77	1945	S	Microtubule-associated protein 2	1	5.16e-152	286.17	HAKARVDHGAEIITQSPGRSSVASPRRLSNV	ARVDHGAEIITQS(1)PGR	13	2	0.2391	-0.103771	0.465378	-0.435007	0.0446024	-0.380601	0.0401613
MAP2	A0A669KB77	1949	S	Microtubule-associated protein 2	0.999744	1.06e-22	154.56	RVDHGAEIITQSPGRSSVASPRRLSNVSSSG	VDHGAEIIT(0.432)QS(0.568)PGRS(1)S(1)VAS(1)PR	15	3	-0.045224	-0.0599492	0.788298	-0.0495525	0.795536	0.0865679	0.36379
MAP2	A0A669KB77	1950	S	Microtubule-associated protein 2	0.999981	9.77e-34	164.94	VDHGAEIITQSPGRSSVASPRRLSNVSSSGS	VDHGAEIIT(0.432)QS(0.568)PGRS(1)S(1)VAS(1)PR	16	3	-0.045224	0.164341	0.157461	-0.175382	0.120803	-0.274452	0.0516358
MAP2	A0A669KB77	1953	S	Microtubule-associated protein 2	0.999983	5.22e-90	203.34	GAEIITQSPGRSSVASPRRLSNVSSSGSINL	VDHGAEIIT(0.432)QS(0.568)PGRS(1)S(1)VAS(1)PR	19	3	-0.045224	0.0160192	0.889594	-0.252386	0.0479444	-0.33921	0.0279805
MAP2	A0A669KB77	1510	S	Microtubule-associated protein 2	1	7.59e-53	182.71	EVEEAAEAQAEPKDGSPEAPASPEREEVALS	DGS(1)PEAPAS(1)PEREEVALSEYK	3	2	-0.43748	-0.141635	0.179038	-0.285263	0.024713	-0.132146	0.209229
MAP2	A0A669KB77	1516	S	Microtubule-associated protein 2	1	3.64e-114	243.97	EAQAEPKDGSPEAPASPEREEVALSEYKTET	DGSPEAPAS(1)PEREEVALSEYK	9	2	2.054	-0.182835	0.169815	-0.243581	0.0443554	-0.00032642	0.997328
MAP2	A0A669KB77	1697	S	Microtubule-associated protein 2	0.999993	3.44e-124	230.51	VFKQAKDKVSDGVTKSPEKRSSLPRPSSILP	DKVSDGVTKS(1)PEKR	10	3	0.50033	-0.0501936	0.603656	-0.244602	0.0286929	-0.184064	0.0988262
MAP2	A0A669KB77	1487	S	Microtubule-associated protein 2	1	4.16e-37	139.23	VRFAALEQPEVERRPSPHDEEEFEVEEAAEA	RPS(1)PHDEEEFEVEEAAEAQAEPK	3	3	0.78882	-0.303445	0.0422303	-0.729618	0.000608855	-0.422349	0.0249569
MAP2	A0A669KB77	888	S	Microtubule-associated protein 2	0.99569	6.13e-13	75.901	DSIALGFNFGRGHDLSPLASDILTNTSGSMD	GHDLS(0.996)PLAS(0.004)DILTNTSGSMDEGDDYLPATTPALEK	5	3	0.60126	0.714099	NA	0.734482	NA	-0.153544	NA
MAP2	A0A669KB77	1718	S	Microtubule-associated protein 2	1	4.31e-124	233.03	SLPRPSSILPPRRGVSGDRDENSFSLNSSIS	GVS(1)GDRDENSFSLNSSISSSAR	3	2	2.1058	0.0362647	0.779908	-0.403179	0.0285344	-0.440822	0.00640151
MAP2	A0A669KB77	1725	S	Microtubule-associated protein 2	0.756176	4.58e-43	147.55	ILPPRRGVSGDRDENSFSLNSSISSSARRTT	RGVS(0.002)GDRDENS(0.756)FS(0.238)LNS(0.003)S(0.001)ISSSAR	11	2	0.50955	0.15356	NA	-0.288848	NA	-0.437649	NA
MAP2	A0A669KB77	1816	S	Microtubule-associated protein 2	1	1.64e-16	136.25	VPSEKKVAIIRTPPKSPATPKQLRLINQPLP	KVAIIRT(1)PPKS(1)PAT(1)PK	11	3	-0.60334	-0.0364458	0.716254	-0.466487	0.0293594	-0.376813	0.1026
MAP2	A0A669KB77	984	S	Microtubule-associated protein 2	0.999965	0.00436925	31.486	LPEMLDLAGTRSRLASVSADAEVARRKSVPS	LAS(1)VSADAEVAR	3	2	-2.1074	-1.19559	NA	-0.318609	NA	0.882395	NA
MAP2	A0A669KB77	996	S	Microtubule-associated protein 2	0.999995	3.04e-06	95.102	RLASVSADAEVARRKSVPSETVVEDSRTGLP	RKS(1)VPSETVVEDSR	3	2	-1.9077	0.108184	0.386593	0.383635	0.0142211	0.213712	0.0643935
MAP2	A0A669KB77	1958	S	Microtubule-associated protein 2	0.916098	1.85e-67	183.02	TQSPGRSSVASPRRLSNVSSSGSINLLESPQ	RLS(0.916)NVS(0.537)S(0.537)S(0.525)GS(0.48)INLLES(0.004)PQLATLAEDVTAALAK	3	3	0.022297	0.0878392	0.644696	-0.101089	0.761349	-0.398657	0.0396016
MAP2	A0A669KB77	1965	S	Microtubule-associated protein 2	0.913222	4.31e-56	169.58	SVASPRRLSNVSSSGSINLLESPQLATLAED	RLS(0.002)NVS(0.005)S(0.015)S(0.065)GS(0.913)INLLESPQLATLAEDVTAALAK	10	3	1.9742	-0.0523177	NA	-0.303491	NA	-0.300629	NA
MAP2	A0A669KB77	1044	S	Microtubule-associated protein 2	0.845588	0.00263127	38.76	DLGYCVFNKYTVPLPSPVQDSENLSGESGTF	Y(0.054)T(0.081)VPLPS(0.846)PVQDS(0.015)ENLS(0.003)GESGTFYEGTDDKVRR	7	4	0.38472	0.405121	NA	-0.0739247	NA	-0.496	NA
KRTCAP3	H7BZ70	36	S	Keratinocyte-associated protein 3	0.999998	1.37e-36	167.26	KDGLQGQLEEMTELESPKCKRQENEQLLDQN	DGLQGQLEEMTELES(1)PK	15	2	3.3833	1.33279	NA	1.15489	NA	-0.143739	NA
ARNTL	E9PKG7	42	S	Aryl hydrocarbon receptor nuclear translocator-like protein 1	0.990048	2.97e-39	163.29	SLGTSGVDCNRKRKGSSTDYQESMDTDKDDP	KGS(0.99)S(0.008)T(0.002)DYQESMDTDKDDPHGRLEYTEHQGR	3	4	-0.56934	-0.373813	NA	1.35315	NA	1.70872	NA
PCSK9	A0A669KBG0	563	S	Proprotein convertase subtilisin/kexin type 9	1	0.000102928	102.8	TAVAICCRSRHLAQASQELQ___________	HLAQAS(1)QELQ	6	2	-0.43565	0.432682	NA	-0.334718	NA	-0.802738	NA
WIZ	M0QXA7	834	S	Protein Wiz	0.99886	2.5e-07	96.793	EAGRAADGGERPLAASPPGTVKAEEHQRQNI	AADGGERPLAAS(0.999)PPGT(0.001)VKAEEHQR	12	4	0.0095097	0.0965902	0.340092	-0.489965	0.00319069	-0.555747	0.00907177
	A0A669KBG4	38	S		1	2.07e-06	59.469	AGGARERAPAGAPPPSPPSPGPAAPPAPPPP	ERAPAGAPPPS(1)PPS(1)PGPAAPPAPPPPPPPPPPPPPPPPPPPPPR	11	5	-0.22613	-0.969974	0.000581204	-0.698203	0.000698206	0.260701	0.0551891
	A0A669KBG4	41	S		1	2.07e-06	59.469	ARERAPAGAPPPSPPSPGPAAPPAPPPPPPP	ERAPAGAPPPS(1)PPS(1)PGPAAPPAPPPPPPPPPPPPPPPPPPPPPR	14	5	-0.22613	-0.969974	0.000581204	-0.698203	0.000698206	0.260701	0.0551891
WIZ	M0QXA7	167	S	Protein Wiz	0.99169	1.28e-05	124.06	SPPGFSAKGLGHPPSSPLLKKTPLALAGSPT	GLGHPPS(0.008)S(0.992)PLLK	8	2	0.36259	-0.343276	0.0252929	0.0267745	0.736401	0.331457	0.0316594
WIZ	M0QXA7	463	S	Protein Wiz	0.996601	6.59e-07	87.158	LHISPLAKKLPPPPGSPLGHSPTASPPPTAR	KLPPPPGS(0.997)PLGHS(0.003)PTASPPPTAR	8	3	-0.30048	-0.37293	0.0132665	-0.193865	0.0721614	0.175169	0.215835
WIZ	M0QXA7	468	S	Protein Wiz	0.904225	1.55e-08	100.95	LAKKLPPPPGSPLGHSPTASPPPTARKMFPG	KLPPPPGS(0.031)PLGHS(0.904)PT(0.06)AS(0.004)PPPTAR	13	3	-0.028557	-0.286226	NA	-0.00681873	NA	0.316825	NA
WIZ	M0QXA7	472	S	Protein Wiz	0.846424	0.000293959	33.407	LPPPPGSPLGHSPTASPPPTARKMFPGLAAP	KLPPPPGS(0.001)PLGHS(0.034)PT(0.084)AS(0.846)PPPT(0.034)AR	17	4	-0.16732	-0.157348	0.145708	0.189396	0.371152	0.331394	0.275654
WIZ	M0QXA7	180	S	Protein Wiz	0.996278	5.88e-25	141.77	PSSPLLKKTPLALAGSPTPKNPEDKSPQLSL	TPLALAGS(0.996)PT(0.004)PKNPEDKSPQLS(0.024)LS(0.266)PRPAS(0.71)PK	8	3	-0.5016	-0.508366	0.0382137	-0.655826	0.000754804	-0.101543	0.57381
WIZ	M0QXA7	196	S	Protein Wiz	0.932182	3.02e-171	279.13	PTPKNPEDKSPQLSLSPRPASPKAQWPQSED	NPEDKSPQLS(0.068)LS(0.932)PRPAS(1)PK	12	3	-0.58308	-0.234325	0.260891	-0.315311	0.0593264	-0.0456831	0.661131
WIZ	M0QXA7	201	S	Protein Wiz	0.999963	1.09e-238	302.57	PEDKSPQLSLSPRPASPKAQWPQSEDEGPLN	NPEDKSPQLSLSPRPAS(1)PK	17	2	0.64368	-0.311778	0.0394534	-0.00959188	0.90505	0.171482	0.0982
WIZ	M0QXA7	423	S	Protein Wiz	1	4.87e-19	148.67	RTQSRPGGPPNPPGPSPKALAKMMGGAGPGS	PGGPPNPPGPS(1)PK	11	2	-0.18118	-0.247332	0.100018	-0.152056	0.416755	0.11563	0.67985
WIZ	M0QXA7	451	S	Protein Wiz	1	6.44e-24	174.67	PGSSLEARSPSDLHISPLAKKLPPPPGSPLG	SPSDLHIS(1)PLAK	8	2	-1.1752	-0.818601	0.004143	-1.22772	0.000132921	-0.524386	0.0270052
ADNP	Q9H2P0	607	S	Activity-dependent neuroprotector homeobox protein	0.844343	1.2e-06	88.79	KPQPKVQEKADIPVKSSPQAAVPYKKDVGKT	ADIPVKS(0.844)S(0.156)PQAAVPYKK	7	3	-0.94732	-0.45968	NA	-0.987463	NA	-0.642134	NA
ADNP	Q9H2P0	608	S	Activity-dependent neuroprotector homeobox protein	0.823351	1.95e-14	127.43	PQPKVQEKADIPVKSSPQAAVPYKKDVGKTL	ADIPVKS(0.177)S(0.823)PQAAVPYKK	8	3	-0.20912	-0.193554	0.229097	-0.889502	0.00105796	-0.730692	0.00487337
ADNP	Q9H2P0	736	S	Activity-dependent neuroprotector homeobox protein	0.995745	3.38e-90	213.27	QMEFPLLKKRKLDDDSDSPSFFEEKPEEPVV	KLDDDS(0.996)DS(0.004)PSFFEEKPEEPVVLALDPK	6	3	-0.4555	0.0730196	0.562071	0.227023	0.169445	0.112774	0.516773
ADNP	Q9H2P0	738	S	Activity-dependent neuroprotector homeobox protein	0.92045	1.13e-10	107.91	EFPLLKKRKLDDDSDSPSFFEEKPEEPVVLA	KLDDDS(0.035)DS(0.92)PS(0.045)FFEEKPEEPVVLALDPK	8	3	-1.1043	0.0542914	0.652285	0.2567	0.0563493	0.233766	0.103608
ADNP	Q9H2P0	953	S	Activity-dependent neuroprotector homeobox protein	1	7.56e-09	127.34	TIHLTEEPTKLMHNASDSEVDQDDVVEWKDG	LMHNAS(1)DS(1)EVDQDDVVEWK	6	2	-0.15844	0.199631	NA	0.0404972	NA	-0.0897997	NA
ADNP	Q9H2P0	955	S	Activity-dependent neuroprotector homeobox protein	1	7.56e-09	127.34	HLTEEPTKLMHNASDSEVDQDDVVEWKDGAS	LMHNAS(1)DS(1)EVDQDDVVEWK	8	2	-0.15844	0.199631	NA	0.0404972	NA	-0.0897997	NA
ADNP	Q9H2P0	709	S	Activity-dependent neuroprotector homeobox protein	0.999991	1.97e-07	115.01	QNGQDKTNAPSRLNQSPSLAPVKRTYEQMEF	LNQS(1)PSLAPVKR	4	2	-0.098289	-0.116433	0.489232	-0.501705	0.0161837	-0.390915	0.0267746
ADNP	Q9H2P0	98	S	Activity-dependent neuroprotector homeobox protein	1	2.15e-09	159.22	SKFFSAYKSHFRNVHSEDFENRILLNCPYCT	NVHS(1)EDFENR	4	2	0.69663	-0.150182	0.138811	-0.204028	0.0686374	-0.0366225	0.661393
ADNP	Q9H2P0	921	S	Activity-dependent neuroprotector homeobox protein	0.998579	3.3e-65	179.35	DNPEEHVLKVIPEDASESEEKLDQKEDGSKY	VIPEDAS(0.999)ES(0.001)EEKLDQK	7	3	-0.37312	-0.0164126	0.895394	0.237764	0.10295	0.143154	0.161173
ADNP	Q9H2P0	923	S	Activity-dependent neuroprotector homeobox protein	0.810387	1.81e-22	109.04	PEEHVLKVIPEDASESEEKLDQKEDGSKYET	VIPEDAS(0.19)ES(0.81)EEKLDQKEDGSKYETIHLTEEPTK	9	3	1.483	0.0745054	NA	-0.500259	NA	-0.635988	NA
RFX7	H0YLX2	1028	S	DNA-binding protein RFX7	0.923244	0.00360443	37.224	QSRHHDTHFGRLTPVSPVQHQGATVNNTNKQ	HHDT(0.461)HFGRLT(0.548)PVS(0.923)PVQHQGAT(0.035)VNNT(0.034)NKQEGFAVPAPLDNK	13	5	0.11934	-0.475234	NA	-0.189795	NA	0.277866	NA
RFX7	H0YLX2	1081	S	DNA-binding protein RFX7	0.999937	3.09e-45	203.49	RCRSVSPAVHRQRNLSGSTLYPVSNIPRSNV	NLS(1)GSTLYPVSNIPR	3	2	0.34682	0.0759854	0.397177	-0.242412	0.0529715	-0.33922	0.0462996
RFX7	H0YLX2	282	S	DNA-binding protein RFX7	0.828257	0.00395296	49.946	VPSPIPVQRTRQLVTSPSPMSSSDGKVLPLN	QLVT(0.144)S(0.828)PS(0.026)PMS(0.001)SSDGK	5	2	0.4601	1.09146	NA	0.117828	NA	-0.989994	NA
RFX7	H0YLX2	349	S	DNA-binding protein RFX7	0.883052	1.89e-09	123.84	QILPKPANTSALTIRSPTTVLFTSSPIKTAV	S(0.883)PT(0.115)T(0.001)VLFTSSPIK	1	2	-1.9435	-0.15654	0.301631	0.220913	0.145209	0.433563	0.11957
TFAP2A;TFAP2C;TFAP2E;TFAP2D;TFAP2B	C9JXZ2	80	S	Transcription factor AP-2 gamma;Transcription factor AP-2-alpha;Transcription factor AP-2-epsilon;Transcription factor AP-2-delta;Transcription factor AP-2-beta	0.779812	0.000406793	91.07	NEVFCSVPGRLSLLSSTSKYKVTVAEVQRRL	LSLLS(0.036)S(0.78)T(0.148)S(0.036)K	6	2	-0.325	-0.0230748	NA	-0.472959	NA	-0.323662	NA
ANKRD13D	A0A6E1YH78	90	S	Ankyrin repeat domain-containing protein 13D	1	1.39e-05	66.75	LQESLQLSTEPRGPGSPPRTPPAPGPPSFEE	GPGS(1)PPRT(1)PPAPGPPSFEEQLR	4	3	0.5821	-0.123255	0.60504	-0.18993	0.0707349	-0.0574786	0.793906
DNAJC7	K7ER44	300	S	DnaJ homolog subfamily C member 7	1	0.00201481	38.612	KRKDYYKILGVDKNASEDEIKKAYRKRALMH	ILGVDKNAS(1)EDEIKK	9	3	-0.3358	0.479748	NA	-0.0539579	NA	-0.508834	NA
COG4	E9PRT5	6	S	Conserved oligomeric Golgi complex subunit 4	1	7.24e-212	313.8	__________MADLDSPPKLSGVQQPSEGVG	ADLDS(1)PPKLSGVQQPSEGVGGGR	5	2	0.3256	-0.222376	0.142958	-0.230261	0.106262	0.0195945	0.833566
COG4	E9PRT5	11	S	Conserved oligomeric Golgi complex subunit 4	0.797871	0.000145273	63.37	_____MADLDSPPKLSGVQQPSEGVGGGRCS	ADLDS(0.202)PPKLS(0.798)GVQQPSEGVGGGR	10	3	-1.1114	-0.382946	NA	-0.292528	NA	0.113834	NA
HSPA12A	A0A6I8PRZ9	9	S	Heat shock 70 kDa protein 12A	1	2.48e-09	94.286	_______MADKEAGGSDGPRETAPTSAYSSP	ADKEAGGS(1)DGPR	8	2	1.1483	-0.0978246	0.720639	-0.790977	0.0211434	-0.634278	0.252181
HSPA12A	A0A6I8PRZ9	23	S	Heat shock 70 kDa protein 12A	0.750889	2.27e-13	111.18	GSDGPRETAPTSAYSSPARSLGDTGITPLSP	ADKEAGGSDGPRETAPT(0.001)S(0.001)AYS(0.247)S(0.751)PAR	22	3	0.34119	-0.35559	NA	-1.07707	NA	-0.710708	NA
GNL3L	A0A6I8PS19	399	S	Guanine nucleotide-binding protein-like 3-like protein	0.999992	0.000467772	130.26	LGDTDPLEMEIKLLHSPMTKIADAIENKTTV	LLHS(1)PMTK	4	2	-0.19536	-0.46447	0.0426877	-0.586816	0.0130166	-0.141595	0.191659
GFPT1;GFPT2	A0A6I8PRN4	133	S	Glutamine--fructose-6-phosphate aminotransferase [isomerizing] 1;Glutamine--fructose-6-phosphate aminotransferase [isomerizing] 2	1	0.000135349	114.94	KSVHFPGQAVGTRRGSPLLIGVRSEHKLSTD	RGS(1)PLLIGVR	3	2	0.35141	-0.102198	0.526002	0.05726	0.651139	0.121729	0.252248
GFPT1	A0A6I8PRN4	171	S	Glutamine--fructose-6-phosphate aminotransferase [isomerizing] 1	0.974775	1.19e-36	207.53	TGKDKKGSCNLSRVDSTTCLFPVEEKAVEYY	VDS(0.975)T(0.025)T(0.001)CLFPVEEK	3	2	0.61956	-0.251048	0.071011	-0.305354	0.0303531	-0.0365247	0.724402
AGO1	Q5TA58	747	S	Protein argonaute;Protein argonaute-1	0.759819	1.68e-11	11.345	VAFRARYHLVDKEHDSGEGSHISGQSNGRDP	YHLVDKEHDS(0.76)GEGS(0.182)HIS(0.045)GQS(0.014)NGRDPQALAK	10	4	0.29965	0.15069	NA	0.0137838	NA	-0.416635	NA
GOLGA2	A0A6Q8KRG2	528	S	Golgin subfamily A member 2	1	1.5e-05	70.359	LETMQNDRTTISRALSQNRELKEQLAELQSG	ALS(1)QNRELKEQLAELQSGFVK	3	3	1.198	-0.561285	NA	-0.501849	NA	-0.276198	NA
GOLGA2	A0A6Q8KRG2	941	S	Golgin subfamily A member 2	0.999731	2.62e-14	112.53	LAGSVEPAQGEAREGSPRDNPTAQQIMQLLR	EGS(1)PRDNPTAQQIMQLLR	3	3	-0.61951	-0.435214	0.0525006	-0.398954	0.0263937	-0.155819	0.203316
CEP41	A0A6Q8PH12	99	S	Centrosomal protein of 41 kDa	0.999944	3.14e-42	165.82	TAEEIQRLEDNDSAASDPDAETTARTNGKGN	LEDNDSAAS(1)DPDAETTAR	9	2	-0.58641	0.0335322	0.737876	-0.180993	0.0877655	-0.209378	0.124874
IKBKAP	O95163	1174	S	Elongator complex protein 1	0.948337	1.89e-51	147.34	HGQESDLFSETSSVVSGSEMSGKYSHSNSRI	ELKEQAQQAGLDDEVPHGQESDLFSETS(0.001)S(0.004)VVS(0.948)GS(0.045)EMS(0.001)GK	32	4	3.0098	-0.029948	0.782993	0.0302638	0.756855	-0.323442	0.0748541
IKBKAP	O95163	471	S	Elongator complex protein 1	1	0.000306217	116.77	CPSADPTVKLGAVGGSGFKVCLRTPHLEKRY	LGAVGGS(1)GFK	7	2	0.25922	-0.0225945	0.809869	0.00732037	0.927175	0.0689258	0.514749
GDAP1	A0A6Q8PFP5	11	S	Ganglioside-induced differentiation-associated protein 1	1	9.92e-39	211.9	_____MAERQEEQRGSPPLRAEGKADAEVKL	QEEQRGS(1)PPLRAEGK	7	2	0.22547	-0.315951	0.024919	-0.250926	0.0261966	0.132506	0.174413
CLCC1	A0A6Q8PFF7	389	S	Chloride channel CLIC-like protein 1	0.994738	1.14e-13	107.62	AKPVSGQDTSGNTEGSPAAEKAQLKSEAAGS	ESSTESSQSAKPVSGQDTSGNT(0.005)EGS(0.995)PAAEK	25	3	-0.93575	-0.0319215	NA	0.171765	NA	0.220584	NA
CLCC1	A0A6Q8PFF7	318	S	Chloride channel CLIC-like protein 1	1	1.13e-07	137.14	LRERDVDLRFQTGNKSPEVLRAFDVPDAEAR	FQTGNKS(1)PEVLR	7	2	3.0864	-0.237707	0.0485529	1.05275	0.000174328	1.309	0.000362496
CLCC1	A0A6Q8PFF7	412	S	Chloride channel CLIC-like protein 1	0.963252	5.07e-37	187.33	LKSEAAGSPDQGSTYSPARGVAGPRGQDPVS	SEAAGSPDQGS(0.008)T(0.028)YS(0.963)PAR	14	2	0.07087	0.209112	0.0751313	0.774968	0.00195954	0.566582	0.0211134
KIF5A	J3KNA1	841	S	Kinesin-like protein;Kinesin heavy chain isoform 5A	0.826686	2.06e-05	86.557	SAQIAKPVRPGHYPASSPTNPYGTRSPECIS	PVRPGHY(0.001)PAS(0.827)S(0.172)PT(0.001)NPYGTR	10	3	1.1468	-0.201752	0.0813125	-0.418304	0.0170669	-0.27321	0.03257
MSI2	B4DHE8	257	S		0.983075	0.00211691	40.196	VLNSYSAQPNFGAPASPAGSNPARPGGFPGA	GSVLNS(0.001)YS(0.001)AQPNFGAPAS(0.983)PAGS(0.015)NPAR	18	3	0.27523	0.365916	NA	0.469782	NA	0.176961	NA
ANKRD26	A0A6Q8PF30	534	S	Ankyrin repeat domain-containing protein 26	0.999999	0.00831392	68.731	KSTEKEKRTSKESVNSPVFGKASLLTGGLLQ	ESVNS(1)PVFGK	5	2	-0.55478	0.396988	0.0788653	-0.0510488	0.541876	-0.432839	0.0749832
ANKRD26	A0A6Q8PF30	509	S	Ankyrin repeat domain-containing protein 26	0.983585	0.0128116	42.718	DHQQFPRKENKEYASSGPALQMKEVKSTEKE	EYAS(0.016)S(0.984)GPALQMKEVK	5	2	2.7953	0.259303	NA	0.0951818	NA	-0.0295881	NA
	A0A6Q8PF30	392	S		1	0.000451114	89.203	ADGKEKNIGNEQAEESPERYLHLKPTIEMKD	NIGNEQAEES(1)PER	10	2	-0.11043	-0.2541	NA	-1.36016	NA	-1.08213	NA
FAM111A	E9PNQ0	62	S	Protein FAM111A	1	1.35e-96	246.07	GDPRATTNTQAQRFHSPKKNPEDQTMPQNRT	FHS(1)PKKNPEDQTMPQNR	3	3	0.087179	-0.00161696	0.987503	-0.379214	0.030063	-0.291942	0.0253063
TFG	C9JUE0	50	S	Protein TFG	0.999968	0.00316254	61.642	ELVLMMQRVFRGKLLSNDEVTIKYKDEDGDL	LLS(1)NDEVTIK	3	2	-0.49586	0.180171	NA	0.0133951	NA	-0.352435	NA
INF2	Q27J81	1147	S	Inverted formin-2	0.851745	6.7e-47	166.83	KDPTSLLGVLQAEADSTSEGLEDAVHSRGAR	QDAKDPTSLLGVLQAEADS(0.852)T(0.123)S(0.025)EGLEDAVHSR	19	4	0.021972	0.320569	0.0628725	-0.120188	0.385367	-0.467073	0.0611051
INF2	Q27J81	1149	S	Inverted formin-2	0.863204	1.47e-18	124.96	PTSLLGVLQAEADSTSEGLEDAVHSRGARPP	QDAKDPTSLLGVLQAEADS(0.005)T(0.132)S(0.863)EGLEDAVHSR	21	4	-0.96411	1.1187	NA	1.23289	NA	0.103562	NA
INF2	Q27J81	1237	S	Inverted formin-2	0.929814	0.00226756	66.179	RKKRPSRSQEEVPPDSDDNKTKKLCVIQ___	S(0.001)QEEVPPDS(0.93)DDNKT(0.07)K	9	2	-3.3861	0.0392335	NA	-0.0851485	NA	-0.1135	NA
MTMR2	A0A6Q8PHC4	58	S	Myotubularin-related protein 2	1	0	344.15	SVVSSDSISTSADNFSPDLRMIITCRD____	SASVVSSDSISTSADNFS(1)PDLR	18	2	0.59209	0.0509286	0.619951	-0.0455475	0.601594	-0.0667008	0.46111
CSPP1	Q1MSJ5	901	S	Centrosome and spindle pole-associated protein 1	0.9999	4.99e-09	112.68	PALQNKIASKLQRPPSVDSIIRSFIHESSMS	LQRPPS(1)VDSIIR	6	3	0.19383	0.0112287	0.943023	-0.0256524	0.90396	0.0544046	0.521704
CSPP1	Q1MSJ5	966	S	Centrosome and spindle pole-associated protein 1	1	9.89e-21	128.75	RSEERRLQERLLHMDSDDEIPIRKKERNPMD	LLHMDS(1)DDEIPIRKK	6	3	-0.42523	0.245059	0.0660676	0.131309	0.331228	-0.196036	0.288101
CSPP1	Q1MSJ5	527	S	Centrosome and spindle pole-associated protein 1	1	7.68e-11	124.27	EDLRSGLSSALGEMVSPRIAPLPPPPLLPPL	SGLSSALGEMVS(1)PR	12	2	0.97651	0.143961	0.168594	1.30413	0.00914337	1.17383	0.0169668
CSPP1	Q1MSJ5	459	S	Centrosome and spindle pole-associated protein 1	1	4.56e-118	255.5	LELRVAASGAQDPEKSPDRLKQFSVAPRHFE	VAASGAQDPEKS(1)PDRLK	12	2	1.2862	-0.221504	0.233694	0.0713342	0.768096	0.194284	0.235906
MID1	A0A6Q8PF94	90	S	E3 ubiquitin-protein ligase Midline-1	0.992911	0.00382396	48.341	RNVTLQNIIDRFQKASVSGPNSPSETRRERA	AS(0.993)VS(0.008)GPNS(0.814)PS(0.093)ET(0.093)RR	2	3	-0.21336	0.0508192	0.672333	-0.32885	NA	-0.463484	NA
MID1	A0A6Q8PF94	92	S	E3 ubiquitin-protein ligase Midline-1	0.998249	1.15e-05	92.636	VTLQNIIDRFQKASVSGPNSPSETRRERAFD	AS(0.002)VS(0.998)GPNS(0.981)PS(0.017)ET(0.002)RR	4	2	-0.45173	0.147521	0.225061	-0.203588	0.115223	-0.321992	0.042006
MID1	A0A6Q8PF94	96	S	E3 ubiquitin-protein ligase Midline-1	0.998556	2.61e-37	212.69	NIIDRFQKASVSGPNSPSETRRERAFDANTM	ASVSGPNS(0.999)PS(0.001)ETRR	8	2	-0.62237	0.0675303	0.463829	-0.053282	0.519317	-0.139769	0.129685
AIFM1	A0A6Q8PFW2	169	S	Apoptosis-inducing factor 1, mitochondrial	0.999977	1.74e-08	106.8	YEKCLIATGGTPRSLSAIDRAGAEVKSRTTL	SLS(1)AIDR	3	2	0.1353	0.365138	0.0240264	-0.0161743	0.840277	-0.342071	0.0563234
LMNA	A0A6Q8PFJ0	616	S	Prelamin-A/C;Lamin-A/C	0.916448	8.97e-266	301.75	SGSGAQVGGPISSGSSASSVTVTRSYRSVGG	ASASGSGAQVGGPISSGS(0.038)S(0.916)AS(0.038)S(0.008)VTVTR	19	2	-0.23466	0.144277	0.150889	0.0630627	0.631511	-0.037533	0.786918
LMNA	A0A6Q8PFJ0	403	S	Prelamin-A/C;Lamin-A/C	0.967402	5.75e-06	83.55	RLSPSPTSQRSRGRASSHSSQTQGGGSVTKK	GRAS(0.967)S(0.451)HS(0.444)S(0.069)QT(0.069)QGGGSVTK	4	2	0.066998	-0.253434	0.0682737	-0.0511162	0.555673	0.231252	0.0653564
LMNA	A0A6Q8PFJ0	404	S	Prelamin-A/C;Lamin-A/C	0.996357	2.33e-42	174.39	LSPSPTSQRSRGRASSHSSQTQGGGSVTKKR	GRAS(0.001)S(0.996)HS(0.034)S(0.958)QT(0.01)QGGGSVTK	5	2	0.20046	-0.0108153	0.920842	-0.0454223	0.593444	0.0300872	0.80521
LMNA	A0A6Q8PFJ0	406	S	Prelamin-A/C;Lamin-A/C	0.783389	3.01e-27	144.87	PSPTSQRSRGRASSHSSQTQGGGSVTKKRKL	AS(0.036)S(0.314)HS(0.783)S(0.769)QT(0.096)QGGGSVTKK	5	3	-0.21469	-0.0546036	NA	-0.111164	NA	-0.0669032	NA
LMNA	A0A6Q8PFJ0	407	S	Prelamin-A/C;Lamin-A/C	0.998987	2.33e-42	174.39	SPTSQRSRGRASSHSSQTQGGGSVTKKRKLE	AS(0.415)S(0.585)HS(0.001)S(0.999)QTQGGGSVTK	6	2	-0.32266	-0.0395682	0.750959	0.214229	0.18278	0.299609	0.0257628
LMNA	A0A6Q8PFJ0	301	S	Prelamin-A/C;Lamin-A/C	0.99999	1.01e-89	222.35	GAAHEELQQSRIRIDSLSAQLSQLQKQLAAK	IRIDS(1)LSAQLSQLQK	5	2	0.94545	-0.160661	0.112849	-0.221932	0.0464497	-0.0965782	0.29341
LMNA	A0A6Q8PFJ0	66	S	Prelamin-A/C;Lamin-A/C	0.999942	0.000260989	91.092	SLETENAGLRLRITESEEVVSREVSGIKAAY	ITES(1)EEVVSR	4	2	1.1424	-0.0112633	NA	-0.211167	NA	-0.131865	NA
LMNA	A0A6Q8PFJ0	423	S	Prelamin-A/C;Lamin-A/C	0.988593	0.000151556	84.66	QTQGGGSVTKKRKLESTESRSSFSQHARTSG	KLES(0.989)T(0.249)ES(0.708)RS(0.025)S(0.028)FS(0.002)QHAR	4	3	-0.33505	-0.474414	0.112641	0.62022	0.0277983	1.14659	0.0233636
LMNA	A0A6Q8PFJ0	426	S	Prelamin-A/C;Lamin-A/C	0.896149	5.79e-23	143.84	GGGSVTKKRKLESTESRSSFSQHARTSGRVA	KLES(0.834)T(0.205)ES(0.896)RS(0.039)S(0.019)FS(0.007)QHAR	7	3	-2.8911	0.0721355	0.75385	0.642936	0.219512	0.551375	0.151119
LMNA	A0A6Q8PFJ0	429	S	Prelamin-A/C;Lamin-A/C	0.997238	8.71e-86	263.19	SVTKKRKLESTESRSSFSQHARTSGRVAVEE	KLESTESRS(0.003)S(0.997)FSQHAR	10	2	-0.30649	-0.0985708	0.393663	-0.221609	0.0510424	-0.152894	0.168191
LMNA	A0A6Q8PFJ0	390	S	Prelamin-A/C;Lamin-A/C	0.99995	3.37e-49	137.36	AYRKLLEGEEERLRLSPSPTSQRSRGRASSH	LRLS(1)PSPTSQR	4	2	-0.093403	-0.284179	0.0259988	-0.253057	0.0621886	0.0237997	0.807951
LMNA	A0A6Q8PFJ0	392	S	Prelamin-A/C;Lamin-A/C	0.99989	2.83e-23	179.89	RKLLEGEEERLRLSPSPTSQRSRGRASSHSS	LSPS(1)PTSQR	4	2	0.18925	-0.225844	0.0758248	-0.166317	0.10617	-0.00423885	0.97486
LMNA	A0A6Q8PFJ0	94	S	Prelamin-A/C;Lamin-A/C	1	0.00726637	47.642	AAYEAELGDARKTLDSVAKERARLQLELSKV	TLDS(1)VAKER	4	2	-0.048335	0.14348	0.192027	-0.0898203	0.408306	-0.206787	0.199497
LMNA	A0A6Q8PFJ0	277	S	Prelamin-A/C;Lamin-A/C	1	2.62e-156	246.96	ELEKTYSAKLDNARQSAERNSNLVGAAHEEL	LDNARQS(1)AERNSNLVGAAHEELQQSR	7	3	0.14792	-0.396438	0.00596922	-0.306296	0.0269134	0.0365774	0.706073
LMNA	A0A6Q8PFJ0	107	S	Prelamin-A/C;Lamin-A/C	1	0.000248519	75.358	LDSVAKERARLQLELSKVREEFKELKARNTK	LQLELS(1)KVREEFKELK	6	4	-0.078054	0.184159	NA	0.0197128	NA	-0.160369	NA
LMNA	A0A6Q8PFJ0	398	S	Prelamin-A/C;Lamin-A/C	0.99913	0.00014051	74.789	EEERLRLSPSPTSQRSRGRASSHSSQTQGGG	LRLS(1)PSPTS(0.001)QRS(0.999)R	12	2	-0.0028532	-0.126686	0.233113	-0.133124	0.221205	0.0273208	0.829151
[truncated: 14,463 more rows]

## Sheet: Experimental setup
Experimental setup
[truncated: 5 more rows]
